# Supplementary material for: Multiomics profiling of DNA methylation, microRNA, and mRNA in skeletal muscle from monozygotic twin pairs discordant for type 2 diabetes identifies dysregulated genes controlling metabolism
Source: BMC Med. 2024 Dec 2;22:572. doi: 10.1186/s12916-024-03789-y (PMC11613913; doi:10.1186/s12916-024-03789-y)
Supplement: Supplementary file 1 — Additional file 1: Supplemental Table 1 Clinical characteristics of donors of muscle cells. Supplemental Table 2 Genes contributing to the enrichment scores of significantly regulated pathways obtained from the gene set enrichment analysis in muscle tissue from twins with type 2 diabetes compared with co-twins without type 2 diabetes. Supplemental Table 3 Gene sets with differential expression in myoblasts from subjects with type 2 diabetes versus controls (gene set enrichment analysis with q < 0.05). Supplemental Table 4 Gene sets with differential expression in myotubes from subjects with type 2 diabetes versus controls (gene set enrichment analysis with q < 0.05). Supplemental Table 5 Differentially expressed genes between twins with type 2 diabetes and co-twins without diabetes (P < 0.05). Supplemental Fig. 1 (A) Differentially expressed genes between monozygotic (MZ) twins with type 2 diabetes (T2D) and co-twins without T2D based on nominal P values (P < 0.05). Log2 fold changes in the volcano plot are shown when comparing expression in muscle from MZ twins with versus co-twins without T2D. The dashed line indicates P < 0.05. Gene labels are based on the top 20 most significant transcripts, however of those, only 10 labels are displayed as there were no annotations for the other 10. (B) Overlap of genes with differential expression in the skeletal muscle from MZ twins discordant for T2D (P < 0.05), in skeletal muscle from 15 subjects with T2D or impaired glucose tolerance (IGT) versus 362 normal glucose tolerance (NGT) controls (q < 0.05), as well as in cultured myoblasts and myotubes from 13 T2D versus 13 NGT unrelated subjects (P < 0.05). These results are also presented in Supplemental Table 5. (C) Schematic summary, partly based on Fig. 1A, highlighting some key results from this study. Bold text marks findings, we could validate in muscle biopsies or cells from unrelated subjects and/or based on functional experiments overexpressing two miRNAs in cultured [file 12916_2024_3789_MOESM1_ESM.zip › Table S10 v2.xlsx]

## Sheet: Sheet1
Supplemental Table 10. Differentially methylated CpG sites in myoblasts obtained from 14 subjects with type 2 diabetes compared with 14 unrelated controls among the 15,647 sites differentially methylated in muscle from the type 2 diabetes discordant twin pairs (P < 0.05).
Target ID	Nearest gene	Gene region	CpG island region	P	q
cg20061689	TBCK;AIMP1;TBCK;AIMP1;TBCK;AIMP1;TBCK	TSS200;5'UTR;TSS1500;Body;TSS1500;5'UTR;TSS1500		4.02637e-06	0.115374
cg00382515	MRPL44	1stExon	Island	2.87256e-05	0.154488
cg24893035	TRIM5;TRIM5;TRIM5	TSS1500;TSS1500;TSS1500		0.000126494	0.164682
cg21484228	TRIM71	TSS200	Island	0.000142205	0.164682
cg07574621	XPC;LSM3;XPC;XPC	TSS200;TSS200;TSS200;TSS200	Island	0.000212961	0.173756
cg08912922	SHROOM1	1stExon	Island	0.000229265	0.17512
cg20516763	SETBP1	3'UTR	Island	0.000262727	0.177723
cg18165031	SLC39A9;ERH	TSS200;TSS1500	S_Shore	0.000352373	0.181678
cg26424556	SCNN1B	TSS200	Island	0.000392151	0.181678
cg03356115			Island	0.000415722	0.181678
cg13409077	CD72	TSS200	S_Shore	0.000421267	0.181678
cg26391674	ProSAPiP1;ProSAPiP1	1stExon;5'UTR	Island	0.000448818	0.181678
cg19938436				0.000450756	0.181678
cg23588928	FAM135A;FAM135A;FAM135A	Body;Body;Body		0.000475741	0.181678
cg06041852			N_Shore	0.000508462	0.182864
cg00820171	ITGAM;ITGAM	Body;Body	N_Shore	0.000573092	0.183986
cg03946530			S_Shore	0.000601506	0.183986
cg01143569	VPRBP	5'UTR	Island	0.000666382	0.184838
cg10242170	FLJ31306;ARID4A;FLJ31306;ARID4A;ARID4A	TSS200;TSS1500;TSS200;TSS1500;TSS1500	Island	0.000685966	0.185313
cg12256688			S_Shore	0.000697105	0.185888
cg09115984	PYCARD;PYCARD	TSS200;TSS200	S_Shore	0.000712823	0.186065
cg26314722				0.000714537	0.186065
cg16636671	ZIC1	TSS1500	N_Shore	0.000720711	0.186065
cg08641963	TNNC2	3'UTR	N_Shore	0.000768959	0.187568
cg27057602	TULP2;NUCB1	TSS1500;TSS1500	Island	0.000815725	0.189023
cg19370166	CD164L2	TSS200	S_Shore	0.000818772	0.189023
cg01558645	RUFY3;RUFY3;RUFY3;RUFY3;RUFY3	1stExon;Body;5'UTR;1stExon;5'UTR		0.000937794	0.192207
cg18101784	GAK	Body		0.00103851	0.193405
cg00456868	AVEN;CHRM5	TSS200;5'UTR	Island	0.0010793	0.19484
cg26422996				0.00116596	0.196155
cg13047843			Island	0.00127051	0.19759
cg13725579	SFXN1	5'UTR		0.00127617	0.197801
cg12539671	REEP3	Body	Island	0.00128562	0.198259
cg12068088				0.00136822	0.200246
cg05949203	DIRAS3;DIRAS3	1stExon;5'UTR	Island	0.00141638	0.201342
cg23868719				0.00147091	0.201728
cg20602914	TNRC18	Body	S_Shelf	0.00158077	0.203466
cg15894369				0.00160007	0.203836
cg13608629			S_Shore	0.00164094	0.204979
cg11421255	ANXA2;ANXA2;ANXA2;ANXA2	TSS1500;TSS1500;TSS1500;TSS1500	S_Shore	0.00173275	0.205128
cg18838675				0.00178512	0.205128
cg11045814	TNIP1	TSS200	S_Shore	0.00185232	0.206321
cg10034184				0.00190201	0.206321
cg25653141	BLM	TSS200	Island	0.00191956	0.206321
cg18282791				0.00193041	0.206403
cg09542991			Island	0.00197057	0.20651
cg00067365	ZNF131	TSS200	Island	0.0020623	0.206691
cg24358529	PPIE;PPIE;PPIE	5'UTR;Body;Body	Island	0.00210462	0.207067
cg04572259	GBAS	TSS200	Island	0.00216256	0.207213
cg00433654	WBP1;INO80B	TSS1500;Body	N_Shore	0.00219125	0.207213
cg24780570	FBRSL1	Body	Island	0.00233298	0.209661
cg19648967			S_Shore	0.00236302	0.209755
cg02472414	CEP70	TSS200	Island	0.00252056	0.211798
cg08633085	ARHGAP18;ARHGAP18	5'UTR;1stExon		0.00252399	0.211798
cg06174144	BAIAP2;BAIAP2;BAIAP2;BAIAP2	3'UTR;Body;Body;Body	N_Shore	0.00253415	0.211961
cg11139127	A2M	Body		0.00257182	0.212412
cg05340495	GNG2;GNG2	1stExon;5'UTR		0.00259563	0.212412
cg13667464	LRP3	Body	Island	0.00272291	0.213411
cg17903246	NIT2	Body	Island	0.00281027	0.214247
cg13373321	C12orf41	TSS200	Island	0.00283659	0.214247
cg18129198	ATG4C;ATG4C	TSS200;TSS200		0.00287887	0.214279
cg06457811			Island	0.00292051	0.214577
cg03949391	PTGFR;PTGFR;PTGFR;PTGFR	5'UTR;1stExon;1stExon;5'UTR	Island	0.0029383	0.214769
cg22721951	MCF2L	Body	N_Shelf	0.00304967	0.215591
cg26516489	NUSAP1;NUSAP1;OIP5;NUSAP1	Body;Body;TSS1500;Body	Island	0.00306739	0.215665
cg10270866			N_Shelf	0.00322581	0.217027
cg04574991	KIAA0907	TSS200	Island	0.00337469	0.218381
cg12654587	SEC16B	Body		0.00342494	0.218826
cg25301621	MAGT1	Body	N_Shore	0.00343782	0.218826
cg10112003	ACTL6A;ACTL6A;ACTL6A	TSS200;TSS200;TSS200	Island	0.00345933	0.218826
cg01607441	ATP4A	TSS200		0.00349836	0.218826
cg13854874	CHAF1B	TSS200	Island	0.00350801	0.218826
cg07712444	C2CD3;PPME1	TSS200;TSS1500	Island	0.00354951	0.219171
cg11877228	SEH1L;SEH1L	TSS200;TSS200	Island	0.00355987	0.219171
cg27030245	TMEM223	TSS200	Island	0.00356414	0.219171
cg11941230	SH3RF3	Body		0.0035642	0.219171
cg18720617	MIR187	TSS200		0.00357952	0.219171
cg13139843	KRTAP19-1	TSS200		0.00358274	0.219171
cg08161449	MAP2K1;MAP2K1	1stExon;5'UTR	Island	0.00358687	0.219171
cg18722557	NSMCE4A;NSMCE4A;NSMCE4A;NSMCE4A	5'UTR;1stExon;1stExon;5'UTR	Island	0.00359893	0.219171
cg05627826	KCNS2	3'UTR	S_Shelf	0.00371787	0.220372
cg20648149	SYNE2;SYNE2	TSS1500;TSS1500	N_Shore	0.00372186	0.220401
cg05306070				0.00378173	0.220832
cg12221087	RNF213;RNF213	5'UTR;5'UTR	S_Shelf	0.0037883	0.220848
cg22603275	ST8SIA2	Body	Island	0.00387244	0.221372
cg14501253	C8orf79	5'UTR	Island	0.0038958	0.221395
cg21375490	PTPRN2;PTPRN2;PTPRN2	Body;Body;Body	S_Shore	0.00389902	0.221395
cg18327128	TRIM31	Body		0.00398407	0.222036
cg14417498	LMX1A	Body	Island	0.00404505	0.222511
cg01195858	C20orf111	TSS200	Island	0.00407122	0.222681
cg05018361	NSUN6	TSS200	Island	0.00418669	0.223854
cg16738846	ZNF800	TSS1500	S_Shore	0.00421498	0.224028
cg02392881	PRKAR2B	Body		0.00432049	0.224757
cg19035254			Island	0.00432072	0.224757
cg13422136	SETBP1	3'UTR	Island	0.00434961	0.224757
cg25686860	GATA2;GATA2;GATA2	5'UTR;5'UTR;TSS200	Island	0.00434981	0.224757
cg04503909	CHCHD3	3'UTR		0.00441728	0.225668
cg10706073	SKAP1;SKAP1	Body;Body		0.00453871	0.226726
cg17982116			S_Shore	0.00465742	0.227753
cg05957736	PHLDB2;PHLDB2;PHLDB2;PHLDB2	5'UTR;Body;5'UTR;5'UTR	S_Shore	0.00469311	0.227917
cg06946838	MDFIC;MDFIC;MDFIC	3'UTR;Body;Body	S_Shore	0.00469739	0.227917
cg12853981	TOMM20L	1stExon	Island	0.00471213	0.227917
cg06725705	USP7	TSS1500	Island	0.00475622	0.2282
cg01802258	SLC24A4;SLC24A4;SLC24A4	TSS200;5'UTR;TSS200	Island	0.00476513	0.22821
cg14989191	SEZ6L2;SEZ6L2;SEZ6L2;ASPHD1;SEZ6L2	TSS1500;TSS1500;TSS1500;TSS200;TSS1500	N_Shore	0.00478033	0.228292
cg19880899	UGP2;UGP2	TSS1500;TSS200	Island	0.00487005	0.22881
cg23306542	RRS1	TSS1500	N_Shore	0.00500074	0.230169
cg21619524			N_Shelf	0.00500793	0.230293
cg12131826			N_Shelf	0.00501619	0.230293
cg02756168				0.00504892	0.230293
cg21936464	LELP1	5'UTR		0.00509376	0.230744
cg10729325	IRAK2	TSS200	N_Shore	0.00512584	0.231029
cg02301189	DEFB128	TSS200		0.00513022	0.231029
cg16057532	KCND3;KCND3	Body;Body	Island	0.00516424	0.231372
cg04639555	ARG1	TSS1500		0.00518487	0.231441
cg08837676				0.00533433	0.232183
cg07795766	C22orf9;C22orf9	Body;TSS200		0.00536618	0.232356
cg17159098	TMEM136	5'UTR	Island	0.00568924	0.234115
cg00489408	SEZ6L2;SEZ6L2;ASPHD1;SEZ6L2;SEZ6L2	TSS200;TSS200;TSS1500;TSS200;TSS200	N_Shore	0.00570778	0.234294
cg03126694	LPAR6;LPAR6;RB1	TSS200;5'UTR;Body		0.00577233	0.23468
cg15768324	FAM190A	Body		0.00579237	0.234788
cg02263813	MT1A;MT1A	1stExon;5'UTR	S_Shore	0.00580133	0.23484
cg22718636	DGKQ	Body	Island	0.00594031	0.235741
cg17552368				0.00600166	0.236022
cg25704253	BCYRN1;GJB1	Body;TSS1500		0.00605763	0.236366
cg22378459	TNNT3;TNNT3;TNNT3;TNNT3	TSS200;TSS200;TSS200;TSS200		0.0063262	0.23844
cg25806613	MED23;MED23	Body;Body		0.00654862	0.240466
cg02417622	NUSAP1;NUSAP1;OIP5;NUSAP1	TSS1500;TSS1500;1stExon;TSS1500	Island	0.00655031	0.240466
cg18836267	PPFIBP1;PPFIBP1	TSS200;TSS200		0.00656098	0.240532
cg09396196	KCNK4	5'UTR	Island	0.00660659	0.240867
cg04036593				0.00663991	0.241001
cg17239236	CALN1;CALN1;CALN1	5'UTR;1stExon;Body	Island	0.00668477	0.241344
cg11460820	RPS24;RPS24;RPS24;RPS24;RPS24;RPS24	Body;Body;Body;Body;Body;Body	Island	0.00673823	0.241598
cg03178983				0.006747	0.241689
cg20281264	DTNB;DTNB;DTNB;DTNB;DTNB	TSS1500;TSS1500;TSS1500;TSS1500;TSS1500	Island	0.00682813	0.242103
cg20836212	VKORC1L1	Body		0.00684648	0.242165
cg20934323	RGPD1;RGPD2	Body;Body	S_Shelf	0.00687213	0.242269
cg14777341				0.00699184	0.243087
cg25353142	KCNS1	TSS200	S_Shore	0.00702237	0.243502
cg07829842	DKFZP434H168;GNAO1;GNAO1	TSS200;Body;Body	S_Shelf	0.00704201	0.243649
cg19084174	ASXL2	TSS200	Island	0.0070759	0.243895
cg21026086	FITM2;FITM2	5'UTR;1stExon	Island	0.00714696	0.244006
cg00998451			Island	0.00715103	0.244006
cg05204315	DOCK1	Body		0.00728443	0.244873
cg22135063	GTF2H5;SERAC1	5'UTR;TSS200	Island	0.00753332	0.246348
cg03936870				0.0075592	0.246511
cg13134248	ARPP19	3'UTR		0.00761659	0.246891
cg04014062	PKIA;PKIA	5'UTR;5'UTR	Island	0.00776066	0.247621
cg01656470	PEG3;PEG3;ZIM2;PEG3;PEG3;ZIM2;ZIM2	5'UTR;5'UTR;5'UTR;5'UTR;5'UTR;5'UTR;5'UTR	Island	0.00776648	0.247707
cg23305502	NADSYN1	TSS200	Island	0.00777374	0.247792
cg11961175	SLC45A3	TSS1500	S_Shore	0.00782684	0.247981
cg04944784	FAM59B	Body	Island	0.0079181	0.248437
cg25046563				0.00792049	0.248437
cg22043720	RASD1	TSS200	Island	0.00801554	0.249148
cg15472802	NUP205	Body		0.00801875	0.249184
cg14532720	RAGE	TSS200	Island	0.0081906	0.250022
cg19060383	NPHS1	Body	N_Shore	0.00820619	0.250205
cg05825855				0.00820695	0.250212
cg03421743	LIN54;LIN54;LIN54	5'UTR;TSS200;TSS200	Island	0.00823346	0.250348
cg07949516				0.00824053	0.250405
cg20946600	LOC100128731	TSS200	Island	0.00838668	0.250731
cg10681137	CTU1	5'UTR	Island	0.00839578	0.250782
cg07829809	METAP1	Body		0.00841198	0.250941
cg16523137	LOC339290;C18orf18	TSS1500;Body	N_Shore	0.00848462	0.25128
cg12437809	FMO2	TSS1500		0.00851607	0.251433
cg20942910	TTC39A	TSS1500	S_Shore	0.00852893	0.251518
cg00755950				0.00859746	0.251604
cg17807683	OR1D2	TSS1500		0.00863318	0.251755
cg08745197	C16orf63	TSS1500	S_Shore	0.00871392	0.252232
cg06239208	TOX2;TOX2;TOX2	TSS1500;TSS200;TSS1500	Island	0.00888029	0.253195
cg12582030	LARP4;LARP4;LARP4;LARP4;LARP4;LARP4;LARP4	TSS1500;TSS1500;TSS1500;TSS1500;TSS1500;TSS1500;TSS1500	N_Shore	0.00902423	0.253848
cg07067710			S_Shore	0.00921412	0.255241
cg18975124	LOC284023	TSS200	Island	0.00933897	0.255852
cg13789423	GALC;GALC	Body;Body	N_Shelf	0.00942814	0.256479
cg24959965			S_Shore	0.00943825	0.256479
cg00835612			N_Shore	0.00945869	0.256479
cg02078517	FAM176A;FAM176A	Body;Body		0.00945925	0.256479
cg10430994	HPR	TSS1500		0.00952312	0.25677
cg14571125	TAP2;TAP2	Body;Body		0.00963504	0.257437
cg26280526	CMTM6	Body	N_Shore	0.00971509	0.257954
cg25528806	OR8D2	1stExon		0.0100306	0.259465
cg09452510	C6orf10	Body		0.010112	0.259874
cg07144296			Island	0.0101177	0.259874
cg18082354	CHGB	Body	S_Shelf	0.0101361	0.259947
cg26564960			N_Shelf	0.0101635	0.260104
cg02158978	FBRSL1	Body	N_Shore	0.0102431	0.260398
cg11526560	XRCC4;XRCC4;TMEM167A;XRCC4	TSS200;TSS200;TSS200;TSS200	Island	0.0102608	0.260489
cg03576422	WAC;WAC;WAC	Body;Body;Body	S_Shore	0.0102805	0.260643
cg10381071	TLE3;TLE3;TLE3	TSS1500;TSS1500;TSS1500	Island	0.0102846	0.260694
cg06084403	NCK2;NCK2;NCK2	Body;Body;Body	Island	0.0103158	0.260703
cg05882522	EHD3	TSS200	Island	0.0103188	0.260703
cg27546680	ZNF598	Body	Island	0.0103687	0.260785
cg06891565	MAPK8IP1	1stExon	Island	0.0105375	0.261448
cg18686270	PLSCR1	5'UTR	N_Shelf	0.0105653	0.261631
cg11721913			Island	0.0105659	0.261631
cg19702347	FOXK1	Body		0.0106098	0.261817
cg13920364	ZBTB16;ZBTB16	Body;Body	Island	0.0106248	0.261933
cg06824297	RWDD2B	TSS200	S_Shore	0.0107036	0.262244
cg19183433	CWC22	TSS200	Island	0.0107076	0.262244
cg21245492	IGF1R	Body	N_Shore	0.0107457	0.262505
cg18881247	NR4A2	TSS200	Island	0.0107522	0.262505
cg09060449	PDE3A	TSS1500	N_Shore	0.0109088	0.26325
cg07354053	VRK3;VRK3;ZNF473;ZNF473	TSS1500;TSS1500;TSS200;TSS200	Island	0.0109806	0.263415
cg00035453	ARID2;LOC400027	TSS1500;TSS1500	Island	0.0111057	0.263996
cg22389871	FAM46A	TSS1500	Island	0.0111144	0.264052
cg06649704				0.0113638	0.265234
cg10519882	RNF130	Body	N_Shelf	0.0114696	0.265515
cg18000924	NOP58	TSS200	Island	0.0114766	0.265529
cg02186127	AP2B1;AP2B1	TSS200;TSS200		0.0115157	0.265654
cg11399974				0.0117343	0.266992
cg05265020	NRN1	Body	Island	0.0120028	0.267923
cg16370875	ELOVL4	TSS1500	Island	0.0120037	0.267923
cg02344715	KIAA1731	TSS1500	N_Shore	0.0121307	0.268314
cg02992252	E2F2;E2F2	5'UTR;1stExon	Island	0.0121963	0.268428
cg16986851	EXOC6B	Body	N_Shore	0.0122148	0.268521
cg06073449	T	TSS200	Island	0.0122326	0.268576
cg22730047			Island	0.0122646	0.268619
cg22261694	AIM1	Body		0.0123102	0.268677
cg24373735				0.0123913	0.268778
cg07444005			Island	0.0124007	0.268778
cg18558763	SFRS14;ARMC6;SFRS14	TSS200;TSS200;TSS200	Island	0.0124843	0.269286
cg22392150	PODN	Body		0.0125453	0.269427
cg13071326	HIP1	TSS200	Island	0.012898	0.270864
cg00218203	RNF157	Body	S_Shore	0.0130961	0.271187
cg21416238			N_Shelf	0.0131048	0.271187
cg10962056	MARCH1	5'UTR		0.0133717	0.27218
cg22758806			N_Shore	0.0133723	0.27218
cg01533057				0.0133958	0.272236
cg24999973	CAMTA1	Body		0.0135012	0.272722
cg11185992			S_Shelf	0.0137305	0.273723
cg26585845	C17orf96	TSS200	Island	0.0139579	0.274713
cg23362667	DSTYK;DSTYK	TSS1500;TSS1500	S_Shore	0.014214	0.275948
cg04326566	CUX1;CUX1;CUX1	Body;Body;Body		0.014219	0.275991
cg23346781	INPP5K;INPP5K;INPP5K	Body;Body;Body	Island	0.014258	0.276148
cg06194982	HMCN1;HMCN1	1stExon;5'UTR	S_Shore	0.0142621	0.276178
cg06169041	MIR578;CPE	TSS1500;Body		0.0143832	0.276666
cg10173182	SELV	TSS200	Island	0.0144469	0.276884
cg21582570	PPM1J	1stExon	Island	0.0145071	0.277255
cg01825245	TPRA1;TPRA1	TSS1500;TSS1500	Island	0.0145483	0.277422
cg08687731			S_Shelf	0.0146346	0.277891
cg12429610	INPP5D;INPP5D	Body;Body	Island	0.0147515	0.278575
cg23659308	PDE6B;PDE6B;PDE6B	Body;Body;Body	S_Shore	0.0147642	0.278657
cg19954978			N_Shelf	0.0150333	0.279725
cg06334307	MYO7A;MYO7A;MYO7A;MYO7A;MYO7A;MYO7A	1stExon;5'UTR;1stExon;5'UTR;1stExon;5'UTR		0.0150348	0.279725
cg04387396	SGPL1	Body		0.0150386	0.279725
cg08657654			S_Shelf	0.0151459	0.280204
cg12075928	PTK2;PTK2	Body;Body		0.0151739	0.280204
cg26396290	BDH1;BDH1;BDH1	Body;Body;Body		0.015177	0.280207
cg13210763				0.0152162	0.280337
cg16647164	CLIC5;CLIC5	Body;TSS1500	S_Shore	0.0154519	0.281434
cg19522836	STAMBPL1	TSS1500	Island	0.0154699	0.281516
cg01291381	MKL1	Body	N_Shelf	0.0155418	0.28176
cg12074093	CENPV	1stExon	Island	0.015742	0.282248
cg02771381	B3GNT9	TSS1500	S_Shore	0.0158042	0.282291
cg00985817				0.0158151	0.282375
cg24548869	PATZ1;PATZ1;PATZ1;PATZ1	TSS1500;TSS1500;TSS1500;TSS1500	Island	0.0159271	0.282888
cg13277393				0.015942	0.282966
cg04706183	MSTO1	TSS200	Island	0.0159598	0.28312
cg03655884				0.016041	0.28347
cg01548905	IRAK1BP1	Body	Island	0.0161125	0.283789
cg14263858	STAP2;STAP2	Body;Body	Island	0.0161438	0.283918
cg02852791	WDR90	Body	N_Shore	0.0163196	0.284411
cg18440774	YTHDC1;YTHDC1	Body;Body	N_Shelf	0.0163514	0.284495
cg15060081				0.0163961	0.284671
cg19095827	BBX;BBX	5'UTR;5'UTR	S_Shore	0.0164506	0.284862
cg08037235			N_Shore	0.0165881	0.285117
cg21617744	SH3BP1	Body	Island	0.0166449	0.285408
cg15972243	RNLS;RNLS	TSS1500;TSS1500	S_Shore	0.016666	0.285524
cg16315238	CNOT8	TSS1500	Island	0.0166968	0.285643
cg01098955			S_Shore	0.0167201	0.285669
cg08665801	PHF1;PHF1;PHF1;PHF1;PHF1	1stExon;5'UTR;5'UTR;Body;1stExon	Island	0.0169252	0.286409
cg18272264	CACNB4;CACNB4;CACNB4	TSS1500;TSS1500;TSS1500	S_Shore	0.0171129	0.287052
cg00145838	ITGB4;ITGB4;ITGB4	Body;Body;Body	S_Shelf	0.0171568	0.287234
cg16397401	PBX1	Body	S_Shelf	0.0171823	0.287338
cg11722971	SNTG2	Body	Island	0.0175558	0.28861
cg20905681	CKAP4	TSS1500	Island	0.0176975	0.289092
cg22815214	CACNA1S	TSS1500	N_Shore	0.0177433	0.289129
cg18299211	PIGK	1stExon	Island	0.0179846	0.290089
cg13694725	HSPA13	TSS1500	Island	0.0180851	0.290491
cg11569869	ADAP1	Body	S_Shore	0.018504	0.291814
cg07020967	TMEM117	Body		0.0185086	0.291832
cg17893775	ANXA2;ANXA2;ANXA2;ANXA2	Body;Body;Body;Body		0.0185983	0.292138
cg01198434				0.0186463	0.292283
cg10177394			Island	0.0187314	0.292731
cg11197202	C11orf30	TSS1500	Island	0.0189762	0.293576
cg01999086	PFDN4	TSS200	Island	0.0190829	0.294116
cg25219939	VDR;VDR	Body;Body		0.0191056	0.294116
cg12888080	UNC5A	Body		0.0192374	0.2945
cg16160550	NR4A3;NR4A3;NR4A3	TSS1500;TSS1500;TSS1500	Island	0.0192477	0.294552
cg12066438	TMPO;TMPO;TMPO;LOC100128191	TSS200;TSS200;TSS200;Body	Island	0.0194148	0.295196
cg11990058	PSMB8;PSMB8	Body;Body	Island	0.0194149	0.295196
cg26802495			Island	0.0195646	0.295582
cg07265700	ST8SIA4;ST8SIA4	Body;Body	N_Shore	0.0196703	0.296023
cg06257353	PDS5B	5'UTR	Island	0.0197151	0.296221
cg17278655	GABARAP	TSS1500	Island	0.0197971	0.296518
cg00101940				0.0199853	0.296952
cg27096292	ANKRD11	5'UTR		0.0200733	0.297156
cg12414502	BTN2A1;BTN2A1	3'UTR;3'UTR		0.0201385	0.297366
cg16438688	NTRK1;INSRR	Body;Body	Island	0.0201754	0.297407
cg05282518	OR4K2	1stExon		0.0202234	0.297511
cg25488160	TMEM108;TMEM108	Body;Body		0.0203823	0.297772
cg19456164	SLC7A1	TSS1500	Island	0.0204088	0.297842
cg00274815	ADAMTS2;ADAMTS2	Body;Body		0.0204487	0.297902
cg12802486	SHANK2;SHANK2	3'UTR;3'UTR		0.0205775	0.298314
cg20511832	CHRNB4	TSS1500	S_Shore	0.0206052	0.298426
cg18070079	PSME1;PSME1	Body;Body	S_Shore	0.0207545	0.298883
cg20112699	SGMS2;SGMS2;SGMS2	3'UTR;3'UTR;3'UTR		0.0208418	0.299178
cg13705774	LCE2A	TSS200		0.0208532	0.299242
cg10331518	RHOT2	Body	Island	0.020912	0.299432
cg17931409	JAKMIP1	Body		0.0209284	0.299482
cg00265212	KDM5A;KDM5A;CCDC77;CCDC77;KDM5A;CCDC77;CCDC77;KDM5A	5'UTR;1stExon;1stExon;5'UTR;1stExon;1stExon;5'UTR;5'UTR	Island	0.0210044	0.299714
cg19106932			Island	0.0210372	0.299815
cg14376467	ARHGAP24;ARHGAP24;ARHGAP24	Body;Body;TSS200		0.0212025	0.300331
cg21301440	CYGB	TSS1500	Island	0.0212156	0.300362
cg14144732	CDKN3;CDKN3	TSS200;TSS200	Island	0.0213886	0.300655
cg02176770	PLEKHB1;PLEKHB1;PLEKHB1;PLEKHB1;PLEKHB1	TSS200;TSS1500;TSS200;Body;Body		0.0214076	0.300784
cg18456512				0.0214204	0.300823
cg03730535	HNRNPUL1	TSS200	N_Shore	0.0217349	0.301693
cg02482438	PGK2;PGK2	3'UTR;1stExon		0.0217575	0.301737
cg18221224	ACBD5;ACBD5;ACBD5	Body;Body;Body	Island	0.0217865	0.301849
cg12499572	INPP5A	Body	S_Shelf	0.0217959	0.301868
cg22707446				0.0218307	0.301898
cg01926073	CPT1A;CPT1A	Body;Body		0.0218533	0.301965
cg26936930	COG8;PDF	3'UTR;TSS200	Island	0.0218741	0.302015
cg12600289			Island	0.0218782	0.302015
cg12832988	CDNF;HSPA14	TSS1500;Body	Island	0.0219306	0.302129
cg00266389	KCNQ1;KCNQ1	Body;Body	N_Shelf	0.0219505	0.302233
cg12087797	PNN	Body	Island	0.0221327	0.30273
cg08324945	ADAMTS3	TSS1500	Island	0.0221684	0.302876
cg09737845	CHST13	Body	Island	0.0222723	0.303294
cg01792733	ODZ1;ODZ1;ODZ1	Body;Body;Body		0.0224995	0.304007
cg16208136	GEM;GEM	5'UTR;5'UTR	N_Shore	0.0226358	0.304353
cg03486411			S_Shore	0.0226796	0.304417
cg04482628				0.0227269	0.304456
cg07367395			Island	0.0229879	0.305306
cg19215199	ZMIZ1	Body	S_Shore	0.0231517	0.305831
cg08513100	UBE2B	TSS200	N_Shore	0.0232932	0.30606
cg19542548			N_Shelf	0.0233614	0.306262
cg04233686			Island	0.0233696	0.306263
cg06150642	CBX1;CBX1;CBX1	1stExon;5'UTR;5'UTR	Island	0.0234032	0.30632
cg10235275	JMJD1C;JMJD1C;LOC84989	5'UTR;1stExon;Body	Island	0.0235484	0.307062
cg27454102				0.0237523	0.307718
cg18174928	LIFR;LIFR	TSS1500;5'UTR	Island	0.0240333	0.308577
cg02944902	LSM5;LSM5;LSM5;LSM5	TSS200;Body;5'UTR;5'UTR	Island	0.0240592	0.308651
cg04977602	PRLR;PRLR	1stExon;5'UTR		0.0240867	0.308783
cg20722353	VPS54;VPS54	5'UTR;5'UTR		0.0240901	0.308795
cg02126412	NCAM1;NCAM1;NCAM1	TSS200;TSS200;TSS200	N_Shore	0.0241074	0.30888
cg26165853	RPS24;RPS24;RPS24;RPS24;RPS24;RPS24	TSS200;TSS200;TSS200;TSS200;TSS200;TSS200	Island	0.0241284	0.308971
cg06959232	MCFD2;TTC7A;MCFD2;TTC7A	5'UTR;5'UTR;Body;1stExon	Island	0.0241813	0.309056
cg19587667	RNF126	TSS1500	S_Shore	0.0242453	0.309264
cg10702366	FGGY;FGGY	Body;Body		0.0242792	0.309379
cg23495581			S_Shore	0.0243039	0.309441
cg22028785	DNMT3L;DNMT3L	Body;Body	Island	0.0244558	0.309941
cg14095593				0.0244613	0.309941
cg06447867	ZNF143	TSS200	Island	0.0244634	0.309944
cg06210725	SYPL1;SYPL1	TSS200;Body	Island	0.0246782	0.310626
cg27090727				0.024872	0.31109
cg16316672	LOC339290;C18orf18	TSS1500;Body	N_Shore	0.02492	0.311171
cg01020694	NISCH	Body		0.0250336	0.311543
cg06567596	LMTK2	Body	N_Shore	0.0251182	0.311784
cg24389412	CXorf65;CXorf65	Body;3'UTR		0.0252246	0.312083
cg14689479				0.0252407	0.312083
cg13623638	SETBP1	3'UTR	Island	0.0252516	0.312116
cg15827677	CHP;EXD1	TSS1500;TSS200	Island	0.0255423	0.313115
cg00458351				0.025602	0.313315
cg00347904	SCUBE3	Body	Island	0.0257769	0.313876
cg11396188	FBXO9;FBXO9	TSS1500;TSS200	N_Shore	0.0258404	0.314033
cg24931520			Island	0.0258954	0.31416
cg05887495	LOC100286793;FLJ39739	Body;Body	Island	0.0261328	0.314657
cg14595425				0.0261773	0.31484
cg22524951				0.0262367	0.315015
cg04327761	ZNF410	TSS1500	Island	0.0263045	0.315294
cg23457280	GPNMB;GPNMB	Body;Body		0.0263813	0.315648
cg08179257	HSPD1;HSPD1	Body;Body	N_Shelf	0.0264202	0.31582
cg16379533			S_Shelf	0.0265132	0.316047
cg08085853				0.0266761	0.316372
cg22394663				0.0266806	0.316381
cg02370222	BTBD9;BTBD9	5'UTR;5'UTR		0.0266844	0.316381
cg18874575	ZNF559	3'UTR		0.0267023	0.316413
cg23729763	APLP2;APLP2;APLP2;APLP2;APLP2;APLP2	Body;Body;Body;Body;Body;Body	N_Shore	0.0267045	0.316423
cg15590780	USH2A;USH2A;USH2A;USH2A	1stExon;1stExon;5'UTR;5'UTR		0.0267569	0.316575
cg24196566	CRYBG3	1stExon		0.0267737	0.31665
cg19657960	KNDC1	Body	S_Shore	0.0267888	0.31665
cg22046688			S_Shelf	0.0268226	0.31675
cg01237870	MCM10;MCM10	TSS200;TSS200	Island	0.0268517	0.316792
cg03188390			N_Shore	0.0269752	0.3172
cg20140229	VPS52;RPS18;VPS52	5'UTR;TSS1500;1stExon	Island	0.0269828	0.3172
cg01701634	NKG7	TSS200		0.0271829	0.317703
cg11826726			Island	0.0272284	0.317866
cg04521543	TMEM18	3'UTR		0.0272876	0.317938
cg25693289	MYADM;MYADM;MYADM;MYADM;MYADM	TSS200;5'UTR;5'UTR;5'UTR;TSS200	Island	0.0273228	0.318084
cg11852404			N_Shore	0.0275719	0.318779
cg10143752	PJA1;PJA1;PJA1	Body;5'UTR;Body	N_Shore	0.0276503	0.319074
cg09032391			S_Shelf	0.0276541	0.319076
cg01277438	NFATC1;NFATC1;NFATC1	Body;5'UTR;Body	Island	0.0276814	0.319178
cg23766996	GRM3	TSS1500		0.0277496	0.319351
cg12284802	KIAA1024	TSS1500	N_Shore	0.0282393	0.320472
cg09690989	C1QTNF1;C1QTNF1;C1QTNF1	3'UTR;3'UTR;3'UTR	S_Shore	0.0282648	0.320499
cg05024207	ZMYM1	5'UTR	Island	0.0283716	0.320792
cg13885623	NPPB	TSS200	N_Shore	0.0284667	0.320931
cg14909179	CHID1;CHID1;CHID1;CHID1;CHID1	Body;Body;Body;Body;Body	S_Shore	0.028521	0.321115
cg13580343	SHF	Body	S_Shelf	0.0289545	0.322394
cg19743690	PRDM6	Body		0.0289667	0.32242
cg25553198	RPL21P44	TSS1500		0.0290151	0.322505
cg06603682	SEC23IP;SEC23IP	1stExon;5'UTR	Island	0.0291342	0.322926
cg17417054	CLSPN	Body	Island	0.0294647	0.323744
cg23277490			Island	0.0294858	0.323813
cg17668949	ATF2;MIR933	TSS1500;TSS1500	Island	0.0295146	0.323832
cg04380269				0.029666	0.324169
cg23937138	MCAT;MCAT	TSS1500;TSS1500	S_Shore	0.0296696	0.324193
cg26459683	PIAS1	TSS200	Island	0.0298633	0.324608
cg27032353	LRP10	Body	S_Shelf	0.0305311	0.326265
cg01532075	BFSP2	Body		0.0307127	0.326785
cg01699600	FAM38A	Body	N_Shore	0.0307431	0.326854
cg04044356	MVD	Body	Island	0.0310085	0.327677
cg07262320	CEP72	Body	N_Shore	0.0311652	0.328024
cg23496562	CDKL1	TSS1500	Island	0.0312403	0.328237
cg09592244			N_Shore	0.0313516	0.328547
cg14308624	STON1-GTF2A1L	Body	N_Shelf	0.0314227	0.328712
cg17591348	RDBP	Body	N_Shelf	0.0315599	0.329137
cg06070324	PPCDC	Body		0.0315601	0.329137
cg17176395	RAB2A	Body	Island	0.0316128	0.329327
cg03331123			Island	0.0318042	0.329857
cg20744546	SLC3A2;SLC3A2;SLC3A2;SLC3A2;SLC3A2;SLC3A2	Body;Body;Body;Body;Body;Body	Island	0.031862	0.329996
cg11765362	SRD5A2	TSS1500	Island	0.0319146	0.330104
cg21178978	TRIM67	TSS200	Island	0.0319312	0.330134
cg18938476	IQSEC2	TSS1500	S_Shore	0.0319469	0.330145
cg27020965	ESCO2	TSS200	Island	0.0320115	0.330226
cg14291257	STT3A	3'UTR		0.0320389	0.330289
cg00257786			Island	0.0321954	0.330854
cg05497240	C5orf4	3'UTR		0.0323078	0.331169
cg03287340			Island	0.0324771	0.331515
cg01765174	TRIM14;TRIM14;TRIM14;TRIM14	Body;Body;Body;Body	N_Shore	0.0326213	0.331782
cg25063707				0.0326568	0.331876
cg16209630	ZNHIT2	1stExon	Island	0.0326743	0.331898
cg08099626	OR3A4	TSS1500		0.0327502	0.33197
cg07468397			S_Shelf	0.0328813	0.332064
cg00626412			N_Shelf	0.0328833	0.332067
cg05360577			Island	0.0330332	0.332432
cg03582793	ZBTB38	Body		0.0330777	0.332521
cg02772682	SNAPC2;SNAPC2	Body;Body	Island	0.0330979	0.332529
cg01001533			N_Shore	0.0331788	0.332597
cg26934214	PTPRN2;PTPRN2;PTPRN2	Body;Body;Body	S_Shore	0.0332541	0.332878
cg24874309	OR10G7	TSS1500		0.033386	0.333199
cg15694715	TMEM25;TMEM25;TMEM25;TMEM25;TMEM25;TMEM25	5'UTR;5'UTR;5'UTR;5'UTR;5'UTR;5'UTR	S_Shore	0.033412	0.333259
cg07871947	SLC12A5;SLC12A5	TSS200;Body	Island	0.0336084	0.333814
cg03571129	ZC3H6	TSS1500	N_Shore	0.0336751	0.333961
cg17751430	PNLIPRP1	TSS200		0.0337387	0.334087
cg25951981	GABRA4	TSS200	Island	0.0337476	0.334113
cg10371042			S_Shelf	0.0339004	0.3344
cg12741065			Island	0.0340942	0.334843
cg18399510	PPID	TSS200	Island	0.0341099	0.334899
cg26652079	LONP1	Body	Island	0.0342005	0.335153
cg06909469	ITPRIPL1;ITPRIPL1;ITPRIPL1;ITPRIPL1	TSS1500;TSS1500;TSS1500;TSS1500	N_Shore	0.0342949	0.335303
cg11236401	USP1;USP1;USP1	TSS1500;TSS1500;TSS1500	N_Shore	0.0344927	0.335845
cg11982583	GRID2	Body	N_Shore	0.0345565	0.335939
cg14506140	TET1	Body		0.0346627	0.336273
cg25598319	SLCO2A1	Body	Island	0.0348298	0.336726
cg20304811	BCAS2	TSS200		0.0348593	0.336834
cg07717347	INPP5K;INPP5K;INPP5K	Body;Body;Body	N_Shore	0.0349588	0.33703
cg10118093			N_Shore	0.035107	0.337417
cg14278501			N_Shore	0.0351825	0.337649
cg04179165	SYNGR1;SYNGR1	Body;Body	S_Shelf	0.0352304	0.337659
cg22843684	LOC285370	TSS1500		0.035432	0.338297
cg00630268			N_Shore	0.0354573	0.338325
cg01496416	PVR;PVR;PVR;PVR	Body;Body;Body;Body	Island	0.0355627	0.338508
cg21557875	LYPD4;DMRTC2	TSS200;TSS1500	Island	0.0356127	0.33868
cg05460965	CDKN1A;CDKN1A	TSS1500;TSS1500	N_Shore	0.0356579	0.338805
cg09968461	SLC8A1;SLC8A1;SLC8A1;SLC8A1	Body;Body;Body;Body		0.0356675	0.338805
cg09449069				0.0357636	0.338982
cg01095658	PLEKHH1	Body	N_Shelf	0.0358622	0.339324
cg07568307			N_Shore	0.0359297	0.339421
cg13689390	TBC1D2	Body	N_Shelf	0.0359388	0.339421
cg01729388	METTL14	TSS200	N_Shore	0.0360613	0.339554
cg25834692	RBMS3;RBMS3;RBMS3	Body;Body;Body		0.0361027	0.339682
cg20942990	GDPD1;GDPD1;GDPD1	Body;Body;Body	Island	0.0361489	0.339683
cg03303006	STK32C	Body		0.0361932	0.339722
cg16332631	RPS6KA4;RPS6KA4	TSS1500;TSS1500	N_Shore	0.036465	0.340202
cg06000878	LOC399959	Body		0.0365457	0.340292
cg16803736				0.0366056	0.340464
cg16371864	HIP1R	Body	S_Shore	0.0367133	0.340722
cg01019643	EMP2	3'UTR		0.0367683	0.340781
cg03432176	CD302	TSS1500	S_Shore	0.0369597	0.34113
cg17846127	LOC254559	Body	N_Shelf	0.037169	0.341759
cg14661159			S_Shore	0.0374723	0.342405
cg07688416	FXYD6;FXYD6;FXYD6;FXYD6;FXYD6	5'UTR;5'UTR;5'UTR;5'UTR;5'UTR		0.0375053	0.342503
cg20447538	CRTAC1;GOLGA7B	Body;3'UTR		0.0378558	0.343273
cg02578162	CREBBP;CREBBP	Body;Body	N_Shelf	0.0380297	0.343511
cg00140191	FKBP5;FKBP5;FKBP5;FKBP5	5'UTR;5'UTR;5'UTR;5'UTR	Island	0.0380662	0.343515
cg04447216	ZNF600	TSS200	Island	0.0381258	0.343616
cg16793781				0.0382387	0.343798
cg00599463	C20orf160	Body	S_Shelf	0.0382598	0.343824
cg25520068	GSTM5	TSS200		0.0383054	0.343897
cg07972015				0.0383074	0.343897
cg11250194	FADS2	Body		0.0383774	0.344023
cg09078517	KCND2	TSS1500	Island	0.0383983	0.344053
cg15555932	AP1M2;AP1M2	5'UTR;1stExon	Island	0.0384147	0.344084
cg01860944				0.0384163	0.344084
cg04977343	DST	Body		0.0384274	0.344091
cg09789474	BHLHB9;BHLHB9;BHLHB9;BHLHB9;BHLHB9;BHLHB9	5'UTR;5'UTR;5'UTR;5'UTR;5'UTR;5'UTR	N_Shore	0.0385224	0.344324
cg11030124	ASXL1	Body		0.0386732	0.344617
cg21599089	C5orf35	Body	Island	0.0393422	0.346015
cg10272336			Island	0.0393913	0.346154
cg16954508	TM4SF4	3'UTR		0.0394602	0.346308
cg24639246			N_Shelf	0.0396088	0.346684
cg18700967	EFCAB5;SSH2	5'UTR;TSS200	Island	0.0396867	0.346906
cg11648062	BCAM;BCAM	TSS1500;TSS1500	Island	0.0397327	0.346947
cg12041266	ARRB1;ARRB1	Body;Body		0.0399124	0.347368
cg15164881	TSPAN4;TSPAN4;TSPAN4;TSPAN4;TSPAN4;TSPAN4;TSPAN4	5'UTR;Body;Body;Body;Body;Body;Body	Island	0.03992	0.347372
cg24170529			N_Shelf	0.0399837	0.347491
cg09199027	ARSD	Body	Island	0.0401238	0.347735
cg19528438			N_Shore	0.0402291	0.348043
cg27467383	LGALS1	Body	S_Shore	0.0402756	0.348141
cg04150574	ZNF799	TSS200	Island	0.0403315	0.348287
cg12145907	PCDHGA4;PCDHGC3;PCDHGA12;PCDHGA11;PCDHGA11;PCDHGA9;PCDHGA1;PCDHGB1;PCDHGB6;PCDHGC4;PCDHGB3;PCDHGB7;PCDHGC4;PCDHGA6;PCDHGA8;PCDHGA10;PCDHGA5;PCDHGB4;PCDHGA3;PCDHGA2;PCDHGA7;PCDHGB2;PCDHGB5;PCDHGC3	Body;Body;Body;Body;Body;Body;Body;Body;Body;1stExon;Body;Body;1stExon;Body;Body;Body;Body;Body;Body;Body;Body;Body;Body;Body	S_Shore	0.0403867	0.348397
cg25806609	WASF1;WASF1;WASF1;WASF1;CDC40;WASF1;WASF1;WASF1;WASF1	5'UTR;1stExon;1stExon;5'UTR;TSS1500;5'UTR;1stExon;1stExon;5'UTR	Island	0.0404008	0.34844
cg01859340			Island	0.0405427	0.348665
cg05374412	CDH13	1stExon	Island	0.0405837	0.348805
cg05938725	NUAK2	TSS200	Island	0.0406711	0.349013
cg26459499	PRR4	Body		0.0408518	0.349306
cg07094298	TNIP2;TNIP2	Body;Body		0.0409335	0.349523
cg04667458	C1orf128	Body	S_Shore	0.0410169	0.349611
cg03252499				0.0410511	0.349691
cg01054502	C16orf75	TSS200	Island	0.0410658	0.349699
cg13008538	CARD11	TSS200		0.0412996	0.350307
cg06762398			S_Shelf	0.0413696	0.350462
cg17778556	WDFY1	Body		0.0418404	0.351397
cg01709414	ARL4A;ARL4A;ARL4A;ARL4A	5'UTR;5'UTR;1stExon;5'UTR	Island	0.0418511	0.351409
cg01605783	LOC284837	TSS200		0.0419334	0.351517
cg14877718				0.0420151	0.351615
cg16049364			Island	0.0421091	0.351846
cg14700577	SCAP	5'UTR	Island	0.0421148	0.351857
cg02912127	ZNF257;ZNF257	5'UTR;1stExon		0.0422292	0.352121
cg03484490	TCTN3;TCTN3	TSS200;TSS200	S_Shore	0.0422589	0.352184
cg06757662			Island	0.0423744	0.352338
cg12072964	LAMA1	Body	Island	0.0423851	0.352338
cg02753511	CCND1	3'UTR	N_Shore	0.0424426	0.352441
cg14194634	LOC402377	Body		0.0425683	0.352638
cg23984059	COPB1;COPB1;COPB1	TSS200;TSS200;TSS200		0.0426268	0.352715
cg17786642			Island	0.0427484	0.352996
cg27050612	NFE2L1	Body	N_Shelf	0.0429304	0.353398
cg22140614	GAK	Body	Island	0.0429547	0.353438
cg09542291	SMCP	5'UTR		0.0430292	0.353623
cg08699181	ZNF16;ZNF16	TSS200;TSS200	Island	0.0430414	0.353637
cg11418036	ARL8A	Body	Island	0.0432321	0.354
cg11014109	NARS2;NARS2	TSS1500;TSS1500	S_Shore	0.0432972	0.354199
cg23162001	CACNA2D2;CACNA2D2	TSS1500;TSS1500	S_Shore	0.0433559	0.354305
cg19387936	IMPDH1;IMPDH1;IMPDH1;IMPDH1;IMPDH1;IMPDH1;IMPDH1	Body;Body;Body;Body;Body;Body;Body	Island	0.0433747	0.354321
cg22083790	ZNF605;ZNF605	TSS200;TSS200	Island	0.0434713	0.35454
cg17182503	KIAA1967;KIAA1967	TSS200;5'UTR	Island	0.043504	0.35454
cg16679832				0.0435468	0.354631
cg20642462	GPR133	Body		0.0435851	0.354699
cg09362969	LOC100133612	Body	S_Shelf	0.0439278	0.355403
cg04842426	CHRM2;CHRM2;CHRM2;CHRM2;CHRM2;CHRM2;CHRM2;CHRM2	5'UTR;5'UTR;5'UTR;5'UTR;5'UTR;5'UTR;5'UTR;5'UTR	Island	0.0440215	0.35558
cg10433904	EPB41L2;EPB41L2;EPB41L2	5'UTR;5'UTR;5'UTR		0.0442529	0.356048
cg22848646				0.0443926	0.356486
cg13392141	AK5;AK5;AK5	Body;5'UTR;1stExon	S_Shore	0.0444807	0.356636
cg19407252	PLEC1;PLEC1;PLEC1;PLEC1;PLEC1;PLEC1;PLEC1	Body;Body;Body;TSS200;Body;Body;Body	Island	0.0444917	0.356643
cg13320518	VTI1A;VTI1A;ZDHHC6	1stExon;5'UTR;TSS1500	Island	0.0445499	0.356746
cg25232745	C20orf96	TSS200	Island	0.0446632	0.35701
cg22507023	CUEDC1	Body		0.0449021	0.357479
cg13541192	HAS1	3'UTR	N_Shore	0.0449032	0.357481
cg12542584			Island	0.0449311	0.357539
cg14842777	SOX1;SOX1	1stExon;3'UTR	Island	0.0450067	0.357726
cg21496096	PRKD2;PRKD2;PRKD2;PRKD2	Body;Body;Body;Body	S_Shore	0.0450704	0.357899
cg10174687	FAM98B;FAM98B	Body;Body	Island	0.0451264	0.358058
cg01463153	ZNF629	TSS200	Island	0.0451501	0.35809
cg18876882	PPP1R11	TSS1500		0.0452702	0.358256
cg02454483	NAP1L4	TSS1500	Island	0.0457392	0.359062
cg20311501	APC;APC;APC	TSS200;TSS200;5'UTR		0.0459277	0.359515
cg12616592	PDE6B;PDE6B;PDE6B	5'UTR;Body;Body	Island	0.0460519	0.359866
cg21949229	ZNF143	Body		0.0461265	0.360032
cg22667835	JAKMIP1;JAKMIP1	Body;Body	S_Shore	0.0463061	0.360487
cg09337069	MIR889;MIR539	TSS1500;TSS200		0.0463868	0.360651
cg09414724	ZNF253	TSS200		0.0464586	0.360795
cg18298897	RPL15	3'UTR	S_Shelf	0.0465321	0.360863
cg07934941	MLF1IP	Body	Island	0.0465799	0.360937
cg09777883			N_Shelf	0.0466679	0.361024
cg19066060	LIN7B	TSS200	Island	0.046671	0.361029
cg05064937	TYSND1;TYSND1	TSS1500;TSS1500	S_Shore	0.0466861	0.361067
cg10029171	PTPRK;PTPRK	Body;Body		0.0466883	0.361072
cg25947845	MCF2L;MCF2L	Body;Body	N_Shelf	0.0470172	0.361827
cg14053101				0.0472601	0.362303
cg22648996				0.0475477	0.362929
cg00788177			Island	0.0476925	0.363238
cg07964848	MKX	TSS1500	S_Shore	0.0477954	0.363478
cg01175433	ATP2B2;ATP2B2	5'UTR;5'UTR		0.0479604	0.363773
cg26281453	TBX21;TBX21	1stExon;5'UTR	Island	0.0480218	0.36385
cg09839136	HEATR2;PRKAR1B;PRKAR1B;PRKAR1B	TSS200;5'UTR;5'UTR;5'UTR	Island	0.0480493	0.363852
cg23497678	C7orf52	5'UTR	N_Shore	0.0480918	0.363941
cg26214747	NCRNA00219;SNORA13	Body;TSS200	S_Shore	0.0481735	0.364197
cg08399858	NPC1L1;NPC1L1	3'UTR;3'UTR		0.048286	0.364521
cg18967094	ACRC;BCYRN1	TSS1500;Body	N_Shore	0.0484888	0.364953
cg02066784			N_Shelf	0.048673	0.365406
cg20423942	KAT5;KAT5;KAT5;KAT5;KAT5;KAT5	1stExon;1stExon;5'UTR;5'UTR;1stExon;5'UTR	Island	0.0487702	0.365661
cg26238771	HCN2	Body	S_Shore	0.0488988	0.365905
cg23295592	NBL1;NBL1	Body;5'UTR	Island	0.0489331	0.365905
cg11829416	CRYAA	TSS200	N_Shore	0.0489433	0.365905
cg07898018	PARP14	1stExon	Island	0.04895	0.365905
cg08792630	FOXO3;FOXO3	Body;Body	S_Shore	0.0491422	0.366131
cg03481039	APOA5;APOA5	Body;Body	S_Shore	0.0491628	0.366131
cg00440043	ZEB1;ZEB1;ZEB1;LOC220930;ZEB1	TSS1500;TSS200;TSS1500;Body;TSS1500	Island	0.049303	0.366283
cg18338775			N_Shelf	0.049529	0.366811
cg00042144	C1orf74	TSS200	Island	0.049604	0.366975
cg10109841	PCCB	Body	S_Shore	0.0498115	0.367255
cg25477957			S_Shore	0.0498233	0.367255
cg04671541	TAGLN3;TAGLN3;TAGLN3;TAGLN3;TAGLN3	1stExon;5'UTR;TSS1500;1stExon;5'UTR		0.0499169	0.367452
cg09163958	VASH2;VASH2;VASH2;VASH2;VASH2;VASH2	1stExon;1stExon;5'UTR;1stExon;5'UTR;5'UTR	Island	0.0499525	0.367535
