# Supplementary material for: Multiomics profiling of DNA methylation, microRNA, and mRNA in skeletal muscle from monozygotic twin pairs discordant for type 2 diabetes identifies dysregulated genes controlling metabolism
Source: BMC Med. 2024 Dec 2;22:572. doi: 10.1186/s12916-024-03789-y (PMC11613913; doi:10.1186/s12916-024-03789-y)
Supplement: Supplementary file 1 — Additional file 1: Supplemental Table 1 Clinical characteristics of donors of muscle cells. Supplemental Table 2 Genes contributing to the enrichment scores of significantly regulated pathways obtained from the gene set enrichment analysis in muscle tissue from twins with type 2 diabetes compared with co-twins without type 2 diabetes. Supplemental Table 3 Gene sets with differential expression in myoblasts from subjects with type 2 diabetes versus controls (gene set enrichment analysis with q < 0.05). Supplemental Table 4 Gene sets with differential expression in myotubes from subjects with type 2 diabetes versus controls (gene set enrichment analysis with q < 0.05). Supplemental Table 5 Differentially expressed genes between twins with type 2 diabetes and co-twins without diabetes (P < 0.05). Supplemental Fig. 1 (A) Differentially expressed genes between monozygotic (MZ) twins with type 2 diabetes (T2D) and co-twins without T2D based on nominal P values (P < 0.05). Log2 fold changes in the volcano plot are shown when comparing expression in muscle from MZ twins with versus co-twins without T2D. The dashed line indicates P < 0.05. Gene labels are based on the top 20 most significant transcripts, however of those, only 10 labels are displayed as there were no annotations for the other 10. (B) Overlap of genes with differential expression in the skeletal muscle from MZ twins discordant for T2D (P < 0.05), in skeletal muscle from 15 subjects with T2D or impaired glucose tolerance (IGT) versus 362 normal glucose tolerance (NGT) controls (q < 0.05), as well as in cultured myoblasts and myotubes from 13 T2D versus 13 NGT unrelated subjects (P < 0.05). These results are also presented in Supplemental Table 5. (C) Schematic summary, partly based on Fig. 1A, highlighting some key results from this study. Bold text marks findings, we could validate in muscle biopsies or cells from unrelated subjects and/or based on functional experiments overexpressing two miRNAs in cultured [file 12916_2024_3789_MOESM1_ESM.zip › Table S11 v2.xlsx]

## Sheet: Sheet1
Supplemental Table 11. Differentially methylated CpG sites in myotubes obtained from 14 subjects with type 2 diabetes compared with 14 unrelated controls among the 15,647 sites differentially methylated in muscle from the type 2 diabetes discordant twin pairs (P < 0.05).
TargetID	Nearest gene	Gene region	CpG island region	P	q
cg15202770				0.000217734	0.698281
cg16397401	PBX1	Body	S_Shelf	0.000226124	0.698281
cg19735439	NDUFA7;RPS28	TSS200;TSS200	Island	0.000245287	0.698281
cg11120450	CHSY1	Body		0.000399275	0.698281
cg01607441	ATP4A	TSS200		0.00046756	0.698281
cg15894369				0.000676331	0.698281
cg08912922	SHROOM1	1stExon	Island	0.00113366	0.706651
cg04861263	FOXB1	Body	Island	0.00116136	0.706651
cg13139843	KRTAP19-1	TSS200		0.0012079	0.706651
cg08769370	ZNF346	TSS1500	N_Shore	0.00134452	0.706651
cg14029393	RNPC3	TSS200	Island	0.00139513	0.706651
cg13422136	SETBP1	3'UTR	Island	0.00145694	0.706651
cg12499572	INPP5A	Body	S_Shelf	0.00158137	0.706651
cg16636671	ZIC1	TSS1500	N_Shore	0.00178162	0.706651
cg20123915	SERF2;SERF2	5'UTR;1stExon	Island	0.0019412	0.706651
cg22118604	CACNB1;CACNB1;CACNB1;CACNB1;CACNB1;CACNB1	1stExon;5'UTR;5'UTR;1stExon;1stExon;5'UTR	Island	0.00200754	0.706651
cg23188588	SNW1;C14orf178	Body;TSS200	N_Shore	0.00219501	0.706651
cg18838675				0.00223468	0.706737
cg22603275	ST8SIA2	Body	Island	0.00225237	0.706737
cg12297546	LPP;LPP	5'UTR;5'UTR		0.00228662	0.706737
cg13134248	ARPP19	3'UTR		0.00229907	0.706737
cg17982116			S_Shore	0.0026114	0.713354
cg05099121	CYP51A1;CYP51A1	TSS200;TSS1500	Island	0.00282265	0.713354
cg27295033	PIGV	5'UTR	S_Shore	0.00286037	0.713354
cg05627826	KCNS2	3'UTR	S_Shelf	0.00295631	0.713354
cg18527119			Island	0.00298189	0.713354
cg21557875	LYPD4;DMRTC2	TSS200;TSS1500	Island	0.00298894	0.713354
cg15345388	CCT4	TSS1500	S_Shore	0.00299881	0.713354
cg04179165	SYNGR1;SYNGR1	Body;Body	S_Shelf	0.00300564	0.713354
cg13935266				0.00318909	0.713354
cg06070324	PPCDC	Body		0.00338864	0.713354
cg12068088				0.00394595	0.713354
cg18303215	ABCG5	Body	Island	0.00398737	0.713354
cg19938436				0.00405574	0.713354
cg08004906	TBCCD1;DNAJB11	TSS200;TSS200	Island	0.00407384	0.713354
cg08659394	B3GNT9	TSS200	Island	0.00410572	0.713354
cg07262320	CEP72	Body	N_Shore	0.00432634	0.713354
cg23659308	PDE6B;PDE6B;PDE6B	Body;Body;Body	S_Shore	0.00432963	0.713354
cg14906251	LRFN2	TSS1500	Island	0.00436334	0.713354
cg13071326	HIP1	TSS200	Island	0.0044411	0.713354
cg12467749	TBX20;TBX20	TSS1500;TSS1500	Island	0.00454132	0.713354
cg09592244			N_Shore	0.00471544	0.713354
cg13409077	CD72	TSS200	S_Shore	0.00483279	0.713354
cg19954978			N_Shelf	0.00505376	0.713354
cg24152390	HIST3H3	1stExon	Island	0.00507895	0.713354
cg01925393	FUCA1	Body	Island	0.00524016	0.713354
cg27508314				0.00535735	0.713354
cg06437173	ERCC6	3'UTR		0.00551808	0.713354
cg06425919	MYOD1	1stExon	Island	0.00563919	0.713354
cg06041852			N_Shore	0.00564972	0.713354
cg02301189	DEFB128	TSS200		0.00596543	0.713354
cg04233686			Island	0.00611294	0.713354
cg16533379	TMEM132D	Body		0.00622335	0.713354
cg00665827	CAMTA1	Body		0.0062916	0.713354
cg00145838	ITGB4;ITGB4;ITGB4	Body;Body;Body	S_Shelf	0.00631954	0.713354
cg06777581	RNF8;RNF8;RNF8;RNF8	5'UTR;1stExon;5'UTR;1stExon	Island	0.00639655	0.713475
cg14097577	NGLY1;NGLY1;NGLY1;NGLY1;NGLY1;NGLY1;NGLY1	5'UTR;5'UTR;1stExon;Body;1stExon;1stExon;5'UTR	Island	0.00647276	0.713643
cg09920215	PWP2	TSS1500	N_Shore	0.00663323	0.714662
cg20942910	TTC39A	TSS1500	S_Shore	0.0068505	0.717108
cg19035254			Island	0.00690876	0.717108
cg17481490	C17orf97	TSS200	Island	0.00701065	0.719384
cg23692620			Island	0.00705414	0.721167
cg05374412	CDH13	1stExon	Island	0.00710273	0.721167
cg21619524			N_Shelf	0.00715106	0.721257
cg00820171	ITGAM;ITGAM	Body;Body	N_Shore	0.007408	0.723027
cg17157129	RBM41;RBM41	TSS1500;TSS1500	S_Shore	0.00745799	0.723027
cg18327128	TRIM31	Body		0.00754203	0.723027
cg09400081	SMAD1;SMAD1	5'UTR;5'UTR	S_Shore	0.00757721	0.723027
cg15076218	PIK3R3;PIK3R3	TSS1500;TSS1500	Island	0.00765563	0.725939
cg15994385	IPO13;IPO13	5'UTR;1stExon	Island	0.00769361	0.726834
cg21915280	FRG1	TSS200	Island	0.00792456	0.728412
cg25704253	BCYRN1;GJB1	Body;TSS1500		0.00798681	0.728412
cg25417298	CLASP1;CLASP1;CLASP1	5'UTR;5'UTR;5'UTR	Island	0.00811482	0.728559
cg15288179	SUB1	5'UTR	Island	0.00826825	0.731134
cg05979400	LOC100128731	TSS1500	S_Shore	0.00850313	0.733236
cg22392150	PODN	Body		0.00854125	0.733236
cg24876786	ZFR2;ZFR2;ZFR2	TSS200;TSS200;TSS200	Island	0.00863814	0.733236
cg04213089	L3MBTL4	Body	Island	0.00864333	0.733236
cg13928485	VAV2;VAV2	Body;Body	N_Shelf	0.00869075	0.733657
cg25520068	GSTM5	TSS200		0.00902165	0.733923
cg23868719				0.00909077	0.733923
cg02509370	KCNH3	TSS200	Island	0.00920577	0.734292
cg05699136	BACH1;BACH1	TSS1500;5'UTR	Island	0.00936979	0.735072
cg20447538	CRTAC1;GOLGA7B	Body;3'UTR		0.00942364	0.735072
cg03959527	ZNF774	TSS1500	N_Shore	0.00980519	0.735985
cg03167368	RGS10;RGS10	Body;Body		0.00981244	0.735985
cg14228885	APTX;APTX	TSS1500;TSS1500	S_Shore	0.0099792	0.736
cg00732845			N_Shore	0.0100201	0.736124
cg01001533			N_Shore	0.010192	0.736124
cg26896760				0.0104974	0.736124
cg16513984	TNFRSF1B	Body		0.0108459	0.736124
cg01558645	RUFY3;RUFY3;RUFY3;RUFY3;RUFY3	1stExon;Body;5'UTR;1stExon;5'UTR		0.0109331	0.736124
cg19525780	C14orf80;C14orf80;C14orf80	Body;Body;Body	N_Shore	0.0110074	0.736124
cg21789849	CD47;CD47;CD47	Body;Body;Body	Island	0.0111627	0.736124
cg04112173			Island	0.011352	0.736124
cg06909469	ITPRIPL1;ITPRIPL1;ITPRIPL1;ITPRIPL1	TSS1500;TSS1500;TSS1500;TSS1500	N_Shore	0.0113565	0.736124
cg22193343	IQSEC2;IQSEC2	3'UTR;3'UTR		0.0113841	0.736124
cg22758806			N_Shore	0.0114126	0.736124
cg01803925	PAX9	Body	S_Shore	0.0114592	0.736124
cg06511545	PIAS1	Body	Island	0.0115905	0.736124
cg19630883	C11orf75	5'UTR	Island	0.0117483	0.736124
cg13705774	LCE2A	TSS200		0.0118469	0.736124
cg12131826			N_Shelf	0.0118909	0.736124
cg27057602	TULP2;NUCB1	TSS1500;TSS1500	Island	0.0121159	0.738026
cg04345908	HLA-DQB2	Body	S_Shore	0.012144	0.738026
cg23268486	CSE1L	TSS200	Island	0.0121541	0.738026
cg08872722	PKP1;PKP1	TSS1500;TSS1500	N_Shore	0.0121597	0.738026
cg02263813	MT1A;MT1A	1stExon;5'UTR	S_Shore	0.0122092	0.738632
cg15547734	HCN1	Body		0.0122239	0.739168
cg02852791	WDR90	Body	N_Shore	0.0122722	0.739821
cg10865127	PITRM1	Body		0.0125195	0.739821
cg15090834	SOX12;SOX12	1stExon;3'UTR	S_Shore	0.0125439	0.739821
cg19370166	CD164L2	TSS200	S_Shore	0.0125999	0.739821
cg10272336			Island	0.0126666	0.739821
cg02170577	SRPK2	Body	N_Shelf	0.0126755	0.739821
cg08729927			N_Shelf	0.0129962	0.739821
cg00998451			Island	0.0132014	0.739821
cg24547359	GLIS1	Body		0.0132577	0.739821
cg08641963	TNNC2	3'UTR	N_Shore	0.0133331	0.739821
cg17811919	C13orf35	5'UTR	Island	0.0134326	0.739881
cg24385322	RELL2;RELL2;HDAC3;RELL2	5'UTR;1stExon;TSS1500;5'UTR	S_Shore	0.0134793	0.739881
cg07522190	RABEP2	Body		0.0135097	0.739881
cg11268590			N_Shelf	0.0135594	0.739881
cg13170235	GJB5	Body	N_Shelf	0.0137435	0.739881
cg26924822	RBPJ;RBPJ;RBPJ;RBPJ	Body;Body;5'UTR;Body		0.013933	0.739881
cg00042144	C1orf74	TSS200	Island	0.0141443	0.739881
cg11139127	A2M	Body		0.0143164	0.739881
cg06363968	COTL1	Body		0.0144918	0.739881
cg00473051	BCOR;BCOR;BCOR;BCOR	5'UTR;5'UTR;5'UTR;5'UTR	N_Shore	0.0145225	0.739881
cg11779941	EMD	TSS1500	Island	0.0149618	0.740615
cg25976393			Island	0.0150927	0.740615
cg01765174	TRIM14;TRIM14;TRIM14;TRIM14	Body;Body;Body;Body	N_Shore	0.0152283	0.740615
cg00599280	CPE	1stExon	Island	0.0152944	0.740615
cg10537176	GPR39	Body		0.0153519	0.740615
cg01178451	GALR1;GALR1	1stExon;5'UTR	Island	0.015408	0.740615
cg12996417	PRSS48	TSS1500		0.0155602	0.740615
cg09363128				0.0157275	0.740615
cg09681335			Island	0.015755	0.740615
cg15447829	DONSON	Body	N_Shore	0.0157862	0.740615
cg13332774	GSTO2	TSS200	Island	0.0158323	0.740615
cg06086933	AGL;AGL;AGL;AGL;AGL;AGL	TSS1500;Body;Body;Body;Body;Body		0.0159249	0.740615
cg11826726			Island	0.0159252	0.740615
cg07427073	ZNF182;ZNF182	Body;Body		0.0160056	0.740615
cg16301617	TMC8;TMC6	Body;TSS1500	S_Shore	0.01606	0.740615
cg14462750	BRD3	Body	Island	0.0162575	0.740615
cg04652903	WDR27	Body	N_Shore	0.0162864	0.740615
cg02943497	PARP4	TSS200	S_Shore	0.0163477	0.740615
cg05093429	TCL6	Body		0.0164273	0.741292
cg26931960	TBCE;TBCE	TSS200;TSS200		0.016811	0.741533
cg03651478	TAGLN2	5'UTR	N_Shore	0.0168121	0.741533
cg06007271	CYTL1	TSS200	Island	0.0169573	0.741533
cg00266389	KCNQ1;KCNQ1	Body;Body	N_Shelf	0.0170943	0.741533
cg04503909	CHCHD3	3'UTR		0.0171957	0.741533
cg14417498	LMX1A	Body	Island	0.0175136	0.741948
cg13414834	MIR149;PP14571;GPC1	TSS1500;Body;Body	N_Shore	0.0175914	0.741948
cg19355009	SH3PXD2A	Body		0.0179566	0.742525
cg05552717	CA7;CA7;CA7	Body;5'UTR;1stExon	Island	0.0185708	0.743252
cg14207210	PPM1E	TSS200	Island	0.0186159	0.74355
cg18874575	ZNF559	3'UTR		0.0187097	0.743779
cg23223756	ZNRD1;NCRNA00171;ZNRD1	Body;TSS1500;Body	S_Shore	0.0187355	0.743779
cg20511832	CHRNB4	TSS1500	S_Shore	0.018884	0.744042
cg27265637	SEC24C;SEC24C	5'UTR;5'UTR	S_Shore	0.0191041	0.744385
cg06014588			S_Shore	0.0193394	0.745321
cg27332243	KCNN3	TSS200		0.0193587	0.745321
cg19878194	STC2	Body		0.0195191	0.745918
cg13210763				0.0195379	0.745918
cg22707446				0.0196283	0.745918
cg10681137	CTU1	5'UTR	Island	0.0196565	0.745918
cg04326566	CUX1;CUX1;CUX1	Body;Body;Body		0.0198451	0.745918
cg06596329	FOXJ1;FOXJ1	5'UTR;1stExon	Island	0.0199181	0.745918
cg24931520			Island	0.0201355	0.745945
cg00489408	SEZ6L2;SEZ6L2;ASPHD1;SEZ6L2;SEZ6L2	TSS200;TSS200;TSS1500;TSS200;TSS200	N_Shore	0.0202357	0.745945
cg19770292				0.0203907	0.746338
cg12082302	ACOT7;ACOT7;ACOT7	Body;TSS1500;Body		0.0204912	0.746678
cg05814755	ABCA3	Body	N_Shelf	0.0207404	0.74753
cg27316710	SYT9	Body	S_Shore	0.0208048	0.74753
cg24688348	OR5B21	TSS1500		0.0209697	0.74753
cg03234661	SLC10A1	TSS1500		0.0209807	0.74753
cg25488160	TMEM108;TMEM108	Body;Body		0.0210309	0.74753
cg11926485			N_Shore	0.021037	0.74753
cg00468125	STK32C	Body		0.0210853	0.74753
cg07988466	AGAP1;AGAP1	Body;Body	N_Shore	0.0211086	0.747778
cg19588861	PA2G4	TSS200	Island	0.0212299	0.748223
cg09456285				0.0212451	0.748223
cg23729763	APLP2;APLP2;APLP2;APLP2;APLP2;APLP2	Body;Body;Body;Body;Body;Body	N_Shore	0.0213479	0.748352
cg22366375	LGI2	TSS1500	S_Shore	0.0215443	0.748352
cg06611850	DPPA2	TSS1500		0.0217104	0.74901
cg07288541	PSD3;PSD3	Body;TSS1500		0.0217373	0.74919
cg22718636	DGKQ	Body	Island	0.0218532	0.749618
cg18456512				0.0219193	0.749618
cg25020279	RICTOR	Body	Island	0.0219641	0.749618
cg09701145	MIR675;H19	TSS1500;TSS1500	N_Shore	0.0220023	0.749618
cg19433118	SDC4	TSS1500	S_Shore	0.0222429	0.750008
cg04553810	LUZP1;LUZP1	TSS200;TSS200		0.0223636	0.750008
cg26366304	FOXD2;FOXD2	1stExon;5'UTR	N_Shore	0.0226594	0.750008
cg05024207	ZMYM1	5'UTR	Island	0.0227314	0.750008
cg18272264	CACNB4;CACNB4;CACNB4	TSS1500;TSS1500;TSS1500	S_Shore	0.0227794	0.750008
cg14443470	FAM125B	Body		0.0231276	0.751009
cg27578227	LMF1	Body	S_Shore	0.0231454	0.751009
cg13501793			N_Shore	0.0233157	0.751205
cg05603546			Island	0.0233695	0.751636
cg21294935	VAX2	Body	Island	0.0234606	0.752017
cg10034184				0.0235396	0.752473
cg18686270	PLSCR1	5'UTR	N_Shelf	0.0236459	0.752925
cg15424233				0.0241689	0.754926
cg27546680	ZNF598	Body	Island	0.0246396	0.755157
cg03126694	LPAR6;LPAR6;RB1	TSS200;5'UTR;Body		0.0247259	0.755439
cg02728223	LOC283914;LOC283914	TSS1500;TSS1500		0.024792	0.755439
cg19542548			N_Shelf	0.0249024	0.756138
cg14777341				0.0251398	0.757116
cg20836212	VKORC1L1	Body		0.0251782	0.757116
cg16664532			Island	0.0252585	0.757116
cg11181795	NEURL4;NEURL4;GPS2	Body;Body;TSS1500	S_Shore	0.0253823	0.757116
cg00708258	ZNF14	TSS200	S_Shore	0.0256692	0.757116
cg02286506			S_Shore	0.0257818	0.757684
cg03486411			S_Shore	0.0262478	0.758606
cg14263858	STAP2;STAP2	Body;Body	Island	0.0264577	0.758606
cg10211081	ACTA2;ACTA2	TSS1500;5'UTR		0.0264632	0.758606
cg26934214	PTPRN2;PTPRN2;PTPRN2	Body;Body;Body	S_Shore	0.0264867	0.758825
cg22621745	CSF1;CSF1;CSF1;CSF1	Body;Body;Body;Body	S_Shore	0.026632	0.759181
cg00360468	PRMT10	TSS200	Island	0.0266849	0.759256
cg13541192	HAS1	3'UTR	N_Shore	0.0267411	0.759422
cg13003011	SDC1;SDC1	TSS1500;TSS1500	Island	0.0268294	0.759446
cg26372893	WDR8	Body	S_Shore	0.0268806	0.759572
cg09362969	LOC100133612	Body	S_Shelf	0.026902	0.759572
cg02505002	C3P1	Body	Island	0.02696	0.759676
cg25692633	CYTH3	Body	N_Shore	0.0270969	0.759959
cg15644174	TMEM171;TMEM171;TMEM171;TMEM171	5'UTR;1stExon;5'UTR;1stExon	Island	0.0272159	0.760059
cg05643503	LRRC47	TSS200	Island	0.0274536	0.760127
cg19953427			S_Shore	0.0274618	0.760127
cg08741842	WNT2B	TSS200	S_Shore	0.0275639	0.760127
cg07318313	ENG;ENG	1stExon;1stExon	Island	0.0278611	0.760127
cg10124287	PPM1H	Body	Island	0.0280063	0.760624
cg01691639	RORA;RORA	5'UTR;1stExon	Island	0.0282581	0.760695
cg24860819	CHRNB2	Body	Island	0.0283282	0.760695
cg21848407	TANC2	Body		0.0285286	0.760695
cg23665824	CTNNA2;LRRTM1;CTNNA2	Body;Body;Body	Island	0.0285819	0.760715
cg11803838	PRDX6;PRDX6	5'UTR;1stExon	Island	0.0286927	0.760825
cg22135324	NCOA7;NCOA7	Body;Body		0.0287559	0.760825
cg05208423	FAR1	TSS1500	Island	0.0287588	0.760825
cg20704774			S_Shore	0.0289307	0.761055
cg11250194	FADS2	Body		0.028943	0.761055
cg05974788	C3orf19	TSS1500	Island	0.0290595	0.76166
cg14674856	LTC4S	TSS1500	N_Shelf	0.0291515	0.761702
cg00458833			Island	0.0292983	0.762178
cg21454386	TFDP1;TFDP1	Body;Body	N_Shore	0.0293178	0.762291
cg14445814	DBC1	TSS1500	Island	0.0293355	0.762594
cg24371536	HMGN3;HMGN3	Body;Body	N_Shore	0.0296254	0.763318
cg17082634	TYRO3	TSS1500	N_Shore	0.029905	0.763575
cg10382148	TRAF3IP3	Body	N_Shelf	0.0299192	0.763575
cg13844341	MAD1L1;MAD1L1;MAD1L1	Body;Body;Body	Island	0.0299312	0.763575
cg02521036	TAF6L;TMEM179B	3'UTR;TSS200	Island	0.0299431	0.763575
cg22378459	TNNT3;TNNT3;TNNT3;TNNT3	TSS200;TSS200;TSS200;TSS200		0.0299487	0.763575
cg20188733			Island	0.0300071	0.763575
cg15784997	NCLN	Body	Island	0.0301036	0.763575
cg05502701	PDZRN3	TSS200	Island	0.030394	0.763575
cg17463149	PKP1;PKP1	TSS200;TSS200	Island	0.0305362	0.763575
cg17558547	SAP30L;SAP30L;SAP30L;SAP30L	3'UTR;3'UTR;3'UTR;Body		0.030557	0.763575
cg20140229	VPS52;RPS18;VPS52	5'UTR;TSS1500;1stExon	Island	0.0306493	0.763575
cg08274876	FAM110B	Body	Island	0.0306826	0.763632
cg21037155	CDK12;CDK12	TSS1500;TSS1500	N_Shore	0.0307107	0.763672
cg27323154	FAM194A	1stExon	Island	0.0307832	0.763699
cg26647135	PILRB;PILRB;PILRB	5'UTR;TSS1500;5'UTR		0.0308532	0.763876
cg03188390			N_Shore	0.0309218	0.764065
cg19743690	PRDM6	Body		0.0310685	0.764235
cg22715021	C6orf126	TSS200	Island	0.031196	0.764434
cg12284802	KIAA1024	TSS1500	N_Shore	0.0313128	0.764434
cg06060754	RGS14	Body	S_Shelf	0.0314992	0.764774
cg06174144	BAIAP2;BAIAP2;BAIAP2;BAIAP2	3'UTR;Body;Body;Body	N_Shore	0.0315452	0.764774
cg03904042	NECAB3;NECAB3;C20orf134	Body;Body;1stExon	Island	0.031645	0.764909
cg10120657			Island	0.0319801	0.765544
cg09858583				0.0322904	0.765544
cg12601576	GAK	Body	N_Shore	0.0323499	0.765544
cg15507925	FNBP4	1stExon	Island	0.0323837	0.765544
cg07729082	ZC3H18	Body		0.0324506	0.765544
cg04036593				0.0325176	0.765544
cg16752962	TLL2	Body		0.0325958	0.765544
cg03547840			Island	0.0326189	0.765544
cg03178983				0.032995	0.765544
cg21251000	BIVM;KDELC1;BIVM	5'UTR;TSS1500;5'UTR	Island	0.0332157	0.765544
cg27050612	NFE2L1	Body	N_Shelf	0.0332736	0.765544
cg24511738			Island	0.0332871	0.765544
cg12070152	MFSD2A;MFSD2A	Body;Body	Island	0.0333377	0.765725
cg06002305	ADAMTS2;ADAMTS2	Body;Body	N_Shelf	0.033515	0.765725
cg03949391	PTGFR;PTGFR;PTGFR;PTGFR	5'UTR;1stExon;1stExon;5'UTR	Island	0.033575	0.765725
cg26484631	ULBP1	TSS1500	N_Shore	0.0335978	0.765725
cg08324945	ADAMTS3	TSS1500	Island	0.0336373	0.765725
cg07341365	SUDS3	3'UTR		0.033677	0.765725
cg20539811	CTNND2	Body		0.0339128	0.766655
cg05047401	SEMA4A	Body		0.0339299	0.766655
cg27435467	CLYBL	1stExon	Island	0.0342166	0.767645
cg02403541	C12orf43;C12orf43	5'UTR;1stExon	Island	0.0344597	0.767645
cg23484358	PIGZ	5'UTR	Island	0.0345003	0.767656
cg03923774	RPS6KB1;TUBD1;RPS6KB1	5'UTR;TSS200;1stExon	Island	0.0345438	0.767723
cg25539392	CEP250	5'UTR	Island	0.0349466	0.768747
cg11841335	ZC3H11A	TSS200	Island	0.0349782	0.768768
cg03812679	CSF3;CSF3;CSF3	TSS1500;TSS1500;TSS1500		0.0349904	0.768785
cg01098955			S_Shore	0.035124	0.768884
cg21649442	SDR42E1	5'UTR	Island	0.0354642	0.769606
cg01605783	LOC284837	TSS200		0.0356695	0.769908
cg05204315	DOCK1	Body		0.0357468	0.770089
cg18776793	BCR;BCR	Body;Body	Island	0.0358195	0.770314
cg23821359				0.0371429	0.770765
cg24066677	UBTF	TSS1500	Island	0.0371581	0.770765
cg08561895	WNT11	Body	Island	0.0371718	0.770798
cg15835396			Island	0.0372886	0.771206
cg14571125	TAP2;TAP2	Body;Body		0.0373065	0.771206
cg27615603	PYCARD;PYCARD	Body;Body	N_Shore	0.037478	0.771374
cg12594244	LOXL1	TSS200	Island	0.0374929	0.771374
cg26265070	FIS1	TSS200	Island	0.0375921	0.77144
cg12429610	INPP5D;INPP5D	Body;Body	Island	0.0377056	0.771866
cg00433654	WBP1;INO80B	TSS1500;Body	N_Shore	0.037775	0.772129
cg26652079	LONP1	Body	Island	0.0377895	0.772129
cg13557995	DAZAP1;DAZAP1	3'UTR;Body	Island	0.0379732	0.772141
cg13747967	CCL22	TSS200		0.0380116	0.772141
cg05579030	PCDHB5	1stExon	N_Shore	0.0382224	0.77217
cg17683775	PTGES	TSS1500		0.0382326	0.772226
cg16720127	RPLP0;RPLP0	TSS200;TSS200	Island	0.0384691	0.772362
cg24846573	FBRSL1	TSS1500	N_Shore	0.0385481	0.772552
cg20987429				0.0388469	0.772921
cg26137478	OSR2;OSR2;OSR2;OSR2	5'UTR;1stExon;5'UTR;1stExon	Island	0.0389006	0.772921
cg26652092	SP1;SP1	TSS1500;TSS1500	N_Shore	0.0389634	0.772921
cg11765362	SRD5A2	TSS1500	Island	0.0390526	0.772974
cg14095593				0.0391052	0.772979
cg06439889				0.0393345	0.772979
cg04706667	PTGIR	TSS1500	S_Shelf	0.0395198	0.772979
cg26392523	C14orf2;C14orf2	TSS200;TSS200	Island	0.0396556	0.772979
cg24738356	SNORD116-5;SNORD116-7	Body;Body		0.039739	0.77313
cg01374049	LRRC1;LRRC1	1stExon;5'UTR	Island	0.0398968	0.773298
cg24813038			Island	0.0399282	0.773298
cg16438688	NTRK1;INSRR	Body;Body	Island	0.0400084	0.773568
cg13440139			S_Shelf	0.0400786	0.773887
cg17074575	JAGN1	TSS1500	N_Shore	0.0401553	0.77398
cg26582768	PDZD7;SFXN3	TSS1500;5'UTR	Island	0.0402589	0.774297
cg00903676			Island	0.040309	0.774362
cg03547722	NUBP1;NUBP1	1stExon;5'UTR	Island	0.0403222	0.774362
cg00379107	BANP;BANP	TSS200;TSS200	Island	0.0405083	0.774804
cg05265020	NRN1	Body	Island	0.0406827	0.775076
cg24094374	GTF2A1;GTF2A1	5'UTR;Body	N_Shore	0.0407416	0.775076
cg08136587	ERO1L	TSS1500	S_Shore	0.0407875	0.775076
cg07969475	NEURL	Body	N_Shelf	0.0409361	0.775265
cg26681176	KCNK10;KCNK10;KCNK10	Body;Body;Body		0.0410054	0.775387
cg11459714	KLK10;KLK10;KLK10	Body;Body;Body	Island	0.0411591	0.775513
cg04944784	FAM59B	Body	Island	0.0414606	0.775928
cg11185992			S_Shelf	0.0414712	0.775928
cg06312106	TMEM26	Body		0.0416754	0.776035
cg10996058	C1QL2	1stExon	Island	0.0417815	0.776387
cg17493159	CFLAR;CFLAR	5'UTR;5'UTR	Island	0.0418694	0.776494
cg26391674	ProSAPiP1;ProSAPiP1	1stExon;5'UTR	Island	0.0421926	0.777093
cg19672694	PTGER4	Body		0.0423136	0.777181
cg26229274	SLC22A4	TSS1500	Island	0.0423153	0.777181
cg01439488	ANKRD5;ANKRD5;ANKRD5;ANKRD5	1stExon;1stExon;5'UTR;5'UTR	Island	0.042325	0.777181
cg18152311	FAM49B	5'UTR	N_Shore	0.0428135	0.77721
cg14989191	SEZ6L2;SEZ6L2;SEZ6L2;ASPHD1;SEZ6L2	TSS1500;TSS1500;TSS1500;TSS200;TSS1500	N_Shore	0.0428186	0.77721
cg15972243	RNLS;RNLS	TSS1500;TSS1500	S_Shore	0.0429275	0.77721
cg23823134	RPL19;RPL19	5'UTR;1stExon	Island	0.0431925	0.77721
cg07713120	MPI	Body	Island	0.0433491	0.77721
cg17846127	LOC254559	Body	N_Shelf	0.0437068	0.778164
cg18338775			N_Shelf	0.0437435	0.778327
cg00252282	NTF3	Body	Island	0.0440248	0.778462
cg08745197	C16orf63	TSS1500	S_Shore	0.0444533	0.778824
cg08085853				0.0444672	0.778824
cg21057907	SFTA3	Body	Island	0.0450687	0.779808
cg14376467	ARHGAP24;ARHGAP24;ARHGAP24	Body;Body;TSS200		0.0452233	0.779808
cg03041365	PPIA	Body	S_Shore	0.045313	0.779808
cg00495503			N_Shore	0.0453371	0.779808
cg10371042			S_Shelf	0.0456389	0.780035
cg16584595			Island	0.0457827	0.780035
cg10584042	SGMS1	TSS200	Island	0.0458076	0.780035
cg04608004	PIK3CD	Body		0.0459164	0.780149
cg08399858	NPC1L1;NPC1L1	3'UTR;3'UTR		0.0459352	0.780149
cg26475085	OSMR;OSMR	TSS1500;TSS1500	Island	0.0460931	0.780149
cg14293864	RPL35	TSS200	Island	0.0462311	0.780149
cg02578162	CREBBP;CREBBP	Body;Body	N_Shelf	0.0463123	0.780149
cg18854144	C6orf25;C6orf25;C6orf25;C6orf25;C6orf25;C6orf25	Body;Body;Body;Body;Body;Body	S_Shore	0.0464396	0.780149
cg07706687	NAA25	TSS1500	S_Shore	0.0467184	0.780149
cg00193902	TRRAP	Body	S_Shore	0.0467571	0.780149
cg22028785	DNMT3L;DNMT3L	Body;Body	Island	0.0468614	0.780149
cg08815081	MKX	TSS1500	S_Shore	0.0468666	0.780149
cg13681496			N_Shelf	0.0469026	0.780149
cg09542291	SMCP	5'UTR		0.0470072	0.780149
cg05360577			Island	0.0470506	0.780149
cg20788199	SETD2	Body		0.0471425	0.780149
cg10331518	RHOT2	Body	Island	0.0471541	0.780149
cg01275932	SEC16A	Body	Island	0.047258	0.780149
cg22085055				0.047293	0.780149
cg10597192				0.0476978	0.780461
cg18221224	ACBD5;ACBD5;ACBD5	Body;Body;Body	Island	0.0477825	0.780461
cg22721951	MCF2L	Body	N_Shelf	0.0478725	0.780464
cg09254049	KLHDC4	Body	Island	0.047897	0.780464
cg05940536	ACVR1B;ACVR1B;ACVR1B	TSS1500;TSS1500;TSS1500	N_Shore	0.0481111	0.780717
cg16716196				0.0484377	0.780717
cg26818629			Island	0.0484447	0.780717
cg10997718	TBR1	Body	S_Shore	0.0487629	0.780814
cg26294922	STARD3NL	TSS1500	Island	0.0488295	0.780814
cg01001468	MAF;MAF	TSS1500;TSS1500	Island	0.0489531	0.781124
cg22046688			S_Shelf	0.0490393	0.781124
cg09032391			S_Shelf	0.0490595	0.781124
cg21537049				0.0492677	0.78114
cg24342051	CACNA1D;CACNA1D;CACNA1D	TSS1500;TSS1500;TSS1500	N_Shore	0.049519	0.781269
cg24118894			Island	0.0495875	0.781269
cg21375490	PTPRN2;PTPRN2;PTPRN2	Body;Body;Body	S_Shore	0.0495888	0.781269
cg21161927	PCDHGA2;PCDHGB1;PCDHGA1;PCDHGB1;PCDHGA3	Body;TSS200;Body;TSS200;Body	N_Shore	0.0496102	0.781269
cg18103394	SYN1;SYN1	Body;Body	N_Shore	0.049678	0.781269
cg15386964	HIST1H2BH;HIST1H3F	TSS1500;1stExon	Island	0.0496843	0.781269
cg25670685	NALCN	5'UTR	Island	0.0498398	0.781269
