# Supplementary material for: Multiomics profiling of DNA methylation, microRNA, and mRNA in skeletal muscle from monozygotic twin pairs discordant for type 2 diabetes identifies dysregulated genes controlling metabolism
Source: BMC Med. 2024 Dec 2;22:572. doi: 10.1186/s12916-024-03789-y (PMC11613913; doi:10.1186/s12916-024-03789-y)
Supplement: Supplementary file 1 — Additional file 1: Supplemental Table 1 Clinical characteristics of donors of muscle cells. Supplemental Table 2 Genes contributing to the enrichment scores of significantly regulated pathways obtained from the gene set enrichment analysis in muscle tissue from twins with type 2 diabetes compared with co-twins without type 2 diabetes. Supplemental Table 3 Gene sets with differential expression in myoblasts from subjects with type 2 diabetes versus controls (gene set enrichment analysis with q < 0.05). Supplemental Table 4 Gene sets with differential expression in myotubes from subjects with type 2 diabetes versus controls (gene set enrichment analysis with q < 0.05). Supplemental Table 5 Differentially expressed genes between twins with type 2 diabetes and co-twins without diabetes (P < 0.05). Supplemental Fig. 1 (A) Differentially expressed genes between monozygotic (MZ) twins with type 2 diabetes (T2D) and co-twins without T2D based on nominal P values (P < 0.05). Log2 fold changes in the volcano plot are shown when comparing expression in muscle from MZ twins with versus co-twins without T2D. The dashed line indicates P < 0.05. Gene labels are based on the top 20 most significant transcripts, however of those, only 10 labels are displayed as there were no annotations for the other 10. (B) Overlap of genes with differential expression in the skeletal muscle from MZ twins discordant for T2D (P < 0.05), in skeletal muscle from 15 subjects with T2D or impaired glucose tolerance (IGT) versus 362 normal glucose tolerance (NGT) controls (q < 0.05), as well as in cultured myoblasts and myotubes from 13 T2D versus 13 NGT unrelated subjects (P < 0.05). These results are also presented in Supplemental Table 5. (C) Schematic summary, partly based on Fig. 1A, highlighting some key results from this study. Bold text marks findings, we could validate in muscle biopsies or cells from unrelated subjects and/or based on functional experiments overexpressing two miRNAs in cultured [file 12916_2024_3789_MOESM1_ESM.zip › Table S12 revised.xlsx]

## Sheet: Sheet1
Supplemental Table 12. Differentially expressed miRNAs in skeletal muscle from twins with type 2 diabetes compared with co-twins without type 2 diabetes (P < 0.05). miR family names from miRBase indicate the relatedness between the miRNAs. Families with more than one member are shown.
miRNA	miRNA family	Accession	No diabetes mean	No diabetes SD	T2D mean	T2D SD	P	≥15/19 twin pairs in same direction	pubmed search (skeletal muscle and miRNA)	fold-change
hsa-miR-337-3p		MIMAT0000754	0.955128	0.241461	1.28463	0.289305	0.00169589	*		1.34498
hsa-miR-154-star		MIMAT0000453	0.607436	0.146712	0.795254	0.179518	0.00254312		PMID: 31820147	1.3092
hsa-miR-223-star		MIMAT0004570	0.688583	0.263181	0.473325	0.19249	0.00330679	*	PMID: 31643088, PMID: 24145033	0.687389
hsa-miR-607		MIMAT0003275	0.623576	0.179954	0.820194	0.173649	0.00427403	*		1.31531
hsa-miR-506	miR-506	MIMAT0002878	0.636975	0.17874	0.785631	0.188822	0.00484817	*		1.23338
hsa-miR-623		MIMAT0003292	0.793211	0.275888	1.02948	0.318952	0.007013	*		1.29786
hsa-miR-1244		MIMAT0005896	0.837738	0.335672	1.03441	0.279199	0.00841877	*		1.23477
hsa-miR-3944-3p		MIMAT0018360	0.82006	0.189614	0.98841	0.189956	0.00890339			1.20529
hsa-miR-340-star		MIMAT0000750	0.533056	0.15641	0.63291	0.187346	0.00955437	*		1.18732
hsa-miR-363-star		MIMAT0003385	0.916265	0.361282	0.651888	0.282475	0.0112365	*	PMID: 27485725	0.711461
hsa-miR-4494		MIMAT0019029	0.784122	0.217876	0.6538	0.18045	0.0112365	*		0.833799
hsa-miR-338-3p		MIMAT0000763	0.638842	0.16683	0.53519	0.318385	0.0156471	*	PMID: 3182014	0.83775
hsa-miR-675-star		MIMAT0006790	1.85894	0.446139	1.50343	0.424407	0.0195933	*	PMID: 24532688, PMID: 34880230	0.80876
hsa-miR-507	miR-506	MIMAT0002879	0.675096	0.204695	0.49199	0.210298	0.0195933			0.72877
hsa-miR-542-5p		MIMAT0003340	1.74656	0.684601	2.2955	0.893375	0.0218017		PMID: 30676868	1.3143
hsa-miR-4740-3p		MIMAT0019870	1.04479	0.303484	0.846204	0.252961	0.0218017			0.809925
hsa-miR-1539		MIMAT0007401	0.710152	0.250475	0.934002	0.283061	0.0242237			1.31521
hsa-miR-485-3p		MIMAT0002176	0.985887	0.224618	1.1905	0.400091	0.0242237			1.20754
hsa-miR-4483		MIMAT0019017	0.497353	0.195234	0.632179	0.185119	0.0242237			1.27109
hsa-miR-424	miR-322	MIMAT0001341	0.489776	0.156451	0.664875	0.250036	0.0242237		PMID: 20462953	1.35751
hsa-miR-4675		MIMAT0019757	0.607949	0.173975	0.480653	0.103153	0.0242237			0.790614
hsa-miR-4643		MIMAT0019703	0.551607	0.200753	0.668344	0.171176	0.0242237			1.21163
hsa-miR-4677-3p		MIMAT0019761	0.671798	0.184283	0.807255	0.260343	0.0249069			1.20163
hsa-miR-582-5p		MIMAT0003247	0.687759	0.131404	0.7727	0.235381	0.0249069	*	PMID: 25692472	1.1235
hsa-miR-26a-1-star		MIMAT0004499	0.632584	0.164468	0.757924	0.159775	0.0268756		PMID: 29775754	1.19814
hsa-miR-30c-2-star		MIMAT0004550	4.8535	0.477245	4.44598	0.754729	0.0268756			0.916036
hsa-miR-802		MIMAT0004185	0.614166	0.172504	0.700094	0.202288	0.0268756	*		1.13991
hsa-miR-4694-3p		MIMAT0019787	0.592041	0.183163	0.694074	0.204834	0.0297745			1.17234
hsa-miR-551b-star	miR-551	MIMAT0004794	3.03656	0.7602	3.60051	0.962608	0.0297745			1.18572
hsa-miR-564		MIMAT0003228	0.777038	0.18605	0.962445	0.30251	0.0297745	*		1.23861
hsa-miR-4804-3p		MIMAT0019985	0.766747	0.220811	0.903803	0.164122	0.0297745	*		1.17875
hsa-miR-3148		MIMAT0015021	1.17794	0.339501	0.976352	0.310564	0.0297745			0.828868
hsa-miR-563		MIMAT0003227	1.3674	0.44847	1.10972	0.28383	0.0297745			0.811558
hsa-let-7g-star		MIMAT0004584	0.8422	0.223024	1.111	0.436993	0.0297745		PMID: 22614057	1.31917
hsa-miR-4804-5p		MIMAT0019984	0.612532	0.19534	0.480081	0.211192	0.0297745			0.783765
hsa-miR-3688-3p		MIMAT0018116	0.857144	0.267488	0.714674	0.218934	0.0297745			0.833785
hsa-miR-4658		MIMAT0019725	0.562634	0.117549	0.72227	0.243976	0.0329382			1.28373
hsa-miR-3591-5p		MIMAT0019876	0.827715	0.275169	0.653163	0.19313	0.0329382			0.789116
hsa-miR-577		MIMAT0003242	0.793569	0.213914	0.658919	0.162142	0.0329382			0.830323
hsa-miR-4691-5p		MIMAT0019781	0.661026	0.20713	0.827688	0.238708	0.0329382			1.25213
hsa-miR-2964a-3p		MIMAT0019748	0.679736	0.241364	0.7961	0.213175	0.0329382	*		1.17119
hsa-miR-3974		MIMAT0019359	0.844629	0.19289	0.700183	0.231167	0.0363855			0.828983
hsa-miR-548z	miR-548	MIMAT0018446	1.19428	0.40375	1.43196	0.486713	0.0363855			1.19901
hsa-miR-551b	miR-551	MIMAT0003233	0.681872	0.20271	0.857228	0.300733	0.0363855			1.25717
hsa-miR-891a		MIMAT0004902	0.701015	0.253085	0.81097	0.185006	0.0363855			1.15685
hsa-miR-424-star	miR-322	MIMAT0004749	3.61737	1.42928	4.21793	1.39419	0.0363855	*	PMID: 34350996	1.16602
hsa-miR-135b-star		MIMAT0004698	0.783863	0.263658	0.646228	0.204045	0.0401355			0.824414
hsa-miR-3936		MIMAT0018351	1.14719	0.341316	1.39232	0.36978	0.0401355			1.21367
hsa-miR-3184		MIMAT0015064	0.988968	0.307044	0.776715	0.251489	0.0401355			0.78538
hsa-miR-4717-5p		MIMAT0019829	0.762749	0.244741	0.932183	0.227507	0.0401355			1.22214
hsa-miR-3136-3p		MIMAT0019203	0.67589	0.178673	0.805591	0.249094	0.0401355			1.1919
hsa-miR-518e-star	miR-515	MIMAT0005450	0.924163	0.333667	0.802896	0.402143	0.0401355			0.868781
hsa-miR-2355-5p		MIMAT0016895	0.804183	0.232885	0.642587	0.199359	0.0442084			0.799056
hsa-miR-4477b		MIMAT0019005	0.73681	0.190728	0.84828	0.120673	0.0442084			1.15129
hsa-miR-100		MIMAT0000098	7.41714	0.346394	7.25863	0.395372	0.0442084		PMID: 21840938	0.97863
hsa-miR-4797-5p		MIMAT0019972	1.42288	0.569233	1.22505	0.585898	0.0442084			0.860963
hsa-miR-3689d		MIMAT0019008	0.794991	0.228079	0.667131	0.193598	0.0442084			0.839168
hsa-miR-4725-5p		MIMAT0019843	2.23661	0.485575	2.6438	0.772255	0.0442084			1.18206
hsa-miR-4703-3p		MIMAT0019802	0.898341	0.198152	0.753559	0.23357	0.0442084	*		0.838834
hsa-miR-548v	miR-548	MIMAT0015020	0.633671	0.200624	0.771078	0.240361	0.0442084			1.21684
hsa-miR-497		MIMAT0002820	5.92152	0.472553	5.7077	0.509832	0.0442084		PMID: 28255268	0.96389
hsa-miR-520c-5p	miR-515	MIMAT0005455	0.913559	0.396736	0.723684	0.242494	0.0442084			0.79216
hsa-miR-130a-star		MIMAT0004593	0.557771	0.165132	0.707365	0.214823	0.0486248		PMID: 31115069, PMID: 35561231	1.2682
hsa-miR-2682		MIMAT0013517	0.44556	0.128448	0.595545	0.221451	0.0486248			1.33662
hsa-miR-101		MIMAT0000099	1.04691	0.358436	0.881571	0.199661	0.0486248		PMID: 33521860	0.842066
hsa-miR-4490		MIMAT0019025	1.42073	0.542683	1.2352	0.411766	0.0486248			0.869413
hsa-miR-620		MIMAT0003289	0.617787	0.195203	0.735612	0.201375	0.0486248	*		1.19072
hsa-miR-1200		MIMAT0005863	0.636462	0.195165	0.755836	0.209934	0.0486248			1.18756
hsa-miR-4460		MIMAT0018982	0.71824	0.214379	0.607605	0.174223	0.0486248			0.845964
