# Supplementary material for: Multiomics profiling of DNA methylation, microRNA, and mRNA in skeletal muscle from monozygotic twin pairs discordant for type 2 diabetes identifies dysregulated genes controlling metabolism
Source: BMC Med. 2024 Dec 2;22:572. doi: 10.1186/s12916-024-03789-y (PMC11613913; doi:10.1186/s12916-024-03789-y)
Supplement: Supplementary file 1 — Additional file 1: Supplemental Table 1 Clinical characteristics of donors of muscle cells. Supplemental Table 2 Genes contributing to the enrichment scores of significantly regulated pathways obtained from the gene set enrichment analysis in muscle tissue from twins with type 2 diabetes compared with co-twins without type 2 diabetes. Supplemental Table 3 Gene sets with differential expression in myoblasts from subjects with type 2 diabetes versus controls (gene set enrichment analysis with q < 0.05). Supplemental Table 4 Gene sets with differential expression in myotubes from subjects with type 2 diabetes versus controls (gene set enrichment analysis with q < 0.05). Supplemental Table 5 Differentially expressed genes between twins with type 2 diabetes and co-twins without diabetes (P < 0.05). Supplemental Fig. 1 (A) Differentially expressed genes between monozygotic (MZ) twins with type 2 diabetes (T2D) and co-twins without T2D based on nominal P values (P < 0.05). Log2 fold changes in the volcano plot are shown when comparing expression in muscle from MZ twins with versus co-twins without T2D. The dashed line indicates P < 0.05. Gene labels are based on the top 20 most significant transcripts, however of those, only 10 labels are displayed as there were no annotations for the other 10. (B) Overlap of genes with differential expression in the skeletal muscle from MZ twins discordant for T2D (P < 0.05), in skeletal muscle from 15 subjects with T2D or impaired glucose tolerance (IGT) versus 362 normal glucose tolerance (NGT) controls (q < 0.05), as well as in cultured myoblasts and myotubes from 13 T2D versus 13 NGT unrelated subjects (P < 0.05). These results are also presented in Supplemental Table 5. (C) Schematic summary, partly based on Fig. 1A, highlighting some key results from this study. Bold text marks findings, we could validate in muscle biopsies or cells from unrelated subjects and/or based on functional experiments overexpressing two miRNAs in cultured [file 12916_2024_3789_MOESM1_ESM.zip › Table S14-new.xlsx]

## Sheet: Sheet1
Supplemental Table 14. This table presents 569 predicted targets of the 69 differentially expressed miRNAs presented in Supplementary Table 12 and which overlap with the 823 differentially expressed genes presented in Supplementary Table 5 using the multiMiR tool (http://multimir.ucdenver.edu/) which integrates the following tools: miRTarBase (https://mirtarbase.cuhk.edu.cn/~miRTarBase/miRTarBase…
Database	mature_mirna_acc	mature_mirna_id	target_symbol	target_entrez	target_ensembl	experiment	support_type	pubmed_id	type	score	pubmedlink	Common Genes b/w predicted targets and DE genes(Gene Symbol)
mirtarbase	MIMAT0000754	hsa-miR-337-3p	RUNX1T1	862	ENSG00000079102	HITS-CLIP	Functional MTI (Weak)	23824327	validated	NA	https://pubmed.ncbi.nlm.nih.gov/23824327/	ARSK
mirtarbase	MIMAT0000754	hsa-miR-337-3p	TRPS1	7227	ENSG00000104447	HITS-CLIP	Functional MTI (Weak)	23824327	validated	NA	https://pubmed.ncbi.nlm.nih.gov/23824327/	CDKN2C
mirtarbase	MIMAT0000754	hsa-miR-337-3p	CNN3	1266	ENSG00000117519	HITS-CLIP	Functional MTI (Weak)	23824327	validated	NA	https://pubmed.ncbi.nlm.nih.gov/23824327/	CIB2
mirtarbase	MIMAT0000754	hsa-miR-337-3p	ATP11A	23250	ENSG00000068650	HITS-CLIP	Functional MTI (Weak)	23313552	validated	NA	https://pubmed.ncbi.nlm.nih.gov/23313552/	DRD2
mirtarbase	MIMAT0000754	hsa-miR-337-3p	DDX6	1656	ENSG00000110367	PAR-CLIP	Functional MTI (Weak)	22012620	validated	NA	https://pubmed.ncbi.nlm.nih.gov/22012620/	FTH1
mirtarbase	MIMAT0000754	hsa-miR-337-3p	STAT3	6774	ENSG00000168610	Luciferase reporter assay//qRT-PCR//Western blot	Functional MTI	22723956	validated	NA	https://pubmed.ncbi.nlm.nih.gov/22723956/	MTHFD1
mirtarbase	MIMAT0000754	hsa-miR-337-3p	CSNK2A1	1457	ENSG00000101266	Immunoblot//Luciferase reporter assay//qRT-PCR//Western blot	Functional MTI	23137536	validated	NA	https://pubmed.ncbi.nlm.nih.gov/23137536/	PER3
mirtarbase	MIMAT0000754	hsa-miR-337-3p	DDX3X	1654	ENSG00000215301	PAR-CLIP//HITS-CLIP	Functional MTI (Weak)	21572407	validated	NA	https://pubmed.ncbi.nlm.nih.gov/21572407/	PLA2G6
mirtarbase	MIMAT0000754	hsa-miR-337-3p	FPR1	2357	ENSG00000171051	HITS-CLIP	Functional MTI (Weak)	23824327	validated	NA	https://pubmed.ncbi.nlm.nih.gov/23824327/	PRKAB1
mirtarbase	MIMAT0000754	hsa-miR-337-3p	IFIT3	3437	ENSG00000119917	HITS-CLIP	Functional MTI (Weak)	28735896	validated	NA	https://pubmed.ncbi.nlm.nih.gov/28735896/	RGS5
mirtarbase	MIMAT0000754	hsa-miR-337-3p	MTF1	4520	ENSG00000188786	HITS-CLIP	Functional MTI (Weak)	23824327	validated	NA	https://pubmed.ncbi.nlm.nih.gov/23824327/	SETBP1
mirtarbase	MIMAT0000754	hsa-miR-337-3p	NFATC3	4775	ENSG00000072736	HITS-CLIP	Functional MTI (Weak)	27418678	validated	NA	https://pubmed.ncbi.nlm.nih.gov/27418678/	SHBG
mirtarbase	MIMAT0000754	hsa-miR-337-3p	NFATC3	4775	ENSG00000072736	HITS-CLIP	Functional MTI (Weak)	28735896	validated	NA	https://pubmed.ncbi.nlm.nih.gov/28735896/	SLC47A2
mirtarbase	MIMAT0000754	hsa-miR-337-3p	PKN2	5586	ENSG00000065243	HITS-CLIP	Functional MTI (Weak)	23824327	validated	NA	https://pubmed.ncbi.nlm.nih.gov/23824327/	STK35
mirtarbase	MIMAT0000754	hsa-miR-337-3p	PURB	5814	ENSG00000146676	PAR-CLIP	Functional MTI (Weak)	21572407	validated	NA	https://pubmed.ncbi.nlm.nih.gov/21572407/	UBR7
mirtarbase	MIMAT0000754	hsa-miR-337-3p	RAP1A	5906	ENSG00000116473	Luciferase reporter assay//qRT-PCR//Western blot	Functional MTI	22723956	validated	NA	https://pubmed.ncbi.nlm.nih.gov/22723956/	SEPT2
mirtarbase	MIMAT0000754	hsa-miR-337-3p	REL	5966	ENSG00000162924	PAR-CLIP	Functional MTI (Weak)	23592263	validated	NA	https://pubmed.ncbi.nlm.nih.gov/23592263/	SEPT4
mirtarbase	MIMAT0000754	hsa-miR-337-3p	SNRPD1	6632	ENSG00000167088	PAR-CLIP	Functional MTI (Weak)	21572407	validated	NA	https://pubmed.ncbi.nlm.nih.gov/21572407/	AADACL4
mirtarbase	MIMAT0000754	hsa-miR-337-3p	FXR1	8087	ENSG00000114416	PAR-CLIP	Functional MTI (Weak)	23708386	validated	NA	https://pubmed.ncbi.nlm.nih.gov/23708386/	AAK1
mirtarbase	MIMAT0000754	hsa-miR-337-3p	COIL	8161	ENSG00000121058	PAR-CLIP	Functional MTI (Weak)	23592263	validated	NA	https://pubmed.ncbi.nlm.nih.gov/23592263/	AASS
mirtarbase	MIMAT0000754	hsa-miR-337-3p	COIL	8161	ENSG00000121058	PAR-CLIP	Functional MTI (Weak)	24398324	validated	NA	https://pubmed.ncbi.nlm.nih.gov/24398324/	ABCB8
mirtarbase	MIMAT0000754	hsa-miR-337-3p	COIL	8161	ENSG00000121058	PAR-CLIP	Functional MTI (Weak)	23446348	validated	NA	https://pubmed.ncbi.nlm.nih.gov/23446348/	ABCB9
mirtarbase	MIMAT0000754	hsa-miR-337-3p	COIL	8161	ENSG00000121058	PAR-CLIP	Functional MTI (Weak)	21572407	validated	NA	https://pubmed.ncbi.nlm.nih.gov/21572407/	ABCC5
mirtarbase	MIMAT0000754	hsa-miR-337-3p	COIL	8161	ENSG00000121058	PAR-CLIP	Functional MTI (Weak)	20371350	validated	NA	https://pubmed.ncbi.nlm.nih.gov/20371350/	ABHD1
mirtarbase	MIMAT0000754	hsa-miR-337-3p	GAS7	8522	ENSG00000007237	PAR-CLIP	Functional MTI (Weak)	22012620	validated	NA	https://pubmed.ncbi.nlm.nih.gov/22012620/	ABHD12
mirtarbase	MIMAT0000754	hsa-miR-337-3p	RNMT	8731	ENSG00000101654	PAR-CLIP	Functional MTI (Weak)	26701625	validated	NA	https://pubmed.ncbi.nlm.nih.gov/26701625/	ABL1
mirtarbase	MIMAT0000754	hsa-miR-337-3p	MBD2	8932	ENSG00000134046	PAR-CLIP	Functional MTI (Weak)	24398324	validated	NA	https://pubmed.ncbi.nlm.nih.gov/24398324/	ACOT13
mirtarbase	MIMAT0000754	hsa-miR-337-3p	MBD2	8932	ENSG00000134046	PAR-CLIP	Functional MTI (Weak)	23446348	validated	NA	https://pubmed.ncbi.nlm.nih.gov/23446348/	ACVRL1
mirtarbase	MIMAT0000754	hsa-miR-337-3p	MBD2	8932	ENSG00000134046	PAR-CLIP	Functional MTI (Weak)	21572407	validated	NA	https://pubmed.ncbi.nlm.nih.gov/21572407/	ADHFE1
mirtarbase	MIMAT0000754	hsa-miR-337-3p	MBD2	8932	ENSG00000134046	PAR-CLIP	Functional MTI (Weak)	20371350	validated	NA	https://pubmed.ncbi.nlm.nih.gov/20371350/	ADSS
mirtarbase	MIMAT0000754	hsa-miR-337-3p	CLDN1	9076	ENSG00000163347	HITS-CLIP	Functional MTI (Weak)	23824327	validated	NA	https://pubmed.ncbi.nlm.nih.gov/23824327/	AFAP1
mirtarbase	MIMAT0000754	hsa-miR-337-3p	GPRIN2	9721	ENSG00000204175	PAR-CLIP	Functional MTI (Weak)	22012620	validated	NA	https://pubmed.ncbi.nlm.nih.gov/22012620/	AGPAT9
mirtarbase	MIMAT0000754	hsa-miR-337-3p	USP3	9960	ENSG00000140455	HITS-CLIP	Functional MTI (Weak)	19536157	validated	NA	https://pubmed.ncbi.nlm.nih.gov/19536157/	AGXT2
mirtarbase	MIMAT0000754	hsa-miR-337-3p	TSPAN3	10099	ENSG00000140391	PAR-CLIP	Functional MTI (Weak)	21572407	validated	NA	https://pubmed.ncbi.nlm.nih.gov/21572407/	AK4
mirtarbase	MIMAT0000754	hsa-miR-337-3p	RNF41	10193	ENSG00000181852	PAR-CLIP	Functional MTI (Weak)	22100165	validated	NA	https://pubmed.ncbi.nlm.nih.gov/22100165/	AKT2
mirtarbase	MIMAT0000754	hsa-miR-337-3p	KIF1C	10749	ENSG00000129250	HITS-CLIP	Functional MTI (Weak)	23824327	validated	NA	https://pubmed.ncbi.nlm.nih.gov/23824327/	ALDOB
mirtarbase	MIMAT0000754	hsa-miR-337-3p	ZNF652	22834	ENSG00000198740	HITS-CLIP	Functional MTI (Weak)	23824327	validated	NA	https://pubmed.ncbi.nlm.nih.gov/23824327/	AMOTL2
mirtarbase	MIMAT0000754	hsa-miR-337-3p	ZFP30	22835	ENSG00000120784	PAR-CLIP	Functional MTI (Weak)	21572407	validated	NA	https://pubmed.ncbi.nlm.nih.gov/21572407/	ANKLE1
mirtarbase	MIMAT0000754	hsa-miR-337-3p	ZFP30	22835	ENSG00000120784	PAR-CLIP	Functional MTI (Weak)	20371350	validated	NA	https://pubmed.ncbi.nlm.nih.gov/20371350/	ANLN
mirtarbase	MIMAT0000754	hsa-miR-337-3p	PIGN	23556	ENSG00000197563	PAR-CLIP	Functional MTI (Weak)	22012620	validated	NA	https://pubmed.ncbi.nlm.nih.gov/22012620/	ANTXRL
mirtarbase	MIMAT0000754	hsa-miR-337-3p	KPNA6	23633	ENSG00000025800	HITS-CLIP	Functional MTI (Weak)	23824327	validated	NA	https://pubmed.ncbi.nlm.nih.gov/23824327/	AP2M1
mirtarbase	MIMAT0000754	hsa-miR-337-3p	RDH11	51109	ENSG00000072042	PAR-CLIP	Functional MTI (Weak)	21572407	validated	NA	https://pubmed.ncbi.nlm.nih.gov/21572407/	APOBEC3G
mirtarbase	MIMAT0000754	hsa-miR-337-3p	RDH11	51109	ENSG00000072042	PAR-CLIP	Functional MTI (Weak)	27292025	validated	NA	https://pubmed.ncbi.nlm.nih.gov/27292025/	AQP11
mirtarbase	MIMAT0000754	hsa-miR-337-3p	COMMD2	51122	ENSG00000114744	PAR-CLIP	Functional MTI (Weak)	20371350	validated	NA	https://pubmed.ncbi.nlm.nih.gov/20371350/	ARG1
mirtarbase	MIMAT0000754	hsa-miR-337-3p	CRIM1	51232	ENSG00000150938	PAR-CLIP	Functional MTI (Weak)	22012620	validated	NA	https://pubmed.ncbi.nlm.nih.gov/22012620/	ARHGAP6
mirtarbase	MIMAT0000754	hsa-miR-337-3p	ZNF107	51427	ENSG00000196247	PAR-CLIP	Functional MTI (Weak)	20371350	validated	NA	https://pubmed.ncbi.nlm.nih.gov/20371350/	ARHGEF9
mirtarbase	MIMAT0000754	hsa-miR-337-3p	ZNF107	51427	ENSG00000196247	HITS-CLIP	Functional MTI (Weak)	23313552	validated	NA	https://pubmed.ncbi.nlm.nih.gov/23313552/	ARID4B
mirtarbase	MIMAT0000754	hsa-miR-337-3p	ROBO4	54538	ENSG00000154133	HITS-CLIP	Functional MTI (Weak)	19536157	validated	NA	https://pubmed.ncbi.nlm.nih.gov/19536157/	ARMC12
mirtarbase	MIMAT0000754	hsa-miR-337-3p	TBC1D13	54662	ENSG00000107021	HITS-CLIP	Functional MTI (Weak)	23824327	validated	NA	https://pubmed.ncbi.nlm.nih.gov/23824327/	ARMC5
mirtarbase	MIMAT0000754	hsa-miR-337-3p	ESRP1	54845	ENSG00000104413	HITS-CLIP	Functional MTI (Weak)	23824327	validated	NA	https://pubmed.ncbi.nlm.nih.gov/23824327/	ARNTL
mirtarbase	MIMAT0000754	hsa-miR-337-3p	TMEM248	55069	ENSG00000106609	HITS-CLIP	Functional MTI (Weak)	23824327	validated	NA	https://pubmed.ncbi.nlm.nih.gov/23824327/	ARPP21
mirtarbase	MIMAT0000754	hsa-miR-337-3p	CDKN2AIP	55602	ENSG00000168564	PAR-CLIP	Functional MTI (Weak)	21572407	validated	NA	https://pubmed.ncbi.nlm.nih.gov/21572407/	ASPA
mirtarbase	MIMAT0000754	hsa-miR-337-3p	SNX16	64089	ENSG00000104497	PAR-CLIP	Functional MTI (Weak)	23446348	validated	NA	https://pubmed.ncbi.nlm.nih.gov/23446348/	ATF7
mirtarbase	MIMAT0000754	hsa-miR-337-3p	SNX16	64089	ENSG00000104497	PAR-CLIP	Functional MTI (Weak)	21572407	validated	NA	https://pubmed.ncbi.nlm.nih.gov/21572407/	ATXN7
mirtarbase	MIMAT0000754	hsa-miR-337-3p	SNX16	64089	ENSG00000104497	PAR-CLIP	Functional MTI (Weak)	20371350	validated	NA	https://pubmed.ncbi.nlm.nih.gov/20371350/	AURKA
mirtarbase	MIMAT0000754	hsa-miR-337-3p	PANK3	79646	ENSG00000120137	HITS-CLIP	Functional MTI (Weak)	23824327	validated	NA	https://pubmed.ncbi.nlm.nih.gov/23824327/	AVIL
mirtarbase	MIMAT0000754	hsa-miR-337-3p	VASH2	79805	ENSG00000143494	HITS-CLIP	Functional MTI (Weak)	23824327	validated	NA	https://pubmed.ncbi.nlm.nih.gov/23824327/	B3GALT1
mirtarbase	MIMAT0000754	hsa-miR-337-3p	ACTR5	79913	ENSG00000101442	HITS-CLIP	Functional MTI (Weak)	21572407	validated	NA	https://pubmed.ncbi.nlm.nih.gov/21572407/	B3GALT6
mirtarbase	MIMAT0000754	hsa-miR-337-3p	L2HGDH	79944	ENSG00000087299	PAR-CLIP	Functional MTI (Weak)	23592263	validated	NA	https://pubmed.ncbi.nlm.nih.gov/23592263/	BAALC
mirtarbase	MIMAT0000754	hsa-miR-337-3p	NXPE3	91775	ENSG00000144815	PAR-CLIP	Functional MTI (Weak)	21572407	validated	NA	https://pubmed.ncbi.nlm.nih.gov/21572407/	BAG2
mirtarbase	MIMAT0000754	hsa-miR-337-3p	TBCK	93627	ENSG00000145348	HITS-CLIP	Functional MTI (Weak)	23824327	validated	NA	https://pubmed.ncbi.nlm.nih.gov/23824327/	BARHL1
mirtarbase	MIMAT0000754	hsa-miR-337-3p	SESN3	143686	ENSG00000149212	PAR-CLIP	Functional MTI (Weak)	23592263	validated	NA	https://pubmed.ncbi.nlm.nih.gov/23592263/	BCKDHB
mirtarbase	MIMAT0000754	hsa-miR-337-3p	SESN3	143686	ENSG00000149212	PAR-CLIP	Functional MTI (Weak)	20371350	validated	NA	https://pubmed.ncbi.nlm.nih.gov/20371350/	BCL11B
mirtarbase	MIMAT0000754	hsa-miR-337-3p	ZDHHC15	158866	ENSG00000102383	PAR-CLIP	Functional MTI (Weak)	22012620	validated	NA	https://pubmed.ncbi.nlm.nih.gov/22012620/	BCL9
mirtarbase	MIMAT0000754	hsa-miR-337-3p	SMIM14	201895	ENSG00000163683	HITS-CLIP	Functional MTI (Weak)	19536157	validated	NA	https://pubmed.ncbi.nlm.nih.gov/19536157/	BCLAF1
mirtarbase	MIMAT0000754	hsa-miR-337-3p	RICTOR	253260	ENSG00000164327	HITS-CLIP	Functional MTI (Weak)	23824327	validated	NA	https://pubmed.ncbi.nlm.nih.gov/23824327/	BIRC5
mirtarbase	MIMAT0000754	hsa-miR-337-3p	ZDHHC23	254887	ENSG00000184307	HITS-CLIP	Functional MTI (Weak)	23824327	validated	NA	https://pubmed.ncbi.nlm.nih.gov/23824327/	BLCAP
mirtarbase	MIMAT0000754	hsa-miR-337-3p	ZNF326	284695	ENSG00000162664	HITS-CLIP	Functional MTI (Weak)	23824327	validated	NA	https://pubmed.ncbi.nlm.nih.gov/23824327/	BMP5
mirtarbase	MIMAT0000754	hsa-miR-337-3p	LIN9	286826	ENSG00000183814	HITS-CLIP	Functional MTI (Weak)	19536157	validated	NA	https://pubmed.ncbi.nlm.nih.gov/19536157/	BMPR2
mirtarbase	MIMAT0000754	hsa-miR-337-3p	OPRM1	4988	ENSG00000112038	HITS-CLIP	Functional MTI (Weak)	23824327	validated	NA	https://pubmed.ncbi.nlm.nih.gov/23824327/	BNIP3
mirtarbase	MIMAT0000754	hsa-miR-337-3p	PLEKHG7	440107	ENSG00000187510	HITS-CLIP	Functional MTI (Weak)	23824327	validated	NA	https://pubmed.ncbi.nlm.nih.gov/23824327/	BORA
mirtarbase	MIMAT0000754	hsa-miR-337-3p	IBA57	200205	ENSG00000181873	HITS-CLIP	Functional MTI (Weak)	23824327	validated	NA	https://pubmed.ncbi.nlm.nih.gov/23824327/	BPI
mirtarbase	MIMAT0000754	hsa-miR-337-3p	IBA57	200205	ENSG00000181873	HITS-CLIP	Functional MTI (Weak)	23313552	validated	NA	https://pubmed.ncbi.nlm.nih.gov/23313552/	BUD31
mirtarbase	MIMAT0000754	hsa-miR-337-3p	IBA57	200205	ENSG00000181873	HITS-CLIP	Functional MTI (Weak)	27418678	validated	NA	https://pubmed.ncbi.nlm.nih.gov/27418678/	C12orf10
mirtarbase	MIMAT0000754	hsa-miR-337-3p	SPN	6693	ENSG00000197471	HITS-CLIP	Functional MTI (Weak)	23824327	validated	NA	https://pubmed.ncbi.nlm.nih.gov/23824327/	C16orf58
mirtarbase	MIMAT0000754	hsa-miR-337-3p	TRABD2A	129293	ENSG00000186854	HITS-CLIP	Functional MTI (Weak)	19536157	validated	NA	https://pubmed.ncbi.nlm.nih.gov/19536157/	C17orf103
mirtarbase	MIMAT0000754	hsa-miR-337-3p	TMEM236	653567	ENSG00000148483	HITS-CLIP	Functional MTI (Weak)	23824327	validated	NA	https://pubmed.ncbi.nlm.nih.gov/23824327/	C18orf32
mirtarbase	MIMAT0000754	hsa-miR-337-3p	HOPX	84525	ENSG00000171476	HITS-CLIP	Functional MTI (Weak)	19536157	validated	NA	https://pubmed.ncbi.nlm.nih.gov/19536157/	C1orf173
mirtarbase	MIMAT0000754	hsa-miR-337-3p	C1orf210	149466	ENSG00000253313	HITS-CLIP	Functional MTI (Weak)	23824327	validated	NA	https://pubmed.ncbi.nlm.nih.gov/23824327/	C1orf174
mirtarbase	MIMAT0000754	hsa-miR-337-3p	ZNF347	84671	ENSG00000197937	HITS-CLIP	Functional MTI (Weak)	23824327	validated	NA	https://pubmed.ncbi.nlm.nih.gov/23824327/	C20orf173
mirtarbase	MIMAT0000754	hsa-miR-337-3p	COQ7	10229	ENSG00000167186	HITS-CLIP	Functional MTI (Weak)	19536157	validated	NA	https://pubmed.ncbi.nlm.nih.gov/19536157/	C2CD4A
mirtarbase	MIMAT0000754	hsa-miR-337-3p	CASP1	834	ENSG00000137752	HITS-CLIP	Functional MTI (Weak)	23824327	validated	NA	https://pubmed.ncbi.nlm.nih.gov/23824327/	C3orf70
mirtarbase	MIMAT0000754	hsa-miR-337-3p	TFAM	7019	ENSG00000108064	PAR-CLIP	Functional MTI (Weak)	23592263	validated	NA	https://pubmed.ncbi.nlm.nih.gov/23592263/	C3orf80
mirtarbase	MIMAT0000754	hsa-miR-337-3p	TFAM	7019	ENSG00000108064	PAR-CLIP	Functional MTI (Weak)	23446348	validated	NA	https://pubmed.ncbi.nlm.nih.gov/23446348/	C5orf51
mirtarbase	MIMAT0000754	hsa-miR-337-3p	TFAM	7019	ENSG00000108064	PAR-CLIP	Functional MTI (Weak)	20371350	validated	NA	https://pubmed.ncbi.nlm.nih.gov/20371350/	C8orf34
mirtarbase	MIMAT0000754	hsa-miR-337-3p	TFAM	7019	ENSG00000108064	HITS-CLIP	Functional MTI (Weak)	21572407	validated	NA	https://pubmed.ncbi.nlm.nih.gov/21572407/	C9orf117
mirtarbase	MIMAT0000754	hsa-miR-337-3p	MZF1	7593	ENSG00000099326	ChIP-seq//Immunohistochemistry//Luciferase reporter assay//qRT-PCR//Western blot	Functional MTI	27259238	validated	NA	https://pubmed.ncbi.nlm.nih.gov/27259238/	C9orf3
mirtarbase	MIMAT0000754	hsa-miR-337-3p	SRPX2	27286	ENSG00000102359	HITS-CLIP	Functional MTI (Weak)	19536157	validated	NA	https://pubmed.ncbi.nlm.nih.gov/19536157/	CA2
mirtarbase	MIMAT0000754	hsa-miR-337-3p	TRPV2	51393	ENSG00000187688	HITS-CLIP	Functional MTI (Weak)	21572407	validated	NA	https://pubmed.ncbi.nlm.nih.gov/21572407/	CACNB4
mirtarbase	MIMAT0000754	hsa-miR-337-3p	CDC42BPG	55561	ENSG00000171219	HITS-CLIP	Functional MTI (Weak)	23824327	validated	NA	https://pubmed.ncbi.nlm.nih.gov/23824327/	CADM1
mirtarbase	MIMAT0000754	hsa-miR-337-3p	ZWILCH	55055	ENSG00000174442	HITS-CLIP	Functional MTI (Weak)	19536157	validated	NA	https://pubmed.ncbi.nlm.nih.gov/19536157/	CAPNS1
mirtarbase	MIMAT0000754	hsa-miR-337-3p	MTA3	57504	ENSG00000057935	HITS-CLIP	Functional MTI (Weak)	23824327	validated	NA	https://pubmed.ncbi.nlm.nih.gov/23824327/	CAPZB
mirtarbase	MIMAT0000754	hsa-miR-337-3p	MTA3	57504	ENSG00000057935	HITS-CLIP	Functional MTI (Weak)	23313552	validated	NA	https://pubmed.ncbi.nlm.nih.gov/23313552/	CASC1
mirtarbase	MIMAT0000754	hsa-miR-337-3p	MTA3	57504	ENSG00000057935	HITS-CLIP	Functional MTI (Weak)	19536157	validated	NA	https://pubmed.ncbi.nlm.nih.gov/19536157/	CASP8
mirtarbase	MIMAT0000754	hsa-miR-337-3p	MTA3	57504	ENSG00000057935	HITS-CLIP	Functional MTI (Weak)	27418678	validated	NA	https://pubmed.ncbi.nlm.nih.gov/27418678/	CC2D2B
mirtarbase	MIMAT0000754	hsa-miR-337-3p	APOL6	80830	ENSG00000221963	HITS-CLIP	Functional MTI (Weak)	23824327	validated	NA	https://pubmed.ncbi.nlm.nih.gov/23824327/	CCAR1
mirtarbase	MIMAT0000754	hsa-miR-337-3p	BEST3	144453	ENSG00000127325	HITS-CLIP	Functional MTI (Weak)	19536157	validated	NA	https://pubmed.ncbi.nlm.nih.gov/19536157/	CCDC158
mirtarbase	MIMAT0000754	hsa-miR-337-3p	GDF7	151449	ENSG00000143869	HITS-CLIP	Functional MTI (Weak)	23824327	validated	NA	https://pubmed.ncbi.nlm.nih.gov/23824327/	CCDC34
mirtarbase	MIMAT0000754	hsa-miR-337-3p	ITPRIPL1	150771	ENSG00000198885	HITS-CLIP	Functional MTI (Weak)	23824327	validated	NA	https://pubmed.ncbi.nlm.nih.gov/23824327/	CCDC70
mirtarbase	MIMAT0000754	hsa-miR-337-3p	PCGF2	7703	ENSG00000278644	HITS-CLIP	Functional MTI (Weak)	21572407	validated	NA	https://pubmed.ncbi.nlm.nih.gov/21572407/	CCDC85A
mirtarbase	MIMAT0000754	hsa-miR-337-3p	PCGF2	7703	ENSG00000277258	HITS-CLIP	Functional MTI (Weak)	21572407	validated	NA	https://pubmed.ncbi.nlm.nih.gov/21572407/	CCL1
mirtarbase	MIMAT0000754	hsa-miR-337-3p	CRIM1	51232	ENSG00000277354	PAR-CLIP	Functional MTI (Weak)	22012620	validated	NA	https://pubmed.ncbi.nlm.nih.gov/22012620/	CCNA1
mirtarbase	MIMAT0000754	hsa-miR-337-3p	LNPK	80856	ENSG00000144320	PAR-CLIP	Functional MTI (Weak)	27292025	validated	NA	https://pubmed.ncbi.nlm.nih.gov/27292025/	CCT4
mirtarbase	MIMAT0000754	hsa-miR-337-3p	C12orf74	440107	ENSG00000187510	HITS-CLIP	Functional MTI (Weak)	23824327	validated	NA	https://pubmed.ncbi.nlm.nih.gov/23824327/	CD164
mirtarbase	MIMAT0000754	hsa-miR-337-3p	TENT4B	64282	ENSG00000121274	HITS-CLIP	Functional MTI (Weak)	23824327	validated	NA	https://pubmed.ncbi.nlm.nih.gov/23824327/	CD248
mirtarbase	MIMAT0000754	hsa-miR-337-3p	TENT4B	64282	ENSG00000121274	HITS-CLIP	Functional MTI (Weak)	27418678	validated	NA	https://pubmed.ncbi.nlm.nih.gov/27418678/	CD69
mirtarbase	MIMAT0000754	hsa-miR-337-3p	MARCHF1	55016	ENSG00000145416	HITS-CLIP	Functional MTI (Weak)	23824327	validated	NA	https://pubmed.ncbi.nlm.nih.gov/23824327/	CDC14A
tarbase	MIMAT0000754	hsa-miR-337-3p	TGFBR1	7046	ENSG00000106799	Degradome sequencing	positive	NA	validated	NA	https://pubmed.ncbi.nlm.nih.gov/NA/	CDC42EP3
tarbase	MIMAT0000754	hsa-miR-337-3p	CSNK2A1	1457	ENSG00000101266	Degradome sequencing	negative	NA	validated	NA	https://pubmed.ncbi.nlm.nih.gov/NA/	CDC7
tarbase	MIMAT0000754	hsa-miR-337-3p	CSNK2A1	1457	ENSG00000101266	Degradome sequencing//Degradome sequencing//Degradome sequencing	positive	NA	validated	NA	https://pubmed.ncbi.nlm.nih.gov/NA/	CDK6
tarbase	MIMAT0000754	hsa-miR-337-3p	FHL1	2273	ENSG00000022267	Degradome sequencing	positive	NA	validated	NA	https://pubmed.ncbi.nlm.nih.gov/NA/	CDKN1A
tarbase	MIMAT0000754	hsa-miR-337-3p	LOX	4015	ENSG00000113083	Degradome sequencing	positive	NA	validated	NA	https://pubmed.ncbi.nlm.nih.gov/NA/	CDKN3
tarbase	MIMAT0000754	hsa-miR-337-3p	PDGFRB	5159	ENSG00000113721	Degradome sequencing	positive	NA	validated	NA	https://pubmed.ncbi.nlm.nih.gov/NA/	CDRT1
tarbase	MIMAT0000754	hsa-miR-337-3p	ACTR3	10096	ENSG00000115091	Degradome sequencing	positive	NA	validated	NA	https://pubmed.ncbi.nlm.nih.gov/NA/	CEACAM8
tarbase	MIMAT0000754	hsa-miR-337-3p	CPEB2	132864	ENSG00000137449	Degradome sequencing	positive	NA	validated	NA	https://pubmed.ncbi.nlm.nih.gov/NA/	CENPP
tarbase	MIMAT0000754	hsa-miR-337-3p	THBS2	7058	ENSG00000186340	Degradome sequencing	positive	NA	validated	NA	https://pubmed.ncbi.nlm.nih.gov/NA/	CERCAM
diana_microt	MIMAT0000754	hsa-miR-337-3p	ZFY	7544	ENSG00000067646	NA	NA	NA	predicted	0.993	NA	CERKL
diana_microt	MIMAT0000754	hsa-miR-337-3p	IER3IP1	51124	ENSG00000134049	NA	NA	NA	predicted	0.984	NA	CERS4
diana_microt	MIMAT0000754	hsa-miR-337-3p	ELF1	1997	ENSG00000120690	NA	NA	NA	predicted	0.983	NA	CES3
diana_microt	MIMAT0000754	hsa-miR-337-3p	ZNF233	353355	ENSG00000159915	NA	NA	NA	predicted	0.971	NA	CHAC2
diana_microt	MIMAT0000754	hsa-miR-337-3p	ACVR1B	91	ENSG00000135503	NA	NA	NA	predicted	0.967	NA	CHGB
diana_microt	MIMAT0000754	hsa-miR-337-3p	STAT3	6774	ENSG00000168610	NA	NA	NA	predicted	0.96	NA	CHMP1B
diana_microt	MIMAT0000754	hsa-miR-337-3p	FAM134B	54463	ENSG00000154153	NA	NA	NA	predicted	0.96	NA	CHMP5
diana_microt	MIMAT0000754	hsa-miR-337-3p	ZFHX4	79776	ENSG00000091656	NA	NA	NA	predicted	0.955	NA	CHRFAM7A
diana_microt	MIMAT0000754	hsa-miR-337-3p	PPP1R3A	5506	ENSG00000154415	NA	NA	NA	predicted	0.953	NA	CKS2
diana_microt	MIMAT0000754	hsa-miR-337-3p	PARPBP	55010	ENSG00000185480	NA	NA	NA	predicted	0.947	NA	CLDN11
diana_microt	MIMAT0000754	hsa-miR-337-3p	ZNF624	57547	ENSG00000197566	NA	NA	NA	predicted	0.94	NA	CLDN3
diana_microt	MIMAT0000754	hsa-miR-337-3p	CRIM1	51232	ENSG00000150938	NA	NA	NA	predicted	0.939	NA	CLDN7
diana_microt	MIMAT0000754	hsa-miR-337-3p	ZNF704	619279	ENSG00000164684	NA	NA	NA	predicted	0.938	NA	CLDN8
diana_microt	MIMAT0000754	hsa-miR-337-3p	C9orf170	401535	ENSG00000204446	NA	NA	NA	predicted	0.937	NA	CLNK
diana_microt	MIMAT0000754	hsa-miR-337-3p	MMGT1	93380	ENSG00000169446	NA	NA	NA	predicted	0.937	NA	CLSPN
diana_microt	MIMAT0000754	hsa-miR-337-3p	GRID2	2895	ENSG00000152208	NA	NA	NA	predicted	0.935	NA	CMTM8
diana_microt	MIMAT0000754	hsa-miR-337-3p	TAF4	6874	ENSG00000130699	NA	NA	NA	predicted	0.931	NA	CNGA1
diana_microt	MIMAT0000754	hsa-miR-337-3p	TAF4	100302168	ENSG00000130699	NA	NA	NA	predicted	0.931	NA	COCH
diana_microt	MIMAT0000754	hsa-miR-337-3p	SENP6	26054	ENSG00000112701	NA	NA	NA	predicted	0.926	NA	COL19A1
diana_microt	MIMAT0000754	hsa-miR-337-3p	LRRK2	120892	ENSG00000188906	NA	NA	NA	predicted	0.925	NA	COX5B
diana_microt	MIMAT0000754	hsa-miR-337-3p	PTEN	5728	ENSG00000171862	NA	NA	NA	predicted	0.923	NA	CP
diana_microt	MIMAT0000754	hsa-miR-337-3p	MON1B	22879	ENSG00000103111	NA	NA	NA	predicted	0.923	NA	CPLX1
diana_microt	MIMAT0000754	hsa-miR-337-3p	ZNF37A	7587	ENSG00000075407	NA	NA	NA	predicted	0.921	NA	CPNE3
diana_microt	MIMAT0000754	hsa-miR-337-3p	CYP27C1	339761	ENSG00000186684	NA	NA	NA	predicted	0.92	NA	CPT1A
diana_microt	MIMAT0000754	hsa-miR-337-3p	KMT2A	4297	ENSG00000118058	NA	NA	NA	predicted	0.918	NA	CSH1
diana_microt	MIMAT0000754	hsa-miR-337-3p	ABCD3	5825	ENSG00000117528	NA	NA	NA	predicted	0.918	NA	CSNK1E
diana_microt	MIMAT0000754	hsa-miR-337-3p	SLC44A1	23446	ENSG00000070214	NA	NA	NA	predicted	0.917	NA	CSRP2
diana_microt	MIMAT0000754	hsa-miR-337-3p	CYTH3	9265	ENSG00000008256	NA	NA	NA	predicted	0.915	NA	CTBP2
diana_microt	MIMAT0000754	hsa-miR-337-3p	ING3	54556	ENSG00000071243	NA	NA	NA	predicted	0.915	NA	CTNNA1
diana_microt	MIMAT0000754	hsa-miR-337-3p	USP15	9958	ENSG00000135655	NA	NA	NA	predicted	0.912	NA	CTNND1
diana_microt	MIMAT0000754	hsa-miR-337-3p	CHL1	10752	ENSG00000134121	NA	NA	NA	predicted	0.911	NA	CTTNBP2
diana_microt	MIMAT0000754	hsa-miR-337-3p	ERP27	121506	ENSG00000139055	NA	NA	NA	predicted	0.911	NA	CXorf64
diana_microt	MIMAT0000754	hsa-miR-337-3p	LMBRD2	92255	ENSG00000164187	NA	NA	NA	predicted	0.91	NA	CYP19A1
diana_microt	MIMAT0000754	hsa-miR-337-3p	ADAM22	53616	ENSG00000008277	NA	NA	NA	predicted	0.91	NA	CYP1B1
diana_microt	MIMAT0000754	hsa-miR-337-3p	CHP1	11261	ENSG00000187446	NA	NA	NA	predicted	0.908	NA	CYP4B1
diana_microt	MIMAT0000754	hsa-miR-337-3p	ZNF695	57116	ENSG00000197472	NA	NA	NA	predicted	0.904	NA	CYP8B1
diana_microt	MIMAT0000754	hsa-miR-337-3p	PIK3CB	5291	ENSG00000051382	NA	NA	NA	predicted	0.903	NA	DAB2IP
diana_microt	MIMAT0000754	hsa-miR-337-3p	PLCXD3	345557	ENSG00000182836	NA	NA	NA	predicted	0.903	NA	DACH2
diana_microt	MIMAT0000754	hsa-miR-337-3p	RPS6KA3	6197	ENSG00000177189	NA	NA	NA	predicted	0.902	NA	DCAF7
diana_microt	MIMAT0000754	hsa-miR-337-3p	RC3H2	54542	ENSG00000056586	NA	NA	NA	predicted	0.901	NA	DCC
diana_microt	MIMAT0000754	hsa-miR-337-3p		NA	ENSG00000180081	NA	NA	NA	predicted	0.898	NA	DCTD
diana_microt	MIMAT0000754	hsa-miR-337-3p	ZNF730	100129543	ENSG00000183850	NA	NA	NA	predicted	0.897	NA	DDA1
diana_microt	MIMAT0000754	hsa-miR-337-3p	RPS6KB1	6198	ENSG00000108443	NA	NA	NA	predicted	0.896	NA	DHRS7
diana_microt	MIMAT0000754	hsa-miR-337-3p	KIAA1715	80856	ENSG00000144320	NA	NA	NA	predicted	0.895	NA	DIRAS2
diana_microt	MIMAT0000754	hsa-miR-337-3p	ALKBH8	91801	ENSG00000137760	NA	NA	NA	predicted	0.894	NA	DLEU2L
diana_microt	MIMAT0000754	hsa-miR-337-3p	MMP16	4325	ENSG00000156103	NA	NA	NA	predicted	0.892	NA	DLG2
diana_microt	MIMAT0000754	hsa-miR-337-3p	PRR23B	389151	ENSG00000184814	NA	NA	NA	predicted	0.891	NA	DLG4
diana_microt	MIMAT0000754	hsa-miR-337-3p	CDC73	79577	ENSG00000134371	NA	NA	NA	predicted	0.89	NA	DLK2
diana_microt	MIMAT0000754	hsa-miR-337-3p	FAM189A1	23359	ENSG00000104059	NA	NA	NA	predicted	0.889	NA	DLX5
diana_microt	MIMAT0000754	hsa-miR-337-3p	ZNF362	149076	ENSG00000160094	NA	NA	NA	predicted	0.889	NA	DNAH11
diana_microt	MIMAT0000754	hsa-miR-337-3p	PML	5371	ENSG00000140464	NA	NA	NA	predicted	0.888	NA	DNAH6
diana_microt	MIMAT0000754	hsa-miR-337-3p	TFEC	22797	ENSG00000105967	NA	NA	NA	predicted	0.888	NA	DNAJA2
diana_microt	MIMAT0000754	hsa-miR-337-3p	GPBP1L1	60313	ENSG00000159592	NA	NA	NA	predicted	0.886	NA	DNAJC19
diana_microt	MIMAT0000754	hsa-miR-337-3p	RSRC1	51319	ENSG00000174891	NA	NA	NA	predicted	0.885	NA	DOC2A
diana_microt	MIMAT0000754	hsa-miR-337-3p	MECOM	2122	ENSG00000085276	NA	NA	NA	predicted	0.885	NA	DOLK
diana_microt	MIMAT0000754	hsa-miR-337-3p	BVES	11149	ENSG00000112276	NA	NA	NA	predicted	0.884	NA	DPP3
diana_microt	MIMAT0000754	hsa-miR-337-3p	KLRC2	3822	ENSG00000205809	NA	NA	NA	predicted	0.882	NA	DPY19L2P4
diana_microt	MIMAT0000754	hsa-miR-337-3p	COMMD2	51122	ENSG00000114744	NA	NA	NA	predicted	0.878	NA	DRD5
diana_microt	MIMAT0000754	hsa-miR-337-3p	TTC13	79573	ENSG00000143643	NA	NA	NA	predicted	0.878	NA	DRGX
diana_microt	MIMAT0000754	hsa-miR-337-3p	ADK	132	ENSG00000156110	NA	NA	NA	predicted	0.878	NA	DUOX1
diana_microt	MIMAT0000754	hsa-miR-337-3p	SYNCRIP	10492	ENSG00000135316	NA	NA	NA	predicted	0.876	NA	EFCAB3
diana_microt	MIMAT0000754	hsa-miR-337-3p	ANP32E	81611	ENSG00000143401	NA	NA	NA	predicted	0.876	NA	EGR2
diana_microt	MIMAT0000754	hsa-miR-337-3p	NBPF10	101060202	ENSG00000163386	NA	NA	NA	predicted	0.876	NA	EMD
diana_microt	MIMAT0000754	hsa-miR-337-3p	NBPF10	101060362	ENSG00000163386	NA	NA	NA	predicted	0.876	NA	ENPP4
diana_microt	MIMAT0000754	hsa-miR-337-3p	NBPF10	101060684	ENSG00000163386	NA	NA	NA	predicted	0.876	NA	EPB41L2
diana_microt	MIMAT0000754	hsa-miR-337-3p	LIG4	3981	ENSG00000174405	NA	NA	NA	predicted	0.874	NA	ESR1
diana_microt	MIMAT0000754	hsa-miR-337-3p	PIM1	5292	ENSG00000137193	NA	NA	NA	predicted	0.873	NA	ETAA1
diana_microt	MIMAT0000754	hsa-miR-337-3p	MYO1C	4641	ENSG00000197879	NA	NA	NA	predicted	0.872	NA	ETS2
diana_microt	MIMAT0000754	hsa-miR-337-3p	PDE10A	10846	ENSG00000112541	NA	NA	NA	predicted	0.87	NA	EXD1
diana_microt	MIMAT0000754	hsa-miR-337-3p	PILRB	29990	ENSG00000121716	NA	NA	NA	predicted	0.87	NA	F2RL2
diana_microt	MIMAT0000754	hsa-miR-337-3p	FSBP	100861412	ENSG00000265817	NA	NA	NA	predicted	0.869	NA	FAM118B
diana_microt	MIMAT0000754	hsa-miR-337-3p	KRAS	3845	ENSG00000133703	NA	NA	NA	predicted	0.868	NA	FAM213A
diana_microt	MIMAT0000754	hsa-miR-337-3p	GLMN	11146	ENSG00000174842	NA	NA	NA	predicted	0.864	NA	FAM47E
diana_microt	MIMAT0000754	hsa-miR-337-3p	LIN28B	389421	ENSG00000187772	NA	NA	NA	predicted	0.864	NA	FAM81A
diana_microt	MIMAT0000754	hsa-miR-337-3p	LIN37	55957	ENSG00000267796	NA	NA	NA	predicted	0.864	NA	FBXL8
diana_microt	MIMAT0000754	hsa-miR-337-3p	CCDC88A	55704	ENSG00000115355	NA	NA	NA	predicted	0.863	NA	FBXO30
diana_microt	MIMAT0000754	hsa-miR-337-3p	ANKS1B	56899	ENSG00000185046	NA	NA	NA	predicted	0.863	NA	FBXW8
diana_microt	MIMAT0000754	hsa-miR-337-3p	RORB	6096	ENSG00000198963	NA	NA	NA	predicted	0.86	NA	FCGR1A
diana_microt	MIMAT0000754	hsa-miR-337-3p	ANTXR1	84168	ENSG00000169604	NA	NA	NA	predicted	0.86	NA	FCGR1B
diana_microt	MIMAT0000754	hsa-miR-337-3p	SUV39H2	79723	ENSG00000152455	NA	NA	NA	predicted	0.86	NA	FCRLA
diana_microt	MIMAT0000754	hsa-miR-337-3p	MCU	90550	ENSG00000156026	NA	NA	NA	predicted	0.859	NA	FCRLB
diana_microt	MIMAT0000754	hsa-miR-337-3p	CREBRF	153222	ENSG00000164463	NA	NA	NA	predicted	0.859	NA	FDXACB1
diana_microt	MIMAT0000754	hsa-miR-337-3p	RAB27A	5873	ENSG00000069974	NA	NA	NA	predicted	0.858	NA	FEZF1
diana_microt	MIMAT0000754	hsa-miR-337-3p	ZNF548	147694	ENSG00000188785	NA	NA	NA	predicted	0.858	NA	FGF5
diana_microt	MIMAT0000754	hsa-miR-337-3p	PRNT	NA	ENSG00000180259	NA	NA	NA	predicted	0.858	NA	FGFBP1
diana_microt	MIMAT0000754	hsa-miR-337-3p	COL4A1	1282	ENSG00000187498	NA	NA	NA	predicted	0.857	NA	FGFR1OP2
diana_microt	MIMAT0000754	hsa-miR-337-3p	TNFAIP6	7130	ENSG00000123610	NA	NA	NA	predicted	0.857	NA	FGFR4
diana_microt	MIMAT0000754	hsa-miR-337-3p	ZNF302	55900	ENSG00000089335	NA	NA	NA	predicted	0.856	NA	FGFRL1
diana_microt	MIMAT0000754	hsa-miR-337-3p	TET2	54790	ENSG00000168769	NA	NA	NA	predicted	0.853	NA	FIGN
diana_microt	MIMAT0000754	hsa-miR-337-3p	TGFBR2	7048	ENSG00000163513	NA	NA	NA	predicted	0.851	NA	FKBP1B
diana_microt	MIMAT0000754	hsa-miR-337-3p	TENM1	10178	ENSG00000009694	NA	NA	NA	predicted	0.85	NA	FKBP2
diana_microt	MIMAT0000754	hsa-miR-337-3p	ZNF268	10795	ENSG00000090612	NA	NA	NA	predicted	0.85	NA	FN3KRP
diana_microt	MIMAT0000754	hsa-miR-337-3p	SLITRK1	114798	ENSG00000178235	NA	NA	NA	predicted	0.848	NA	FOLH1
diana_microt	MIMAT0000754	hsa-miR-337-3p	THAP2	83591	ENSG00000173451	NA	NA	NA	predicted	0.848	NA	FOSL1
diana_microt	MIMAT0000754	hsa-miR-337-3p	SP5	389058	ENSG00000204335	NA	NA	NA	predicted	0.848	NA	FOXD2
diana_microt	MIMAT0000754	hsa-miR-337-3p	NXPE3	91775	ENSG00000144815	NA	NA	NA	predicted	0.847	NA	FOXI1
diana_microt	MIMAT0000754	hsa-miR-337-3p	TSPAN3	10099	ENSG00000140391	NA	NA	NA	predicted	0.846	NA	FOXK1
diana_microt	MIMAT0000754	hsa-miR-337-3p	MKX	283078	ENSG00000150051	NA	NA	NA	predicted	0.846	NA	FOXP1
diana_microt	MIMAT0000754	hsa-miR-337-3p	RNF222	643904	ENSG00000189051	NA	NA	NA	predicted	0.843	NA	FRG1B
diana_microt	MIMAT0000754	hsa-miR-337-3p	AFP	174	ENSG00000081051	NA	NA	NA	predicted	0.842	NA	FRMD3
diana_microt	MIMAT0000754	hsa-miR-337-3p	FPGT-TNNI3K	100526835	ENSG00000259030	NA	NA	NA	predicted	0.842	NA	FRMD4A
diana_microt	MIMAT0000754	hsa-miR-337-3p	APLF	200558	ENSG00000169621	NA	NA	NA	predicted	0.842	NA	FSD1
diana_microt	MIMAT0000754	hsa-miR-337-3p	TXNL1	9352	ENSG00000091164	NA	NA	NA	predicted	0.839	NA	FXYD6
diana_microt	MIMAT0000754	hsa-miR-337-3p	SEL1L2	80343	ENSG00000101251	NA	NA	NA	predicted	0.839	NA	FYB
diana_microt	MIMAT0000754	hsa-miR-337-3p	PRKAA2	5563	ENSG00000162409	NA	NA	NA	predicted	0.838	NA	GAB1
diana_microt	MIMAT0000754	hsa-miR-337-3p	CDK14	5218	ENSG00000058091	NA	NA	NA	predicted	0.835	NA	GABARAP
diana_microt	MIMAT0000754	hsa-miR-337-3p	TAF9B	51616	ENSG00000187325	NA	NA	NA	predicted	0.835	NA	GABBR1
diana_microt	MIMAT0000754	hsa-miR-337-3p	ZNF782	158431	ENSG00000196597	NA	NA	NA	predicted	0.835	NA	GABRB2
diana_microt	MIMAT0000754	hsa-miR-337-3p	ONECUT2	9480	ENSG00000119547	NA	NA	NA	predicted	0.834	NA	GADD45A
diana_microt	MIMAT0000754	hsa-miR-337-3p	NRN1	51299	ENSG00000124785	NA	NA	NA	predicted	0.831	NA	GALNT6
diana_microt	MIMAT0000754	hsa-miR-337-3p	FAM104A	84923	ENSG00000133193	NA	NA	NA	predicted	0.83	NA	GALNTL6
diana_microt	MIMAT0000754	hsa-miR-337-3p	PCDH18	54510	ENSG00000189184	NA	NA	NA	predicted	0.83	NA	GAS8
diana_microt	MIMAT0000754	hsa-miR-337-3p	SEMA3D	223117	ENSG00000153993	NA	NA	NA	predicted	0.83	NA	GATA6
diana_microt	MIMAT0000754	hsa-miR-337-3p	SPIRE1	56907	ENSG00000134278	NA	NA	NA	predicted	0.828	NA	GDPD1
diana_microt	MIMAT0000754	hsa-miR-337-3p	KIAA1919	91749	ENSG00000173214	NA	NA	NA	predicted	0.825	NA	GEMIN8
diana_microt	MIMAT0000754	hsa-miR-337-3p	GAB1	2549	ENSG00000109458	NA	NA	NA	predicted	0.824	NA	GFRA1
diana_microt	MIMAT0000754	hsa-miR-337-3p	RPL22L1	200916	ENSG00000163584	NA	NA	NA	predicted	0.824	NA	GGH
diana_microt	MIMAT0000754	hsa-miR-337-3p	FRAT1	10023	ENSG00000165879	NA	NA	NA	predicted	0.824	NA	GJD3
diana_microt	MIMAT0000754	hsa-miR-337-3p	VPS13D	55187	ENSG00000048707	NA	NA	NA	predicted	0.822	NA	GLRA4
diana_microt	MIMAT0000754	hsa-miR-337-3p	AFAP1L2	84632	ENSG00000169129	NA	NA	NA	predicted	0.821	NA	GLRX
diana_microt	MIMAT0000754	hsa-miR-337-3p	CYYR1	116159	ENSG00000166265	NA	NA	NA	predicted	0.821	NA	GLUD1
diana_microt	MIMAT0000754	hsa-miR-337-3p	BMPR2	659	ENSG00000204217	NA	NA	NA	predicted	0.82	NA	GORASP2
diana_microt	MIMAT0000754	hsa-miR-337-3p	PRPF4	9128	ENSG00000136875	NA	NA	NA	predicted	0.819	NA	GP5
diana_microt	MIMAT0000754	hsa-miR-337-3p	PDE5A	8654	ENSG00000138735	NA	NA	NA	predicted	0.818	NA	GPANK1
diana_microt	MIMAT0000754	hsa-miR-337-3p	SMC1A	8243	ENSG00000072501	NA	NA	NA	predicted	0.817	NA	GPR15
diana_microt	MIMAT0000754	hsa-miR-337-3p	SLC41A2	84102	ENSG00000136052	NA	NA	NA	predicted	0.816	NA	GPR27
diana_microt	MIMAT0000754	hsa-miR-337-3p	RBM39	9584	ENSG00000131051	NA	NA	NA	predicted	0.815	NA	GPR63
diana_microt	MIMAT0000754	hsa-miR-337-3p	MAPK6	5597	ENSG00000069956	NA	NA	NA	predicted	0.814	NA	GPX6
diana_microt	MIMAT0000754	hsa-miR-337-3p	FRAT2	23401	ENSG00000181274	NA	NA	NA	predicted	0.813	NA	GSPT2
diana_microt	MIMAT0000754	hsa-miR-337-3p	ZNF131	7690	ENSG00000172262	NA	NA	NA	predicted	0.813	NA	GSTA2
diana_microt	MIMAT0000754	hsa-miR-337-3p	ZNF131	100506639	ENSG00000172262	NA	NA	NA	predicted	0.813	NA	GYPE
diana_microt	MIMAT0000754	hsa-miR-337-3p	GSTCD	79807	ENSG00000138780	NA	NA	NA	predicted	0.812	NA	H3F3A
diana_microt	MIMAT0000754	hsa-miR-337-3p	ZNF790	388536	ENSG00000197863	NA	NA	NA	predicted	0.811	NA	HABP2
diana_microt	MIMAT0000754	hsa-miR-337-3p	DPY30	84661	ENSG00000162961	NA	NA	NA	predicted	0.811	NA	HADHB
diana_microt	MIMAT0000754	hsa-miR-337-3p	FBXO32	114907	ENSG00000156804	NA	NA	NA	predicted	0.811	NA	HDAC7
diana_microt	MIMAT0000754	hsa-miR-337-3p	PLAG1	5324	ENSG00000181690	NA	NA	NA	predicted	0.81	NA	HDLBP
diana_microt	MIMAT0000754	hsa-miR-337-3p	PICALM	8301	ENSG00000073921	NA	NA	NA	predicted	0.81	NA	HEXIM1
diana_microt	MIMAT0000754	hsa-miR-337-3p	ERBB4	2066	ENSG00000178568	NA	NA	NA	predicted	0.809	NA	HHLA3
diana_microt	MIMAT0000754	hsa-miR-337-3p	ATP12A	479	ENSG00000075673	NA	NA	NA	predicted	0.809	NA	HIATL1
diana_microt	MIMAT0000754	hsa-miR-337-3p	ZNF487	NA	ENSG00000243660	NA	NA	NA	predicted	0.809	NA	HINT1
diana_microt	MIMAT0000754	hsa-miR-337-3p	RSBN1	54665	ENSG00000081019	NA	NA	NA	predicted	0.807	NA	HLA-DOA
diana_microt	MIMAT0000754	hsa-miR-337-3p	ZNF33B	7582	ENSG00000196693	NA	NA	NA	predicted	0.806	NA	HLF
diana_microt	MIMAT0000754	hsa-miR-337-3p	POU2F1	5451	ENSG00000143190	NA	NA	NA	predicted	0.805	NA	HMGCS2
diana_microt	MIMAT0000754	hsa-miR-337-3p	INTU	27152	ENSG00000164066	NA	NA	NA	predicted	0.805	NA	HOXA4
microcosm	MIMAT0000754	hsa-miR-337-3p	ACAA1	30	ENSG00000060971	NA	NA	NA	predicted	18.6309	NA	HOXA5
microcosm	MIMAT0000754	hsa-miR-337-3p	Q9P1F0_HUMAN	NA		NA	NA	NA	predicted	18.6022	NA	HOXA6
microcosm	MIMAT0000754	hsa-miR-337-3p	SUSD4	55061	ENSG00000143502	NA	NA	NA	predicted	18.5022	NA	HOXD10
microcosm	MIMAT0000754	hsa-miR-337-3p	DDAH2	23564	ENSG00000213722	NA	NA	NA	predicted	18.3062	NA	HPCAL4
microcosm	MIMAT0000754	hsa-miR-337-3p	RRP36	88745	ENSG00000124541	NA	NA	NA	predicted	18.224	NA	HS6ST1
microcosm	MIMAT0000754	hsa-miR-337-3p	SVOPL	136306	ENSG00000157703	NA	NA	NA	predicted	18.2118	NA	HSD3B1
microcosm	MIMAT0000754	hsa-miR-337-3p	DLX5	1749	ENSG00000105880	NA	NA	NA	predicted	18.1224	NA	IFNA1
microcosm	MIMAT0000754	hsa-miR-337-3p	H1FNT	341567	ENSG00000187166	NA	NA	NA	predicted	18.0788	NA	IGDCC4
microcosm	MIMAT0000754	hsa-miR-337-3p	ZNF334	55713	ENSG00000198185	NA	NA	NA	predicted	18.0788	NA	IGFBP3
microcosm	MIMAT0000754	hsa-miR-337-3p	ATP12A	479	ENSG00000075673	NA	NA	NA	predicted	17.9651	NA	IKBIP
microcosm	MIMAT0000754	hsa-miR-337-3p	CIB3	117286	ENSG00000141977	NA	NA	NA	predicted	17.9651	NA	IKBKG
microcosm	MIMAT0000754	hsa-miR-337-3p	RAD23B	5887	ENSG00000119318	NA	NA	NA	predicted	17.9165	NA	IKZF5
microcosm	MIMAT0000754	hsa-miR-337-3p	MMADHC	27249	ENSG00000168288	NA	NA	NA	predicted	17.8668	NA	IL1R2
microcosm	MIMAT0000754	hsa-miR-337-3p	POLR1D	51082	ENSG00000186184	NA	NA	NA	predicted	17.8514	NA	IL21R
microcosm	MIMAT0000754	hsa-miR-337-3p	PRDX4	10549	ENSG00000123131	NA	NA	NA	predicted	17.8514	NA	IL26
microcosm	MIMAT0000754	hsa-miR-337-3p	FAM110A	83541	ENSG00000125898	NA	NA	NA	predicted	17.7471	NA	IL6
microcosm	MIMAT0000754	hsa-miR-337-3p	IFI35	3430	ENSG00000068079	NA	NA	NA	predicted	17.7377	NA	IL6R
microcosm	MIMAT0000754	hsa-miR-337-3p	MECOM	2122	ENSG00000085276	NA	NA	NA	predicted	17.7377	NA	IL9
microcosm	MIMAT0000754	hsa-miR-337-3p	HBE1	3046	ENSG00000213931	NA	NA	NA	predicted	17.7164	NA	IMPAD1
microcosm	MIMAT0000754	hsa-miR-337-3p	HBE1	3046	ENSG00000213931	NA	NA	NA	predicted	17.7021	NA	INHBB
microcosm	MIMAT0000754	hsa-miR-337-3p	C1GALT1C1	29071	ENSG00000171155	NA	NA	NA	predicted	17.6455	NA	IPPK
microcosm	MIMAT0000754	hsa-miR-337-3p	FAM110A	83541	ENSG00000125898	NA	NA	NA	predicted	17.642	NA	IRF2BPL
microcosm	MIMAT0000754	hsa-miR-337-3p	EMP2	2013	ENSG00000213853	NA	NA	NA	predicted	17.6405	NA	ITPKC
microcosm	MIMAT0000754	hsa-miR-337-3p	B3GALT4	8705	ENSG00000226936	NA	NA	NA	predicted	17.624	NA	JARID2
microcosm	MIMAT0000754	hsa-miR-337-3p	B3GALT4	8705	ENSG00000235863	NA	NA	NA	predicted	17.624	NA	JRKL
microcosm	MIMAT0000754	hsa-miR-337-3p		400952	ENSG00000205054	NA	NA	NA	predicted	17.624	NA	KCNA1
microcosm	MIMAT0000754	hsa-miR-337-3p	B3GALT4	8705	ENSG00000235155	NA	NA	NA	predicted	17.624	NA	KCNA5
microcosm	MIMAT0000754	hsa-miR-337-3p	CALCA	796	ENSG00000110680	NA	NA	NA	predicted	17.624	NA	KCND3
microcosm	MIMAT0000754	hsa-miR-337-3p	B3GALT4	8705	ENSG00000236802	NA	NA	NA	predicted	17.624	NA	KCNH8
microcosm	MIMAT0000754	hsa-miR-337-3p	B3GALT4	8705	ENSG00000206285	NA	NA	NA	predicted	17.624	NA	KCNS1
microcosm	MIMAT0000754	hsa-miR-337-3p	SMARCB1	6598	ENSG00000099956	NA	NA	NA	predicted	17.624	NA	KCTD16
microcosm	MIMAT0000754	hsa-miR-337-3p	RBBP7	5931	ENSG00000102054	NA	NA	NA	predicted	17.6005	NA	KIAA1024
microcosm	MIMAT0000754	hsa-miR-337-3p	HSPA2	3306	ENSG00000126803	NA	NA	NA	predicted	17.5998	NA	KIAA1239
microcosm	MIMAT0000754	hsa-miR-337-3p	MOSC1	NA	ENSG00000186205	NA	NA	NA	predicted	17.5868	NA	KIAA2022
microcosm	MIMAT0000754	hsa-miR-337-3p	VAT1	10493	ENSG00000108828	NA	NA	NA	predicted	17.5411	NA	KIF17
miranda	MIMAT0000754	hsa-miR-337-3p	FNBP1L	54874	ENSG00000137942	NA	NA	NA	predicted	-1.0235	NA	KIR3DX1
miranda	MIMAT0000754	hsa-miR-337-3p	SLC35F1	222553	ENSG00000196376	NA	NA	NA	predicted	-1.0241	NA	KIT
miranda	MIMAT0000754	hsa-miR-337-3p	RORB	6096	ENSG00000198963	NA	NA	NA	predicted	-1.0249	NA	KLF11
miranda	MIMAT0000754	hsa-miR-337-3p	NKX2-8	26257	ENSG00000136327	NA	NA	NA	predicted	-1.0249	NA	KLHL29
miranda	MIMAT0000754	hsa-miR-337-3p	LEPR	3953	ENSG00000116678	NA	NA	NA	predicted	-1.0254	NA	KRT75
miranda	MIMAT0000754	hsa-miR-337-3p	DDAH1	23576	ENSG00000153904	NA	NA	NA	predicted	-1.0258	NA	LAMP2
miranda	MIMAT0000754	hsa-miR-337-3p	MBNL1	4154	ENSG00000152601	NA	NA	NA	predicted	-1.026	NA	LDB1
miranda	MIMAT0000754	hsa-miR-337-3p	ORC6	23594	ENSG00000091651	NA	NA	NA	predicted	-1.0283	NA	LDLRAP1
miranda	MIMAT0000754	hsa-miR-337-3p	JAK2	3717	ENSG00000096968	NA	NA	NA	predicted	-1.0284	NA	LGALSL
miranda	MIMAT0000754	hsa-miR-337-3p	ANKRD36B	57730		NA	NA	NA	predicted	-1.0284	NA	LHX1
miranda	MIMAT0000754	hsa-miR-337-3p	FRAT1	10023	ENSG00000165879	NA	NA	NA	predicted	-1.0291	NA	LILRA1
miranda	MIMAT0000754	hsa-miR-337-3p	PRPF38B	55119	ENSG00000134186	NA	NA	NA	predicted	-1.0298	NA	LIMK2
miranda	MIMAT0000754	hsa-miR-337-3p		222161	ENSG00000235859	NA	NA	NA	predicted	-1.0319	NA	LINC00314
miranda	MIMAT0000754	hsa-miR-337-3p	GIMAP4	55303	ENSG00000133574	NA	NA	NA	predicted	-1.0329	NA	LLGL1
miranda	MIMAT0000754	hsa-miR-337-3p	ADCYAP1	116	ENSG00000141433	NA	NA	NA	predicted	-1.033	NA	LMBR1L
miranda	MIMAT0000754	hsa-miR-337-3p	STAT3	6774	ENSG00000168610	NA	NA	NA	predicted	-1.0342	NA	LOXL4
miranda	MIMAT0000754	hsa-miR-337-3p	MAFK	7975	ENSG00000198517	NA	NA	NA	predicted	-1.0342	NA	LPIN3
miranda	MIMAT0000754	hsa-miR-337-3p	SS18L1	26039	ENSG00000184402	NA	NA	NA	predicted	-1.0349	NA	LRFN2
miranda	MIMAT0000754	hsa-miR-337-3p	PAPD4	167153	ENSG00000164329	NA	NA	NA	predicted	-1.0363	NA	LRRFIP2
miranda	MIMAT0000754	hsa-miR-337-3p	ARL4A	10124	ENSG00000122644	NA	NA	NA	predicted	-1.0368	NA	LRRK2
miranda	MIMAT0000754	hsa-miR-337-3p	PTPN20B	26095	ENSG00000183675	NA	NA	NA	predicted	-1.0368	NA	LRRTM4
miranda	MIMAT0000754	hsa-miR-337-3p	PTPN20A	26095	ENSG00000204179	NA	NA	NA	predicted	-1.0368	NA	LTBP4
miranda	MIMAT0000754	hsa-miR-337-3p	PTPN20B	26095	ENSG00000264832	NA	NA	NA	predicted	-1.0368	NA	LZTS1
miranda	MIMAT0000754	hsa-miR-337-3p	PTPN20B	653129	ENSG00000183675	NA	NA	NA	predicted	-1.0368	NA	MAGEA10
miranda	MIMAT0000754	hsa-miR-337-3p	PTPN20A	653129	ENSG00000204179	NA	NA	NA	predicted	-1.0368	NA	MAGT1
miranda	MIMAT0000754	hsa-miR-337-3p	PTPN20B	653129	ENSG00000264832	NA	NA	NA	predicted	-1.0368	NA	MAK
miranda	MIMAT0000754	hsa-miR-337-3p	CCDC66	285331	ENSG00000180376	NA	NA	NA	predicted	-1.0375	NA	MAN1C1
miranda	MIMAT0000754	hsa-miR-337-3p	PUS7	54517	ENSG00000091127	NA	NA	NA	predicted	-1.0382	NA	MANBAL
miranda	MIMAT0000754	hsa-miR-337-3p	GRIA4	2893	ENSG00000152578	NA	NA	NA	predicted	-1.0394	NA	MAP2K6
miranda	MIMAT0000754	hsa-miR-337-3p	FAM134B	54463	ENSG00000154153	NA	NA	NA	predicted	-1.0396	NA	MARVELD1
miranda	MIMAT0000754	hsa-miR-337-3p	PDSS2	57107	ENSG00000164494	NA	NA	NA	predicted	-1.0413	NA	MAVS
miranda	MIMAT0000754	hsa-miR-337-3p	TIPARP	25976	ENSG00000163659	NA	NA	NA	predicted	-1.0418	NA	MCOLN2
miranda	MIMAT0000754	hsa-miR-337-3p	PTPN20B	26095	ENSG00000183675	NA	NA	NA	predicted	-1.0419	NA	ME1
miranda	MIMAT0000754	hsa-miR-337-3p	PTPN20A	26095	ENSG00000204179	NA	NA	NA	predicted	-1.0419	NA	MEIS1
miranda	MIMAT0000754	hsa-miR-337-3p	PTPN20B	26095	ENSG00000264832	NA	NA	NA	predicted	-1.0419	NA	MEPCE
miranda	MIMAT0000754	hsa-miR-337-3p	PTPN20B	653129	ENSG00000183675	NA	NA	NA	predicted	-1.0419	NA	METTL21A
miranda	MIMAT0000754	hsa-miR-337-3p	PTPN20A	653129	ENSG00000204179	NA	NA	NA	predicted	-1.0419	NA	MGAT3
miranda	MIMAT0000754	hsa-miR-337-3p	PTPN20B	653129	ENSG00000264832	NA	NA	NA	predicted	-1.0419	NA	MKRN3
miranda	MIMAT0000754	hsa-miR-337-3p	IL13RA1	3597	ENSG00000131724	NA	NA	NA	predicted	-1.0424	NA	MLKL
miranda	MIMAT0000754	hsa-miR-337-3p	TRD@	6964		NA	NA	NA	predicted	-1.043	NA	MLYCD
miranda	MIMAT0000754	hsa-miR-337-3p	ZFY	7544	ENSG00000067646	NA	NA	NA	predicted	-1.043	NA	MON1B
miranda	MIMAT0000754	hsa-miR-337-3p	ANGEL2	90806	ENSG00000174606	NA	NA	NA	predicted	-1.0438	NA	MPP2
miranda	MIMAT0000754	hsa-miR-337-3p	SEC22A	26984	ENSG00000121542	NA	NA	NA	predicted	-1.0442	NA	MPP7
miranda	MIMAT0000754	hsa-miR-337-3p	IMPACT	55364	ENSG00000154059	NA	NA	NA	predicted	-1.045	NA	MRAP
miranda	MIMAT0000754	hsa-miR-337-3p	RANBP17	64901	ENSG00000204764	NA	NA	NA	predicted	-1.0451	NA	MRPS16
miranda	MIMAT0000754	hsa-miR-337-3p	PTPRK	5796	ENSG00000152894	NA	NA	NA	predicted	-1.0454	NA	MTMR4
miranda	MIMAT0000754	hsa-miR-337-3p	PTPN20B	26095	ENSG00000183675	NA	NA	NA	predicted	-1.0455	NA	MUC15
miranda	MIMAT0000754	hsa-miR-337-3p	PTPN20A	26095	ENSG00000204179	NA	NA	NA	predicted	-1.0455	NA	MXD3
miranda	MIMAT0000754	hsa-miR-337-3p	PTPN20B	26095	ENSG00000264832	NA	NA	NA	predicted	-1.0455	NA	MXRA7
miranda	MIMAT0000754	hsa-miR-337-3p	PTPN20B	653129	ENSG00000183675	NA	NA	NA	predicted	-1.0455	NA	NAT8L
miranda	MIMAT0000754	hsa-miR-337-3p	PTPN20A	653129	ENSG00000204179	NA	NA	NA	predicted	-1.0455	NA	NCSTN
miranda	MIMAT0000754	hsa-miR-337-3p	PTPN20B	653129	ENSG00000264832	NA	NA	NA	predicted	-1.0455	NA	NEK2
miranda	MIMAT0000754	hsa-miR-337-3p	NR2C1	7181	ENSG00000120798	NA	NA	NA	predicted	-1.0457	NA	NEUROD1
miranda	MIMAT0000754	hsa-miR-337-3p	ATP2B1	490	ENSG00000070961	NA	NA	NA	predicted	-1.046	NA	NLGN4Y
miranda	MIMAT0000754	hsa-miR-337-3p	TLE1	7088	ENSG00000196781	NA	NA	NA	predicted	-1.048	NA	NNMT
miranda	MIMAT0000754	hsa-miR-337-3p	STAT3	6774	ENSG00000168610	NA	NA	NA	predicted	-1.0495	NA	NPNT
miranda	MIMAT0000754	hsa-miR-337-3p	PTPN20B	26095	ENSG00000183675	NA	NA	NA	predicted	-1.0504	NA	NR4A2
miranda	MIMAT0000754	hsa-miR-337-3p	PTPN20A	26095	ENSG00000204179	NA	NA	NA	predicted	-1.0504	NA	NREP
miranda	MIMAT0000754	hsa-miR-337-3p	PTPN20B	26095	ENSG00000264832	NA	NA	NA	predicted	-1.0504	NA	NTAN1
miranda	MIMAT0000754	hsa-miR-337-3p	PTPN20B	653129	ENSG00000183675	NA	NA	NA	predicted	-1.0504	NA	NUDT8
miranda	MIMAT0000754	hsa-miR-337-3p	PTPN20A	653129	ENSG00000204179	NA	NA	NA	predicted	-1.0504	NA	NXNL2
miranda	MIMAT0000754	hsa-miR-337-3p	PTPN20B	653129	ENSG00000264832	NA	NA	NA	predicted	-1.0504	NA	OSR1
miranda	MIMAT0000754	hsa-miR-337-3p	GUCY1B3	2983	ENSG00000061918	NA	NA	NA	predicted	-1.0531	NA	OTX1
miranda	MIMAT0000754	hsa-miR-337-3p	HMGA2	8091	ENSG00000149948	NA	NA	NA	predicted	-1.0534	NA	PAFAH2
miranda	MIMAT0000754	hsa-miR-337-3p	AVPR1A	552	ENSG00000166148	NA	NA	NA	predicted	-1.0535	NA	PAICS
miranda	MIMAT0000754	hsa-miR-337-3p	SCML2	10389	ENSG00000102098	NA	NA	NA	predicted	-1.0535	NA	PAN2
miranda	MIMAT0000754	hsa-miR-337-3p	STAG3L4	64940	ENSG00000106610	NA	NA	NA	predicted	-1.0539	NA	PARS2
miranda	MIMAT0000754	hsa-miR-337-3p	SORCS1	114815	ENSG00000108018	NA	NA	NA	predicted	-1.0566	NA	PBOV1
miranda	MIMAT0000754	hsa-miR-337-3p	CDV3	55573	ENSG00000091527	NA	NA	NA	predicted	-1.0569	NA	PCDHB10
miranda	MIMAT0000754	hsa-miR-337-3p	IL17A	3605	ENSG00000112115	NA	NA	NA	predicted	-1.0573	NA	PCDHB11
miranda	MIMAT0000754	hsa-miR-337-3p	SLITRK3	22865	ENSG00000121871	NA	NA	NA	predicted	-1.0607	NA	PCMTD1
miranda	MIMAT0000754	hsa-miR-337-3p	CASP3	836	ENSG00000164305	NA	NA	NA	predicted	-1.061	NA	PCMTD2
miranda	MIMAT0000754	hsa-miR-337-3p	PRR23B	389151	ENSG00000184814	NA	NA	NA	predicted	-1.0634	NA	PCYT1B
miranda	MIMAT0000754	hsa-miR-337-3p	FRZB	2487	ENSG00000162998	NA	NA	NA	predicted	-1.0652	NA	PDK4
miranda	MIMAT0000754	hsa-miR-337-3p	NAA25	80018	ENSG00000111300	NA	NA	NA	predicted	-1.0659	NA	PELI3
miranda	MIMAT0000754	hsa-miR-337-3p	MCU	90550	ENSG00000156026	NA	NA	NA	predicted	-1.0666	NA	PELO
miranda	MIMAT0000754	hsa-miR-337-3p	CNIH1	10175	ENSG00000100528	NA	NA	NA	predicted	-1.067	NA	PEX12
miranda	MIMAT0000754	hsa-miR-337-3p	COL4A1	1282	ENSG00000187498	NA	NA	NA	predicted	-1.0678	NA	PFDN1
miranda	MIMAT0000754	hsa-miR-337-3p	TMEM47	83604	ENSG00000147027	NA	NA	NA	predicted	-1.0681	NA	PHF21B
miranda	MIMAT0000754	hsa-miR-337-3p	MRPL33	9553	ENSG00000243147	NA	NA	NA	predicted	-1.0708	NA	PHLDB3
miranda	MIMAT0000754	hsa-miR-337-3p	MTBP	27085	ENSG00000172167	NA	NA	NA	predicted	-1.0714	NA	PIGS
miranda	MIMAT0000754	hsa-miR-337-3p	MAPK6	5597	ENSG00000069956	NA	NA	NA	predicted	-1.0719	NA	PIK3R3
miranda	MIMAT0000754	hsa-miR-337-3p	GBAS	2631	ENSG00000146729	NA	NA	NA	predicted	-1.0745	NA	PKDCC
miranda	MIMAT0000754	hsa-miR-337-3p	PCDH9	5101	ENSG00000184226	NA	NA	NA	predicted	-1.075	NA	PLCD1
miranda	MIMAT0000754	hsa-miR-337-3p	HSPA2	3306	ENSG00000126803	NA	NA	NA	predicted	-1.0751	NA	PLD1
miranda	MIMAT0000754	hsa-miR-337-3p	CYTH3	9265	ENSG00000008256	NA	NA	NA	predicted	-1.0752	NA	PLD6
miranda	MIMAT0000754	hsa-miR-337-3p	COG3	83548	ENSG00000136152	NA	NA	NA	predicted	-1.0787	NA	PLEC
miranda	MIMAT0000754	hsa-miR-337-3p	NAA38	51691	ENSG00000128534	NA	NA	NA	predicted	-1.0788	NA	PM20D2
miranda	MIMAT0000754	hsa-miR-337-3p	RBM39	9584	ENSG00000131051	NA	NA	NA	predicted	-1.0798	NA	PMM2
miranda	MIMAT0000754	hsa-miR-337-3p	SORCS1	114815	ENSG00000108018	NA	NA	NA	predicted	-1.0805	NA	PNMAL1
miranda	MIMAT0000754	hsa-miR-337-3p	SCP2	6342	ENSG00000116171	NA	NA	NA	predicted	-1.0812	NA	PNOC
miranda	MIMAT0000754	hsa-miR-337-3p	MRPL33	9553	ENSG00000243147	NA	NA	NA	predicted	-1.082	NA	PPEF2
miranda	MIMAT0000754	hsa-miR-337-3p	GALNT3	2591	ENSG00000115339	NA	NA	NA	predicted	-1.0825	NA	PPIL6
miranda	MIMAT0000754	hsa-miR-337-3p	CDC14A	8556	ENSG00000079335	NA	NA	NA	predicted	-1.0829	NA	PPM1K
miranda	MIMAT0000754	hsa-miR-337-3p	CRIM1	51232	ENSG00000150938	NA	NA	NA	predicted	-1.0829	NA	PPM1L
miranda	MIMAT0000754	hsa-miR-337-3p	CASP3	836	ENSG00000164305	NA	NA	NA	predicted	-1.0858	NA	PPP1R13L
miranda	MIMAT0000754	hsa-miR-337-3p	SORCS1	114815	ENSG00000108018	NA	NA	NA	predicted	-1.0869	NA	PPP1R1A
miranda	MIMAT0000754	hsa-miR-337-3p	ACBD5	91452	ENSG00000107897	NA	NA	NA	predicted	-1.0891	NA	PPP1R3D
miranda	MIMAT0000754	hsa-miR-337-3p	SLC35F5	80255	ENSG00000115084	NA	NA	NA	predicted	-1.0924	NA	PPP2R2B
miranda	MIMAT0000754	hsa-miR-337-3p	AKAP8	10270	ENSG00000105127	NA	NA	NA	predicted	-1.0927	NA	PRAF2
miranda	MIMAT0000754	hsa-miR-337-3p	FGB	2244	ENSG00000171564	NA	NA	NA	predicted	-1.0931	NA	PRAMEF15
miranda	MIMAT0000754	hsa-miR-337-3p	COMMD3	23412	ENSG00000148444	NA	NA	NA	predicted	-1.0936	NA	PRAMEF2
miranda	MIMAT0000754	hsa-miR-337-3p	MSANTD4	84437	ENSG00000170903	NA	NA	NA	predicted	-1.0937	NA	PREB
miranda	MIMAT0000754	hsa-miR-337-3p	CDC14A	8556	ENSG00000079335	NA	NA	NA	predicted	-1.0939	NA	PROSC
miranda	MIMAT0000754	hsa-miR-337-3p	AOX1	316	ENSG00000138356	NA	NA	NA	predicted	-1.0941	NA	PRR12
miranda	MIMAT0000754	hsa-miR-337-3p	CSTF3	1479	ENSG00000176102	NA	NA	NA	predicted	-1.0946	NA	PRR18
miranda	MIMAT0000754	hsa-miR-337-3p	FER	2241	ENSG00000151422	NA	NA	NA	predicted	-1.0946	NA	PRR23A
miranda	MIMAT0000754	hsa-miR-337-3p	TMEM38B	55151	ENSG00000095209	NA	NA	NA	predicted	-1.0968	NA	PSMC3IP
miranda	MIMAT0000754	hsa-miR-337-3p	HNRNPH2	3188	ENSG00000126945	NA	NA	NA	predicted	-1.0969	NA	PSMD13
miranda	MIMAT0000754	hsa-miR-337-3p	E2F5	1875	ENSG00000133740	NA	NA	NA	predicted	-1.0976	NA	PSMD2
miranda	MIMAT0000754	hsa-miR-337-3p	LRRCC1	85444	ENSG00000133739	NA	NA	NA	predicted	-1.0983	NA	PSMF1
miranda	MIMAT0000754	hsa-miR-337-3p		79178	ENSG00000157306	NA	NA	NA	predicted	-1.0984	NA	PSMG2
miranda	MIMAT0000754	hsa-miR-337-3p	THTPA	79178	ENSG00000259431	NA	NA	NA	predicted	-1.0984	NA	PTGER2
miranda	MIMAT0000754	hsa-miR-337-3p	FAM104A	84923	ENSG00000133193	NA	NA	NA	predicted	-1.0986	NA	PTPN1
miranda	MIMAT0000754	hsa-miR-337-3p	SCP2	6342	ENSG00000116171	NA	NA	NA	predicted	-1.0989	NA	QRFPR
miranda	MIMAT0000754	hsa-miR-337-3p	UACA	55075	ENSG00000137831	NA	NA	NA	predicted	-1.0993	NA	RAB3B
miranda	MIMAT0000754	hsa-miR-337-3p	ZNF738	148203		NA	NA	NA	predicted	-1.1001	NA	RABIF
miranda	MIMAT0000754	hsa-miR-337-3p	MSL1	339287	ENSG00000188895	NA	NA	NA	predicted	-1.1005	NA	RAD51B
miranda	MIMAT0000754	hsa-miR-337-3p	GABRA1	2554	ENSG00000022355	NA	NA	NA	predicted	-1.1016	NA	RAD51D
miranda	MIMAT0000754	hsa-miR-337-3p	ZNF37A	7587	ENSG00000075407	NA	NA	NA	predicted	-1.1019	NA	RAG1
miranda	MIMAT0000754	hsa-miR-337-3p	BTBD8	284697	ENSG00000189195	NA	NA	NA	predicted	-1.1025	NA	RCBTB2
miranda	MIMAT0000754	hsa-miR-337-3p	ZNF200	7752	ENSG00000010539	NA	NA	NA	predicted	-1.1066	NA	RET
miranda	MIMAT0000754	hsa-miR-337-3p	SMC5	23137	ENSG00000198887	NA	NA	NA	predicted	-1.1095	NA	REXO1L1
miranda	MIMAT0000754	hsa-miR-337-3p	NFE2L2	4780	ENSG00000116044	NA	NA	NA	predicted	-1.112	NA	RFTN1
miranda	MIMAT0000754	hsa-miR-337-3p	RBM41	55285	ENSG00000089682	NA	NA	NA	predicted	-1.1139	NA	RFX6
miranda	MIMAT0000754	hsa-miR-337-3p	ADAM22	53616	ENSG00000008277	NA	NA	NA	predicted	-1.1146	NA	RHOQ
miranda	MIMAT0000754	hsa-miR-337-3p	CASC4	113201	ENSG00000166734	NA	NA	NA	predicted	-1.1158	NA	RIPPLY1
miranda	MIMAT0000754	hsa-miR-337-3p	TMEM232	642987	ENSG00000186952	NA	NA	NA	predicted	-1.116	NA	RNF150
miranda	MIMAT0000754	hsa-miR-337-3p	PCDH9	5101	ENSG00000184226	NA	NA	NA	predicted	-1.1169	NA	RNF165
miranda	MIMAT0000754	hsa-miR-337-3p	RAB33B	83452	ENSG00000172007	NA	NA	NA	predicted	-1.118	NA	RNF182
miranda	MIMAT0000754	hsa-miR-337-3p	RNGTT	8732	ENSG00000111880	NA	NA	NA	predicted	-1.1181	NA	RNF19B
miranda	MIMAT0000754	hsa-miR-337-3p	SERPINE1	5054	ENSG00000106366	NA	NA	NA	predicted	-1.1188	NA	RNF222
miranda	MIMAT0000754	hsa-miR-337-3p	ARID1B	57492	ENSG00000049618	NA	NA	NA	predicted	-1.119	NA	RNF4
miranda	MIMAT0000754	hsa-miR-337-3p	HLF	3131	ENSG00000108924	NA	NA	NA	predicted	-1.1205	NA	RORB
miranda	MIMAT0000754	hsa-miR-337-3p	ZNF695	57116	ENSG00000197472	NA	NA	NA	predicted	-1.1228	NA	RPA4
miranda	MIMAT0000754	hsa-miR-337-3p	PTPRN2	5799	ENSG00000155093	NA	NA	NA	predicted	-1.1232	NA	RPL10
miranda	MIMAT0000754	hsa-miR-337-3p	KIF21A	55605	ENSG00000139116	NA	NA	NA	predicted	-1.1237	NA	RPL18
miranda	MIMAT0000754	hsa-miR-337-3p	SLITRK1	114798	ENSG00000178235	NA	NA	NA	predicted	-1.1245	NA	RPL18A
miranda	MIMAT0000754	hsa-miR-337-3p	CDK1	983	ENSG00000170312	NA	NA	NA	predicted	-1.1254	NA	RPL30
miranda	MIMAT0000754	hsa-miR-337-3p	FGB	2244	ENSG00000171564	NA	NA	NA	predicted	-1.1269	NA	RPL41
miranda	MIMAT0000754	hsa-miR-337-3p	PHLDB2	90102	ENSG00000144824	NA	NA	NA	predicted	-1.1269	NA	RPL5
miranda	MIMAT0000754	hsa-miR-337-3p	TMEM38B	55151	ENSG00000095209	NA	NA	NA	predicted	-1.1295	NA	RPL8
miranda	MIMAT0000754	hsa-miR-337-3p	CNIH1	10175	ENSG00000100528	NA	NA	NA	predicted	-1.13	NA	RPRM
miranda	MIMAT0000754	hsa-miR-337-3p	SCAPER	49855	ENSG00000140386	NA	NA	NA	predicted	-1.1301	NA	RPS11
miranda	MIMAT0000754	hsa-miR-337-3p	SLC17A6	57084	ENSG00000091664	NA	NA	NA	predicted	-1.1301	NA	RPS15
miranda	MIMAT0000754	hsa-miR-337-3p	C16orf52	730094	ENSG00000185716	NA	NA	NA	predicted	-1.1301	NA	RPS27
miranda	MIMAT0000754	hsa-miR-337-3p	MTR	4548	ENSG00000116984	NA	NA	NA	predicted	-1.1334	NA	RPS4X
miranda	MIMAT0000754	hsa-miR-337-3p	DPY19L1	23333	ENSG00000173852	NA	NA	NA	predicted	-1.1338	NA	RPS6KA2
miranda	MIMAT0000754	hsa-miR-337-3p	CEPT1	10390	ENSG00000134255	NA	NA	NA	predicted	-1.1354	NA	RSPO2
miranda	MIMAT0000754	hsa-miR-337-3p	UPP2	151531	ENSG00000007001	NA	NA	NA	predicted	-1.1358	NA	RUNX2
miranda	MIMAT0000754	hsa-miR-337-3p	API5	8539	ENSG00000166181	NA	NA	NA	predicted	-1.1362	NA	SAA1
miranda	MIMAT0000754	hsa-miR-337-3p	UBAP2L	9898	ENSG00000143569	NA	NA	NA	predicted	-1.1387	NA	SCAND3
miranda	MIMAT0000754	hsa-miR-337-3p	FOXD3	27022	ENSG00000187140	NA	NA	NA	predicted	-1.1428	NA	SCIMP
miranda	MIMAT0000754	hsa-miR-337-3p	FXR1	8087	ENSG00000114416	NA	NA	NA	predicted	-1.1432	NA	SCRN1
miranda	MIMAT0000754	hsa-miR-337-3p	API5	8539	ENSG00000166181	NA	NA	NA	predicted	-1.1438	NA	SEMA3E
miranda	MIMAT0000754	hsa-miR-337-3p	SWT1	54823	ENSG00000116668	NA	NA	NA	predicted	-1.1452	NA	SENP1
miranda	MIMAT0000754	hsa-miR-337-3p	ZNF487	642819		NA	NA	NA	predicted	-1.1462	NA	SERPINA5
miranda	MIMAT0000754	hsa-miR-337-3p	TPM1	7168	ENSG00000140416	NA	NA	NA	predicted	-1.1464	NA	SERPINB2
miranda	MIMAT0000754	hsa-miR-337-3p	SCOC	60592	ENSG00000153130	NA	NA	NA	predicted	-1.1466	NA	SETD6
miranda	MIMAT0000754	hsa-miR-337-3p	GABRA6	2559	ENSG00000145863	NA	NA	NA	predicted	-1.1481	NA	SF3B5
miranda	MIMAT0000754	hsa-miR-337-3p	SLC35F1	222553	ENSG00000196376	NA	NA	NA	predicted	-1.1518	NA	SH3BP1
miranda	MIMAT0000754	hsa-miR-337-3p	TAF9B	51616	ENSG00000187325	NA	NA	NA	predicted	-1.155	NA	SHC3
miranda	MIMAT0000754	hsa-miR-337-3p	TOR1AIP1	26092	ENSG00000143337	NA	NA	NA	predicted	-1.1553	NA	SHISA6
miranda	MIMAT0000754	hsa-miR-337-3p	C14orf37	145407	ENSG00000139971	NA	NA	NA	predicted	-1.1599	NA	SIPA1
miranda	MIMAT0000754	hsa-miR-337-3p	PKD2L2	27039	ENSG00000078795	NA	NA	NA	predicted	-1.1621	NA	SLA
miranda	MIMAT0000754	hsa-miR-337-3p	STAG3L4	64940	ENSG00000106610	NA	NA	NA	predicted	-1.1624	NA	SLC16A10
miranda	MIMAT0000754	hsa-miR-337-3p	FXR1	8087	ENSG00000114416	NA	NA	NA	predicted	-1.1636	NA	SLC24A2
miranda	MIMAT0000754	hsa-miR-337-3p	ING3	54556	ENSG00000071243	NA	NA	NA	predicted	-1.1646	NA	SLC24A5
miranda	MIMAT0000754	hsa-miR-337-3p	DARS2	55157	ENSG00000117593	NA	NA	NA	predicted	-1.1647	NA	SLC25A20
miranda	MIMAT0000754	hsa-miR-337-3p		79178	ENSG00000157306	NA	NA	NA	predicted	-1.1654	NA	SLC25A6
miranda	MIMAT0000754	hsa-miR-337-3p	THTPA	79178	ENSG00000259431	NA	NA	NA	predicted	-1.1654	NA	SLC28A1
miranda	MIMAT0000754	hsa-miR-337-3p	FAM122C	159091	ENSG00000156500	NA	NA	NA	predicted	-1.1661	NA	SLC2A4
miranda	MIMAT0000754	hsa-miR-337-3p	CDC14A	8556	ENSG00000079335	NA	NA	NA	predicted	-1.1664	NA	SLC30A5
miranda	MIMAT0000754	hsa-miR-337-3p	BAALC	79870	ENSG00000164929	NA	NA	NA	predicted	-1.1681	NA	SLC31A2
miranda	MIMAT0000754	hsa-miR-337-3p	PAFAH1B2	5049	ENSG00000168092	NA	NA	NA	predicted	-1.1683	NA	SLC35A3
miranda	MIMAT0000754	hsa-miR-337-3p	BCHE	590	ENSG00000114200	NA	NA	NA	predicted	-1.1701	NA	SLC40A1
miranda	MIMAT0000754	hsa-miR-337-3p	CDV3	55573	ENSG00000091527	NA	NA	NA	predicted	-1.1731	NA	SLC45A3
miranda	MIMAT0000754	hsa-miR-337-3p	TGS1	96764	ENSG00000137574	NA	NA	NA	predicted	-1.1737	NA	SLC45A4
miranda	MIMAT0000754	hsa-miR-337-3p	TAF9B	51616	ENSG00000187325	NA	NA	NA	predicted	-1.1744	NA	SLC5A3
miranda	MIMAT0000754	hsa-miR-337-3p	ARID4B	51742	ENSG00000054267	NA	NA	NA	predicted	-1.175	NA	SLC6A18
miranda	MIMAT0000754	hsa-miR-337-3p	PPP1R3A	5506	ENSG00000154415	NA	NA	NA	predicted	-1.1771	NA	SLC7A6OS
miranda	MIMAT0000754	hsa-miR-337-3p	TMEM35	59353	ENSG00000126950	NA	NA	NA	predicted	-1.1783	NA	SMARCC1
miranda	MIMAT0000754	hsa-miR-337-3p	ZBTB10	65986	ENSG00000205189	NA	NA	NA	predicted	-1.1783	NA	SMPDL3A
miranda	MIMAT0000754	hsa-miR-337-3p	MYO1C	4641	ENSG00000197879	NA	NA	NA	predicted	-1.179	NA	SNAP23
miranda	MIMAT0000754	hsa-miR-337-3p	CCAR1	55749	ENSG00000060339	NA	NA	NA	predicted	-1.1791	NA	SNX11
miranda	MIMAT0000754	hsa-miR-337-3p	CLDN1	9076	ENSG00000163347	NA	NA	NA	predicted	-1.1799	NA	SNX19
miranda	MIMAT0000754	hsa-miR-337-3p	BAALC	79870	ENSG00000164929	NA	NA	NA	predicted	-1.1799	NA	SP140L
miranda	MIMAT0000754	hsa-miR-337-3p	PGBD2	267002	ENSG00000185220	NA	NA	NA	predicted	-1.1813	NA	SPAG11B
miranda	MIMAT0000754	hsa-miR-337-3p	CYP39A1	51302	ENSG00000146233	NA	NA	NA	predicted	-1.1815	NA	SPHK2
miranda	MIMAT0000754	hsa-miR-337-3p	RBM47	54502	ENSG00000163694	NA	NA	NA	predicted	-1.1824	NA	SPINK7
miranda	MIMAT0000754	hsa-miR-337-3p	GPM6A	2823	ENSG00000150625	NA	NA	NA	predicted	-1.1851	NA	SPRED2
miranda	MIMAT0000754	hsa-miR-337-3p	TGS1	96764	ENSG00000137574	NA	NA	NA	predicted	-1.1854	NA	SPRY1
miranda	MIMAT0000754	hsa-miR-337-3p	UACA	55075	ENSG00000137831	NA	NA	NA	predicted	-1.1868	NA	SREBF1
miranda	MIMAT0000754	hsa-miR-337-3p	TMEM47	83604	ENSG00000147027	NA	NA	NA	predicted	-1.187	NA	ST18
miranda	MIMAT0000754	hsa-miR-337-3p	ADAM2	2515	ENSG00000104755	NA	NA	NA	predicted	-1.1873	NA	STARD4
miranda	MIMAT0000754	hsa-miR-337-3p	ELP4	26610	ENSG00000109911	NA	NA	NA	predicted	-1.1875	NA	STMN2
miranda	MIMAT0000754	hsa-miR-337-3p	CTGF	1490	ENSG00000118523	NA	NA	NA	predicted	-1.1886	NA	STOM
miranda	MIMAT0000754	hsa-miR-337-3p	ELP4	26610	ENSG00000109911	NA	NA	NA	predicted	-1.1911	NA	STON1-GTF2A1L
miranda	MIMAT0000754	hsa-miR-337-3p	PKD2L2	27039	ENSG00000078795	NA	NA	NA	predicted	-1.1948	NA	STRADB
miranda	MIMAT0000754	hsa-miR-337-3p	RASA1	5921	ENSG00000145715	NA	NA	NA	predicted	-1.1952	NA	STYXL1
miranda	MIMAT0000754	hsa-miR-337-3p	FAM124A	220108	ENSG00000150510	NA	NA	NA	predicted	-1.1958	NA	SUSD4
miranda	MIMAT0000754	hsa-miR-337-3p	PBRM1	55193	ENSG00000163939	NA	NA	NA	predicted	-1.1962	NA	SYTL3
miranda	MIMAT0000754	hsa-miR-337-3p	PPP1R15A	23645	ENSG00000087074	NA	NA	NA	predicted	-1.1966	NA	TAAR8
miranda	MIMAT0000754	hsa-miR-337-3p	NAA50	80218	ENSG00000121579	NA	NA	NA	predicted	-1.1982	NA	TBC1D15
miranda	MIMAT0000754	hsa-miR-337-3p	ADNP	23394	ENSG00000101126	NA	NA	NA	predicted	-1.1985	NA	TBC1D2B
miranda	MIMAT0000754	hsa-miR-337-3p	FASLG	356	ENSG00000117560	NA	NA	NA	predicted	-1.2003	NA	TBX5
miranda	MIMAT0000754	hsa-miR-337-3p	PKD2L2	27039	ENSG00000078795	NA	NA	NA	predicted	-1.2029	NA	TDRKH
miranda	MIMAT0000754	hsa-miR-337-3p	SYNPR	132204	ENSG00000163630	NA	NA	NA	predicted	-1.2046	NA	TECPR2
miranda	MIMAT0000754	hsa-miR-337-3p	CHP1	11261	ENSG00000187446	NA	NA	NA	predicted	-1.2056	NA	TEF
miranda	MIMAT0000754	hsa-miR-337-3p	POU4F2	5458	ENSG00000151615	NA	NA	NA	predicted	-1.2059	NA	THAP7
miranda	MIMAT0000754	hsa-miR-337-3p	MPHOSPH8	54737	ENSG00000196199	NA	NA	NA	predicted	-1.2096	NA	THOP1
miranda	MIMAT0000754	hsa-miR-337-3p		54737	ENSG00000255836	NA	NA	NA	predicted	-1.2096	NA	TM4SF20
miranda	MIMAT0000754	hsa-miR-337-3p	ST13	6767	ENSG00000100380	NA	NA	NA	predicted	-1.2101	NA	TM9SF2
miranda	MIMAT0000754	hsa-miR-337-3p	HHIP	64399	ENSG00000164161	NA	NA	NA	predicted	-1.2103	NA	TMEM189
miranda	MIMAT0000754	hsa-miR-337-3p	SYNPR	132204	ENSG00000163630	NA	NA	NA	predicted	-1.2103	NA	TMEM202
miranda	MIMAT0000754	hsa-miR-337-3p	PDHX	8050	ENSG00000110435	NA	NA	NA	predicted	-1.211	NA	TMEM80
miranda	MIMAT0000754	hsa-miR-337-3p	SYNPR	132204	ENSG00000163630	NA	NA	NA	predicted	-1.2115	NA	TMTC4
miranda	MIMAT0000754	hsa-miR-337-3p	GAD1	2571	ENSG00000128683	NA	NA	NA	predicted	-1.214	NA	TNFRSF11B
miranda	MIMAT0000754	hsa-miR-337-3p	PHF3	23469	ENSG00000118482	NA	NA	NA	predicted	-1.2147	NA	TNKS1BP1
miranda	MIMAT0000754	hsa-miR-337-3p	RAP1A	5906	ENSG00000116473	NA	NA	NA	predicted	-1.2163	NA	TNN
miranda	MIMAT0000754	hsa-miR-337-3p	HECW2	57520	ENSG00000138411	NA	NA	NA	predicted	-1.2177	NA	TNR
miranda	MIMAT0000754	hsa-miR-337-3p	PPIP5K2	23262	ENSG00000145725	NA	NA	NA	predicted	-1.2212	NA	TOR1B
miranda	MIMAT0000754	hsa-miR-337-3p	ANP32E	81611	ENSG00000143401	NA	NA	NA	predicted	-1.2222	NA	TPH1
miranda	MIMAT0000754	hsa-miR-337-3p		81611	ENSG00000265346	NA	NA	NA	predicted	-1.2222	NA	TRAIP
miranda	MIMAT0000754	hsa-miR-337-3p	NUP205	23165	ENSG00000155561	NA	NA	NA	predicted	-1.2223	NA	TREML4
miranda	MIMAT0000754	hsa-miR-337-3p	ANP32E	81611	ENSG00000143401	NA	NA	NA	predicted	-1.2228	NA	TRIM8
miranda	MIMAT0000754	hsa-miR-337-3p		81611	ENSG00000265346	NA	NA	NA	predicted	-1.2228	NA	TRPM4
miranda	MIMAT0000754	hsa-miR-337-3p	PAX3	5077	ENSG00000135903	NA	NA	NA	predicted	-1.2249	NA	TSEN34
miranda	MIMAT0000754	hsa-miR-337-3p	PAX3	5077	ENSG00000135903	NA	NA	NA	predicted	-1.2252	NA	TSPAN16
miranda	MIMAT0000754	hsa-miR-337-3p	GPR64	10149	ENSG00000173698	NA	NA	NA	predicted	-1.2264	NA	TTC6
miranda	MIMAT0000754	hsa-miR-337-3p	GPATCH8	23131	ENSG00000186566	NA	NA	NA	predicted	-1.2299	NA	TTK
miranda	MIMAT0000754	hsa-miR-337-3p	C1orf101	257044	ENSG00000179397	NA	NA	NA	predicted	-1.2307	NA	TUBA1C
miranda	MIMAT0000754	hsa-miR-337-3p	KCNG3	170850	ENSG00000171126	NA	NA	NA	predicted	-1.231	NA	TUBB4B
miranda	MIMAT0000754	hsa-miR-337-3p	PLCB4	5332	ENSG00000101333	NA	NA	NA	predicted	-1.2312	NA	TXN
miranda	MIMAT0000754	hsa-miR-337-3p	CNOT4	4850	ENSG00000080802	NA	NA	NA	predicted	-1.2326	NA	TXNIP
miranda	MIMAT0000754	hsa-miR-337-3p	PLCB4	5332	ENSG00000101333	NA	NA	NA	predicted	-1.2328	NA	TYRP1
miranda	MIMAT0000754	hsa-miR-337-3p	LMTK2	22853	ENSG00000164715	NA	NA	NA	predicted	-1.233	NA	UBE2T
miranda	MIMAT0000754	hsa-miR-337-3p	DMC1	11144	ENSG00000100206	NA	NA	NA	predicted	-1.2341	NA	UBN1
miranda	MIMAT0000754	hsa-miR-337-3p	PABPN1	8106	ENSG00000100836	NA	NA	NA	predicted	-1.2347	NA	UCP3
miranda	MIMAT0000754	hsa-miR-337-3p	UFM1	51569	ENSG00000120686	NA	NA	NA	predicted	-1.2352	NA	UFM1
miranda	MIMAT0000754	hsa-miR-337-3p	FASLG	356	ENSG00000117560	NA	NA	NA	predicted	-1.2365	NA	UNC79
miranda	MIMAT0000754	hsa-miR-337-3p	VBP1	7411	ENSG00000155959	NA	NA	NA	predicted	-1.2374	NA	UNK
miranda	MIMAT0000754	hsa-miR-337-3p	WIPI1	55062	ENSG00000070540	NA	NA	NA	predicted	-1.2386	NA	UPF3A
miranda	MIMAT0000754	hsa-miR-337-3p	TPP2	7174	ENSG00000134900	NA	NA	NA	predicted	-1.2388	NA	USP29
miranda	MIMAT0000754	hsa-miR-337-3p	PAX3	5077	ENSG00000135903	NA	NA	NA	predicted	-1.2399	NA	VAC14
miranda	MIMAT0000754	hsa-miR-337-3p	PAX3	5077	ENSG00000135903	NA	NA	NA	predicted	-1.2434	NA	VAPB
miranda	MIMAT0000754	hsa-miR-337-3p	SLC1A1	6505	ENSG00000106688	NA	NA	NA	predicted	-1.2443	NA	VEPH1
miranda	MIMAT0000754	hsa-miR-337-3p	PARGP1	8505	ENSG00000214982	NA	NA	NA	predicted	-1.2452	NA	VPS37D
miranda	MIMAT0000754	hsa-miR-337-3p	PARG	8505	ENSG00000227345	NA	NA	NA	predicted	-1.2452	NA	VWA3B
miranda	MIMAT0000754	hsa-miR-337-3p	LOC727726	727726		NA	NA	NA	predicted	-1.2452	NA	WBP2NL
miranda	MIMAT0000754	hsa-miR-337-3p	DLAT	1737	ENSG00000150768	NA	NA	NA	predicted	-1.2454	NA	WDR35
miranda	MIMAT0000754	hsa-miR-337-3p	PIAS2	9063	ENSG00000078043	NA	NA	NA	predicted	-1.2461	NA	WSB2
miranda	MIMAT0000754	hsa-miR-337-3p	SLIT3	6586	ENSG00000184347	NA	NA	NA	predicted	-1.2465	NA	XCL1
miranda	MIMAT0000754	hsa-miR-337-3p	FBN2	2201	ENSG00000138829	NA	NA	NA	predicted	-1.247	NA	XIAP
miranda	MIMAT0000754	hsa-miR-337-3p	ZNF800	168850	ENSG00000048405	NA	NA	NA	predicted	-1.2475	NA	XYLB
miranda	MIMAT0000754	hsa-miR-337-3p	BCL11A	53335	ENSG00000119866	NA	NA	NA	predicted	-1.2478	NA	YWHAB
miranda	MIMAT0000754	hsa-miR-337-3p	MSH5	4439	ENSG00000237333	NA	NA	NA	predicted	-1.2527	NA	ZBTB10
miranda	MIMAT0000754	hsa-miR-337-3p	MSH5	4439	ENSG00000204410	NA	NA	NA	predicted	-1.2527	NA	ZBTB38
miranda	MIMAT0000754	hsa-miR-337-3p	MSH5	4439	ENSG00000233345	NA	NA	NA	predicted	-1.2527	NA	ZC3H15
miranda	MIMAT0000754	hsa-miR-337-3p	MSH5	4439	ENSG00000235222	NA	NA	NA	predicted	-1.2527	NA	ZFHX4
miranda	MIMAT0000754	hsa-miR-337-3p	MSH5	4439	ENSG00000235569	NA	NA	NA	predicted	-1.2527	NA	ZIC3
miranda	MIMAT0000754	hsa-miR-337-3p	MSH5	4439	ENSG00000230961	NA	NA	NA	predicted	-1.2527	NA	ZMIZ2
miranda	MIMAT0000754	hsa-miR-337-3p	MSH5	4439	ENSG00000230293	NA	NA	NA	predicted	-1.2527	NA	ZNF264
miranda	MIMAT0000754	hsa-miR-337-3p	MSH5	4439	ENSG00000227314	NA	NA	NA	predicted	-1.2527	NA	ZNF367
miranda	MIMAT0000754	hsa-miR-337-3p	ACVR1B	91	ENSG00000135503	NA	NA	NA	predicted	-1.2533	NA	ZNF462
miranda	MIMAT0000754	hsa-miR-337-3p	SRI	6717	ENSG00000075142	NA	NA	NA	predicted	-1.2533	NA	ZNF485
miranda	MIMAT0000754	hsa-miR-337-3p	PPARGC1A	10891	ENSG00000109819	NA	NA	NA	predicted	-1.2539	NA	ZNF552
miranda	MIMAT0000754	hsa-miR-337-3p	ZNF395	55893	ENSG00000186918	NA	NA	NA	predicted	-1.2539	NA	ZNF571
miranda	MIMAT0000754	hsa-miR-337-3p	RASAL2-AS1	100302401	ENSG00000224687	NA	NA	NA	predicted	-1.2565	NA	ZNF606
miranda	MIMAT0000754	hsa-miR-337-3p	EIF4E	1977	ENSG00000151247	NA	NA	NA	predicted	-1.257	NA	ZNF627
miranda	MIMAT0000754	hsa-miR-337-3p	C1orf101	257044	ENSG00000179397	NA	NA	NA	predicted	-1.2592	NA	ZNF70
miranda	MIMAT0000754	hsa-miR-337-3p	KIAA1468	57614	ENSG00000134444	NA	NA	NA	predicted	-1.26	NA	ZNF701
miranda	MIMAT0000754	hsa-miR-337-3p	FOXR2	139628	ENSG00000189299	NA	NA	NA	predicted	-1.2602	NA	ZNF717
miranda	MIMAT0000754	hsa-miR-337-3p	ADK	132	ENSG00000156110	NA	NA	NA	predicted	-1.2605	NA	ZSCAN20
miranda	MIMAT0000754	hsa-miR-337-3p	ATRNL1	26033	ENSG00000107518	NA	NA	NA	predicted	-1.2609	NA
miranda	MIMAT0000754	hsa-miR-337-3p		26033	ENSG00000272811	NA	NA	NA	predicted	-1.2609	NA
miranda	MIMAT0000754	hsa-miR-337-3p	ZNF131	7690	ENSG00000172262	NA	NA	NA	predicted	-1.2614	NA
miranda	MIMAT0000754	hsa-miR-337-3p	LRP1B	53353	ENSG00000168702	NA	NA	NA	predicted	-1.2622	NA
miranda	MIMAT0000754	hsa-miR-337-3p	ARID4A	5926	ENSG00000032219	NA	NA	NA	predicted	-1.2624	NA
miranda	MIMAT0000754	hsa-miR-337-3p	MKNK1	8569	ENSG00000079277	NA	NA	NA	predicted	-1.263	NA
miranda	MIMAT0000754	hsa-miR-337-3p	LINC00238	440184	ENSG00000196553	NA	NA	NA	predicted	-1.2659	NA
miranda	MIMAT0000754	hsa-miR-337-3p	ELF1	1997	ENSG00000120690	NA	NA	NA	predicted	-1.266	NA
miranda	MIMAT0000754	hsa-miR-337-3p	CCDC147	159686	ENSG00000120051	NA	NA	NA	predicted	-1.2667	NA
miranda	MIMAT0000754	hsa-miR-337-3p	LINC00238	440184	ENSG00000196553	NA	NA	NA	predicted	-1.2676	NA
miranda	MIMAT0000754	hsa-miR-337-3p	ABCD3	5825	ENSG00000117528	NA	NA	NA	predicted	-1.2684	NA
miranda	MIMAT0000754	hsa-miR-337-3p	CHMP5	51510	ENSG00000086065	NA	NA	NA	predicted	-1.2699	NA
miranda	MIMAT0000754	hsa-miR-337-3p	COMMD10	51397	ENSG00000145781	NA	NA	NA	predicted	-1.2702	NA
miranda	MIMAT0000754	hsa-miR-337-3p	GPBP1L1	60313	ENSG00000159592	NA	NA	NA	predicted	-1.2705	NA
miranda	MIMAT0000754	hsa-miR-337-3p	LIN9	286826	ENSG00000183814	NA	NA	NA	predicted	-1.2706	NA
miranda	MIMAT0000754	hsa-miR-337-3p	CHMP5	51510	ENSG00000086065	NA	NA	NA	predicted	-1.2718	NA
miranda	MIMAT0000754	hsa-miR-337-3p	LINC00238	440184	ENSG00000196553	NA	NA	NA	predicted	-1.2719	NA
miranda	MIMAT0000754	hsa-miR-337-3p	RAP1A	5906	ENSG00000116473	NA	NA	NA	predicted	-1.2732	NA
miranda	MIMAT0000754	hsa-miR-337-3p	RNF44	22838	ENSG00000146083	NA	NA	NA	predicted	-1.2749	NA
miranda	MIMAT0000754	hsa-miR-337-3p	BEX1	55859	ENSG00000133169	NA	NA	NA	predicted	-1.2778	NA
miranda	MIMAT0000754	hsa-miR-337-3p	CPEB3	22849	ENSG00000107864	NA	NA	NA	predicted	-1.2784	NA
miranda	MIMAT0000754	hsa-miR-337-3p	MSH5	4439	ENSG00000237333	NA	NA	NA	predicted	-1.2806	NA
miranda	MIMAT0000754	hsa-miR-337-3p	MSH5	4439	ENSG00000204410	NA	NA	NA	predicted	-1.2806	NA
miranda	MIMAT0000754	hsa-miR-337-3p	MSH5	4439	ENSG00000233345	NA	NA	NA	predicted	-1.2806	NA
miranda	MIMAT0000754	hsa-miR-337-3p	MSH5	4439	ENSG00000235222	NA	NA	NA	predicted	-1.2806	NA
miranda	MIMAT0000754	hsa-miR-337-3p	MSH5	4439	ENSG00000235569	NA	NA	NA	predicted	-1.2806	NA
miranda	MIMAT0000754	hsa-miR-337-3p	MSH5	4439	ENSG00000230961	NA	NA	NA	predicted	-1.2806	NA
miranda	MIMAT0000754	hsa-miR-337-3p	MSH5	4439	ENSG00000230293	NA	NA	NA	predicted	-1.2806	NA
miranda	MIMAT0000754	hsa-miR-337-3p	MSH5	4439	ENSG00000227314	NA	NA	NA	predicted	-1.2806	NA
miranda	MIMAT0000754	hsa-miR-337-3p	SYNPR	132204	ENSG00000163630	NA	NA	NA	predicted	-1.2809	NA
miranda	MIMAT0000754	hsa-miR-337-3p	ADRA1A	148	ENSG00000120907	NA	NA	NA	predicted	-1.281	NA
miranda	MIMAT0000754	hsa-miR-337-3p	APP	351	ENSG00000142192	NA	NA	NA	predicted	-1.2814	NA
miranda	MIMAT0000754	hsa-miR-337-3p	PPHLN1	51535	ENSG00000134283	NA	NA	NA	predicted	-1.2823	NA
miranda	MIMAT0000754	hsa-miR-337-3p	VWA8	23078	ENSG00000102763	NA	NA	NA	predicted	-1.2835	NA
miranda	MIMAT0000754	hsa-miR-337-3p	FAM76B	143684	ENSG00000077458	NA	NA	NA	predicted	-1.2837	NA
miranda	MIMAT0000754	hsa-miR-337-3p	ZNF131	7690	ENSG00000172262	NA	NA	NA	predicted	-1.2861	NA
miranda	MIMAT0000754	hsa-miR-337-3p	RAB39A	54734	ENSG00000179331	NA	NA	NA	predicted	-1.2869	NA
miranda	MIMAT0000754	hsa-miR-337-3p	LRRC28	123355	ENSG00000168904	NA	NA	NA	predicted	-1.2873	NA
miranda	MIMAT0000754	hsa-miR-337-3p	DNAH5	1767	ENSG00000039139	NA	NA	NA	predicted	-1.2904	NA
miranda	MIMAT0000754	hsa-miR-337-3p	INTU	27152	ENSG00000164066	NA	NA	NA	predicted	-1.292	NA
miranda	MIMAT0000754	hsa-miR-337-3p	TBC1D19	55296	ENSG00000109680	NA	NA	NA	predicted	-1.2922	NA
miranda	MIMAT0000754	hsa-miR-337-3p	UTP18	51096	ENSG00000011260	NA	NA	NA	predicted	-1.2924	NA
miranda	MIMAT0000754	hsa-miR-337-3p	NETO1	81832	ENSG00000166342	NA	NA	NA	predicted	-1.2973	NA
miranda	MIMAT0000754	hsa-miR-337-3p	EIF4ENIF1	56478	ENSG00000184708	NA	NA	NA	predicted	-1.2975	NA
miranda	MIMAT0000754	hsa-miR-337-3p	CHP1	11261	ENSG00000187446	NA	NA	NA	predicted	-1.3005	NA
miranda	MIMAT0000754	hsa-miR-337-3p	NRG1	3084	ENSG00000157168	NA	NA	NA	predicted	-1.3046	NA
miranda	MIMAT0000754	hsa-miR-337-3p	CNTN3	5067	ENSG00000113805	NA	NA	NA	predicted	-1.3056	NA
miranda	MIMAT0000754	hsa-miR-337-3p	LACTB2	51110	ENSG00000147592	NA	NA	NA	predicted	-1.3067	NA
miranda	MIMAT0000754	hsa-miR-337-3p	TAC1	6863	ENSG00000006128	NA	NA	NA	predicted	-1.3069	NA
miranda	MIMAT0000754	hsa-miR-337-3p	KCNMB3	27094	ENSG00000171121	NA	NA	NA	predicted	-1.31	NA
miranda	MIMAT0000754	hsa-miR-337-3p	MEIS2	4212	ENSG00000134138	NA	NA	NA	predicted	-1.3125	NA
miranda	MIMAT0000754	hsa-miR-337-3p	USP15	9958	ENSG00000135655	NA	NA	NA	predicted	-1.3136	NA
miranda	MIMAT0000754	hsa-miR-337-3p	TBK1	29110	ENSG00000183735	NA	NA	NA	predicted	-1.3137	NA
miranda	MIMAT0000754	hsa-miR-337-3p	HP1BP3	50809	ENSG00000127483	NA	NA	NA	predicted	-1.317	NA
miranda	MIMAT0000754	hsa-miR-337-3p	MEIS2	4212	ENSG00000134138	NA	NA	NA	predicted	-1.3238	NA
miranda	MIMAT0000754	hsa-miR-337-3p	TANK	10010	ENSG00000136560	NA	NA	NA	predicted	-1.326	NA
miranda	MIMAT0000754	hsa-miR-337-3p	NRG1	3084	ENSG00000157168	NA	NA	NA	predicted	-1.3266	NA
miranda	MIMAT0000754	hsa-miR-337-3p	TSEN2P1	80746	ENSG00000251174	NA	NA	NA	predicted	-1.3304	NA
miranda	MIMAT0000754	hsa-miR-337-3p	TSEN2	80746	ENSG00000154743	NA	NA	NA	predicted	-1.3304	NA
miranda	MIMAT0000754	hsa-miR-337-3p	LATS1	9113	ENSG00000131023	NA	NA	NA	predicted	-1.3324	NA
miranda	MIMAT0000754	hsa-miR-337-3p	PRR16	51334	ENSG00000184838	NA	NA	NA	predicted	-1.3346	NA
miranda	MIMAT0000754	hsa-miR-337-3p	TTC13	79573	ENSG00000143643	NA	NA	NA	predicted	-1.3362	NA
miranda	MIMAT0000754	hsa-miR-337-3p	TAF4	6874	ENSG00000130699	NA	NA	NA	predicted	-1.3386	NA
miranda	MIMAT0000754	hsa-miR-337-3p	TJP1	7082	ENSG00000104067	NA	NA	NA	predicted	-1.3461	NA
mirdb	MIMAT0000754	hsa-miR-337-3p	GRID2	2895	ENSG00000152208	NA	NA	NA	predicted	97.9035	NA
mirdb	MIMAT0000754	hsa-miR-337-3p	FAM76B	143684	ENSG00000077458	NA	NA	NA	predicted	97.7049	NA
mirdb	MIMAT0000754	hsa-miR-337-3p	RBM41	55285	ENSG00000089682	NA	NA	NA	predicted	97.3685	NA
mirdb	MIMAT0000754	hsa-miR-337-3p	FAM104A	84923	ENSG00000133193	NA	NA	NA	predicted	97.0709	NA
mirdb	MIMAT0000754	hsa-miR-337-3p	ZNF624	57547	ENSG00000197566	NA	NA	NA	predicted	96.9844	NA
mirdb	MIMAT0000754	hsa-miR-337-3p	FAM104A	84923	ENSG00000133193	NA	NA	NA	predicted	96.8245	NA
mirdb	MIMAT0000754	hsa-miR-337-3p	C2CD6	151254	ENSG00000155754	NA	NA	NA	predicted	96.6701	NA
mirdb	MIMAT0000754	hsa-miR-337-3p	SLITRK4	139065	ENSG00000179542	NA	NA	NA	predicted	96.6325	NA
mirdb	MIMAT0000754	hsa-miR-337-3p	GRID2	2895	ENSG00000152208	NA	NA	NA	predicted	96.1907	NA
mirdb	MIMAT0000754	hsa-miR-337-3p	SORCS1	114815	ENSG00000108018	NA	NA	NA	predicted	96.0879	NA
mirdb	MIMAT0000754	hsa-miR-337-3p	SORCS1	114815	ENSG00000108018	NA	NA	NA	predicted	96.0732	NA
mirdb	MIMAT0000754	hsa-miR-337-3p	SORCS1	114815	ENSG00000108018	NA	NA	NA	predicted	96.0225	NA
mirdb	MIMAT0000754	hsa-miR-337-3p	SORCS1	114815	ENSG00000108018	NA	NA	NA	predicted	95.9828	NA
mirdb	MIMAT0000754	hsa-miR-337-3p	RPS6KA3	6197	ENSG00000177189	NA	NA	NA	predicted	94.9719	NA
mirdb	MIMAT0000754	hsa-miR-337-3p	UBN1	29855	ENSG00000118900	NA	NA	NA	predicted	94.6525	NA
mirdb	MIMAT0000754	hsa-miR-337-3p	CEP41	95681	ENSG00000106477	NA	NA	NA	predicted	94.5513	NA
mirdb	MIMAT0000754	hsa-miR-337-3p	RBM41	55285	ENSG00000089682	NA	NA	NA	predicted	94.5179	NA
mirdb	MIMAT0000754	hsa-miR-337-3p	ARL6IP5	10550	ENSG00000144746	NA	NA	NA	predicted	94.4414	NA
mirdb	MIMAT0000754	hsa-miR-337-3p	VWA8	23078	ENSG00000102763	NA	NA	NA	predicted	94.2025	NA
mirdb	MIMAT0000754	hsa-miR-337-3p	KMT2A	4297	ENSG00000118058	NA	NA	NA	predicted	94.1435	NA
mirdb	MIMAT0000754	hsa-miR-337-3p	ABCD3	5825	ENSG00000117528	NA	NA	NA	predicted	93.3775	NA
mirdb	MIMAT0000754	hsa-miR-337-3p	JAK2	3717	ENSG00000096968	NA	NA	NA	predicted	92.8452	NA
mirdb	MIMAT0000754	hsa-miR-337-3p	NTS	4922	ENSG00000133636	NA	NA	NA	predicted	92.5031	NA
mirdb	MIMAT0000754	hsa-miR-337-3p	PTEN	5728	ENSG00000284792	NA	NA	NA	predicted	92.4998	NA
mirdb	MIMAT0000754	hsa-miR-337-3p	PTEN	5728	ENSG00000171862	NA	NA	NA	predicted	92.4998	NA
mirdb	MIMAT0000754	hsa-miR-337-3p	TANK	10010	ENSG00000136560	NA	NA	NA	predicted	92.237	NA
mirdb	MIMAT0000754	hsa-miR-337-3p	TCF12	6938	ENSG00000140262	NA	NA	NA	predicted	91.7863	NA
mirdb	MIMAT0000754	hsa-miR-337-3p	SEPHS1	22929	ENSG00000086475	NA	NA	NA	predicted	91.77	NA
mirdb	MIMAT0000754	hsa-miR-337-3p	CDC14A	8556	ENSG00000079335	NA	NA	NA	predicted	91.7091	NA
mirdb	MIMAT0000754	hsa-miR-337-3p	PPIP5K2	23262	ENSG00000145725	NA	NA	NA	predicted	91.6621	NA
mirdb	MIMAT0000754	hsa-miR-337-3p	ELMOD2	255520	ENSG00000179387	NA	NA	NA	predicted	91.5793	NA
mirdb	MIMAT0000754	hsa-miR-337-3p	MSL1	339287	ENSG00000188895	NA	NA	NA	predicted	91.3647	NA
mirdb	MIMAT0000754	hsa-miR-337-3p	IL13RA1	3597	ENSG00000131724	NA	NA	NA	predicted	91.2698	NA
mirdb	MIMAT0000754	hsa-miR-337-3p	JAK2	3717	ENSG00000096968	NA	NA	NA	predicted	91.265	NA
mirdb	MIMAT0000754	hsa-miR-337-3p	SCOC	60592	ENSG00000153130	NA	NA	NA	predicted	91.2631	NA
mirdb	MIMAT0000754	hsa-miR-337-3p	RASSF9	9182	ENSG00000198774	NA	NA	NA	predicted	91.1388	NA
mirdb	MIMAT0000754	hsa-miR-337-3p	TSEN2	80746	ENSG00000154743	NA	NA	NA	predicted	91.0309	NA
mirdb	MIMAT0000754	hsa-miR-337-3p	FRAS1	80144	ENSG00000138759	NA	NA	NA	predicted	90.9205	NA
mirdb	MIMAT0000754	hsa-miR-337-3p	ARID4A	5926	ENSG00000032219	NA	NA	NA	predicted	90.8924	NA
mirdb	MIMAT0000754	hsa-miR-337-3p	ANP32E	81611	ENSG00000143401	NA	NA	NA	predicted	90.8536	NA
mirdb	MIMAT0000754	hsa-miR-337-3p	C9orf152	401546	ENSG00000188959	NA	NA	NA	predicted	90.7122	NA
mirdb	MIMAT0000754	hsa-miR-337-3p	ZNF37A	7587	ENSG00000075407	NA	NA	NA	predicted	90.6265	NA
mirdb	MIMAT0000754	hsa-miR-337-3p	PML	5371	ENSG00000140464	NA	NA	NA	predicted	90.6101	NA
mirdb	MIMAT0000754	hsa-miR-337-3p	SERPINE1	5054	ENSG00000106366	NA	NA	NA	predicted	90.5948	NA
mirdb	MIMAT0000754	hsa-miR-337-3p	ANP32E	81611	ENSG00000143401	NA	NA	NA	predicted	90.4516	NA
mirdb	MIMAT0000754	hsa-miR-337-3p	POU2F1	5451	ENSG00000143190	NA	NA	NA	predicted	90.3648	NA
mirdb	MIMAT0000754	hsa-miR-337-3p	RNF222	643904	ENSG00000189051	NA	NA	NA	predicted	90.2614	NA
pita	MIMAT0000754	hsa-miR-337-3p	BNC2	54796	ENSG00000173068	NA	NA	NA	predicted	-9.42	NA
pita	MIMAT0000754	hsa-miR-337-3p	CREG2	200407	ENSG00000175874	NA	NA	NA	predicted	-9.43	NA
pita	MIMAT0000754	hsa-miR-337-3p	EDARADD	128178	ENSG00000186197	NA	NA	NA	predicted	-9.49	NA
pita	MIMAT0000754	hsa-miR-337-3p	PLS3	5358	ENSG00000102024	NA	NA	NA	predicted	-9.56	NA
pita	MIMAT0000754	hsa-miR-337-3p	DCDC2	51473	ENSG00000146038	NA	NA	NA	predicted	-9.71	NA
pita	MIMAT0000754	hsa-miR-337-3p	UBN1	29855	ENSG00000118900	NA	NA	NA	predicted	-9.86	NA
pita	MIMAT0000754	hsa-miR-337-3p	FAM5B	57795	ENSG00000198797	NA	NA	NA	predicted	-9.99	NA
pita	MIMAT0000754	hsa-miR-337-3p	SLC6A6	6533	ENSG00000131389	NA	NA	NA	predicted	-10.04	NA
pita	MIMAT0000754	hsa-miR-337-3p	RBM25	58517	ENSG00000119707	NA	NA	NA	predicted	-10.08	NA
pita	MIMAT0000754	hsa-miR-337-3p	DYNC1LI1	51143	ENSG00000144635	NA	NA	NA	predicted	-10.09	NA
pita	MIMAT0000754	hsa-miR-337-3p	ZC3H12B	340554	ENSG00000102053	NA	NA	NA	predicted	-10.1	NA
pita	MIMAT0000754	hsa-miR-337-3p	ZFX	7543	ENSG00000005889	NA	NA	NA	predicted	-10.14	NA
pita	MIMAT0000754	hsa-miR-337-3p	UBE2E1	7324	ENSG00000170142	NA	NA	NA	predicted	-10.2	NA
pita	MIMAT0000754	hsa-miR-337-3p	CDC14A	8556	ENSG00000079335	NA	NA	NA	predicted	-10.35	NA
pita	MIMAT0000754	hsa-miR-337-3p	PRPF4B	8899	ENSG00000112739	NA	NA	NA	predicted	-10.36	NA
pita	MIMAT0000754	hsa-miR-337-3p	ADK	132	ENSG00000156110	NA	NA	NA	predicted	-10.42	NA
pita	MIMAT0000754	hsa-miR-337-3p	TASP1	55617	ENSG00000089123	NA	NA	NA	predicted	-10.46	NA
pita	MIMAT0000754	hsa-miR-337-3p	TRIM67	440730	ENSG00000119283	NA	NA	NA	predicted	-10.47	NA
pita	MIMAT0000754	hsa-miR-337-3p	EI24	9538	ENSG00000149547	NA	NA	NA	predicted	-10.48	NA
pita	MIMAT0000754	hsa-miR-337-3p	STAT3	6774	ENSG00000168610	NA	NA	NA	predicted	-10.53	NA
pita	MIMAT0000754	hsa-miR-337-3p	TCF4	6925	ENSG00000196628	NA	NA	NA	predicted	-10.85	NA
pita	MIMAT0000754	hsa-miR-337-3p	NAA15	80155	ENSG00000164134	NA	NA	NA	predicted	-10.93	NA
pita	MIMAT0000754	hsa-miR-337-3p	SP4	6671	ENSG00000105866	NA	NA	NA	predicted	-11.14	NA
pita	MIMAT0000754	hsa-miR-337-3p	NRG2	9542	ENSG00000158458	NA	NA	NA	predicted	-11.21	NA
pita	MIMAT0000754	hsa-miR-337-3p	SCN2A	6326	ENSG00000136531	NA	NA	NA	predicted	-11.28	NA
pita	MIMAT0000754	hsa-miR-337-3p	KCNA7	3743	ENSG00000104848	NA	NA	NA	predicted	-11.5	NA
pita	MIMAT0000754	hsa-miR-337-3p	HIC2	23119	ENSG00000169635	NA	NA	NA	predicted	-11.6	NA
pita	MIMAT0000754	hsa-miR-337-3p	NCOA1	8648	ENSG00000084676	NA	NA	NA	predicted	-11.66	NA
pita	MIMAT0000754	hsa-miR-337-3p	RNF2	6045	ENSG00000121481	NA	NA	NA	predicted	-11.67	NA
pita	MIMAT0000754	hsa-miR-337-3p	SPRED1	161742	ENSG00000166068	NA	NA	NA	predicted	-11.73	NA
pita	MIMAT0000754	hsa-miR-337-3p	SLC39A10	57181	ENSG00000196950	NA	NA	NA	predicted	-11.75	NA
pita	MIMAT0000754	hsa-miR-337-3p	ZNF704	619279	ENSG00000164684	NA	NA	NA	predicted	-11.81	NA
pita	MIMAT0000754	hsa-miR-337-3p	EFNA5	1946	ENSG00000184349	NA	NA	NA	predicted	-11.82	NA
pita	MIMAT0000754	hsa-miR-337-3p	EPB41L1	2036	ENSG00000088367	NA	NA	NA	predicted	-12.02	NA
pita	MIMAT0000754	hsa-miR-337-3p	PICALM	8301	ENSG00000073921	NA	NA	NA	predicted	-12.14	NA
pita	MIMAT0000754	hsa-miR-337-3p	KMT2A	4297	ENSG00000118058	NA	NA	NA	predicted	-12.23	NA
pita	MIMAT0000754	hsa-miR-337-3p	C21orf34	NA	ENSG00000215386	NA	NA	NA	predicted	-12.46	NA
pita	MIMAT0000754	hsa-miR-337-3p	TRAK2	66008	ENSG00000115993	NA	NA	NA	predicted	-13.13	NA
pita	MIMAT0000754	hsa-miR-337-3p	ARIH2	10425	ENSG00000177479	NA	NA	NA	predicted	-13.53	NA
pita	MIMAT0000754	hsa-miR-337-3p	CASD1	64921	ENSG00000127995	NA	NA	NA	predicted	-13.81	NA
pita	MIMAT0000754	hsa-miR-337-3p	SERF2	NA		NA	NA	NA	predicted	-15.19	NA
pita	MIMAT0000754	hsa-miR-337-3p	PCDH7	5099	ENSG00000169851	NA	NA	NA	predicted	-16.57	NA
pita	MIMAT0000754	hsa-miR-337-3p	METTL9	51108	ENSG00000197006	NA	NA	NA	predicted	-20.03	NA
mirtarbase	MIMAT0000453	hsa-miR-154-3p	CAND1	55832	ENSG00000111530	HITS-CLIP	Functional MTI (Weak)	23824327	validated	NA	https://pubmed.ncbi.nlm.nih.gov/23824327/
mirtarbase	MIMAT0000453	hsa-miR-154-3p	SYPL1	6856	ENSG00000008282	PAR-CLIP	Functional MTI (Weak)	22100165	validated	NA	https://pubmed.ncbi.nlm.nih.gov/22100165/
mirtarbase	MIMAT0000453	hsa-miR-154-3p	MMP16	4325	ENSG00000156103	PAR-CLIP	Functional MTI (Weak)	23446348	validated	NA	https://pubmed.ncbi.nlm.nih.gov/23446348/
mirtarbase	MIMAT0000453	hsa-miR-154-3p	MMP16	4325	ENSG00000156103	PAR-CLIP//HITS-CLIP	Functional MTI (Weak)	21572407	validated	NA	https://pubmed.ncbi.nlm.nih.gov/21572407/
mirtarbase	MIMAT0000453	hsa-miR-154-3p	ITGB8	3696	ENSG00000105855	PAR-CLIP	Functional MTI (Weak)	23592263	validated	NA	https://pubmed.ncbi.nlm.nih.gov/23592263/
mirtarbase	MIMAT0000453	hsa-miR-154-3p	KPNA3	3839	ENSG00000102753	PAR-CLIP//HITS-CLIP	Functional MTI (Weak)	21572407	validated	NA	https://pubmed.ncbi.nlm.nih.gov/21572407/
mirtarbase	MIMAT0000453	hsa-miR-154-3p	MAP1B	4131	ENSG00000131711	PAR-CLIP	Functional MTI (Weak)	23446348	validated	NA	https://pubmed.ncbi.nlm.nih.gov/23446348/
mirtarbase	MIMAT0000453	hsa-miR-154-3p	MAP1B	4131	ENSG00000131711	PAR-CLIP	Functional MTI (Weak)	20371350	validated	NA	https://pubmed.ncbi.nlm.nih.gov/20371350/
mirtarbase	MIMAT0000453	hsa-miR-154-3p	PRKAA1	5562	ENSG00000132356	PAR-CLIP	Functional MTI (Weak)	23446348	validated	NA	https://pubmed.ncbi.nlm.nih.gov/23446348/
mirtarbase	MIMAT0000453	hsa-miR-154-3p	PRKAA1	5562	ENSG00000132356	PAR-CLIP	Functional MTI (Weak)	22012620	validated	NA	https://pubmed.ncbi.nlm.nih.gov/22012620/
mirtarbase	MIMAT0000453	hsa-miR-154-3p	PRKAA1	5562	ENSG00000132356	PAR-CLIP//HITS-CLIP	Functional MTI (Weak)	21572407	validated	NA	https://pubmed.ncbi.nlm.nih.gov/21572407/
mirtarbase	MIMAT0000453	hsa-miR-154-3p	MAPK1	5594	ENSG00000100030	PAR-CLIP	Functional MTI (Weak)	23446348	validated	NA	https://pubmed.ncbi.nlm.nih.gov/23446348/
mirtarbase	MIMAT0000453	hsa-miR-154-3p	MAPK1	5594	ENSG00000100030	PAR-CLIP	Functional MTI (Weak)	21572407	validated	NA	https://pubmed.ncbi.nlm.nih.gov/21572407/
mirtarbase	MIMAT0000453	hsa-miR-154-3p	RORA	6095	ENSG00000069667	HITS-CLIP	Functional MTI (Weak)	27418678	validated	NA	https://pubmed.ncbi.nlm.nih.gov/27418678/
mirtarbase	MIMAT0000453	hsa-miR-154-3p	WNT5A	7474	ENSG00000114251	Luciferase reporter assay//Western blot	Functional MTI	26708300	validated	NA	https://pubmed.ncbi.nlm.nih.gov/26708300/
mirtarbase	MIMAT0000453	hsa-miR-154-3p	BRD3	8019	ENSG00000169925	PAR-CLIP	Functional MTI (Weak)	24398324	validated	NA	https://pubmed.ncbi.nlm.nih.gov/24398324/
mirtarbase	MIMAT0000453	hsa-miR-154-3p	CHAF1B	8208	ENSG00000159259	PAR-CLIP	Functional MTI (Weak)	23446348	validated	NA	https://pubmed.ncbi.nlm.nih.gov/23446348/
mirtarbase	MIMAT0000453	hsa-miR-154-3p	CHAF1B	8208	ENSG00000159259	PAR-CLIP//HITS-CLIP	Functional MTI (Weak)	21572407	validated	NA	https://pubmed.ncbi.nlm.nih.gov/21572407/
mirtarbase	MIMAT0000453	hsa-miR-154-3p	KCNK5	8645	ENSG00000164626	HITS-CLIP	Functional MTI (Weak)	23824327	validated	NA	https://pubmed.ncbi.nlm.nih.gov/23824327/
mirtarbase	MIMAT0000453	hsa-miR-154-3p	ACTR2	10097	ENSG00000138071	HITS-CLIP	Functional MTI (Weak)	23824327	validated	NA	https://pubmed.ncbi.nlm.nih.gov/23824327/
mirtarbase	MIMAT0000453	hsa-miR-154-3p	NGDN	25983	ENSG00000129460	HITS-CLIP	Functional MTI (Weak)	19536157	validated	NA	https://pubmed.ncbi.nlm.nih.gov/19536157/
mirtarbase	MIMAT0000453	hsa-miR-154-3p	ZDHHC2	51201	ENSG00000104219	PAR-CLIP	Functional MTI (Weak)	22100165	validated	NA	https://pubmed.ncbi.nlm.nih.gov/22100165/
mirtarbase	MIMAT0000453	hsa-miR-154-3p	FIGN	55137	ENSG00000182263	HITS-CLIP	Functional MTI (Weak)	27418678	validated	NA	https://pubmed.ncbi.nlm.nih.gov/27418678/
mirtarbase	MIMAT0000453	hsa-miR-154-3p	PLXNA3	55558	ENSG00000130827	HITS-CLIP	Functional MTI (Weak)	23313552	validated	NA	https://pubmed.ncbi.nlm.nih.gov/23313552/
mirtarbase	MIMAT0000453	hsa-miR-154-3p	PMEPA1	56937	ENSG00000124225	PAR-CLIP	Functional MTI (Weak)	22012620	validated	NA	https://pubmed.ncbi.nlm.nih.gov/22012620/
mirtarbase	MIMAT0000453	hsa-miR-154-3p	TULP4	56995	ENSG00000130338	HITS-CLIP	Functional MTI (Weak)	23824327	validated	NA	https://pubmed.ncbi.nlm.nih.gov/23824327/
mirtarbase	MIMAT0000453	hsa-miR-154-3p	FAM217B	63939	ENSG00000196227	PAR-CLIP	Functional MTI (Weak)	21572407	validated	NA	https://pubmed.ncbi.nlm.nih.gov/21572407/
mirtarbase	MIMAT0000453	hsa-miR-154-3p	FAM217B	63939	ENSG00000196227	PAR-CLIP	Functional MTI (Weak)	20371350	validated	NA	https://pubmed.ncbi.nlm.nih.gov/20371350/
mirtarbase	MIMAT0000453	hsa-miR-154-3p	GID4	79018	ENSG00000141034	HITS-CLIP	Functional MTI (Weak)	23824327	validated	NA	https://pubmed.ncbi.nlm.nih.gov/23824327/
mirtarbase	MIMAT0000453	hsa-miR-154-3p	GID4	79018	ENSG00000141034	HITS-CLIP	Functional MTI (Weak)	23313552	validated	NA	https://pubmed.ncbi.nlm.nih.gov/23313552/
mirtarbase	MIMAT0000453	hsa-miR-154-3p	GID4	79018	ENSG00000141034	HITS-CLIP	Functional MTI (Weak)	27418678	validated	NA	https://pubmed.ncbi.nlm.nih.gov/27418678/
mirtarbase	MIMAT0000453	hsa-miR-154-3p	PANK3	79646	ENSG00000120137	PAR-CLIP	Functional MTI (Weak)	21572407	validated	NA	https://pubmed.ncbi.nlm.nih.gov/21572407/
mirtarbase	MIMAT0000453	hsa-miR-154-3p	ZMYM1	79830	ENSG00000197056	HITS-CLIP	Functional MTI (Weak)	23313552	validated	NA	https://pubmed.ncbi.nlm.nih.gov/23313552/
mirtarbase	MIMAT0000453	hsa-miR-154-3p	MCMBP	79892	ENSG00000197771	PAR-CLIP	Functional MTI (Weak)	22012620	validated	NA	https://pubmed.ncbi.nlm.nih.gov/22012620/
mirtarbase	MIMAT0000453	hsa-miR-154-3p	LIN52	91750	ENSG00000205659	PAR-CLIP	Functional MTI (Weak)	21572407	validated	NA	https://pubmed.ncbi.nlm.nih.gov/21572407/
mirtarbase	MIMAT0000453	hsa-miR-154-3p	SAMD8	142891	ENSG00000156671	PAR-CLIP	Functional MTI (Weak)	22100165	validated	NA	https://pubmed.ncbi.nlm.nih.gov/22100165/
mirtarbase	MIMAT0000453	hsa-miR-154-3p	KANSL1	284058	ENSG00000120071	PAR-CLIP	Functional MTI (Weak)	20371350	validated	NA	https://pubmed.ncbi.nlm.nih.gov/20371350/
mirtarbase	MIMAT0000453	hsa-miR-154-3p	ATP11C	286410	ENSG00000101974	PAR-CLIP	Functional MTI (Weak)	21572407	validated	NA	https://pubmed.ncbi.nlm.nih.gov/21572407/
mirtarbase	MIMAT0000453	hsa-miR-154-3p	MRI1	84245	ENSG00000037757	PAR-CLIP	Functional MTI (Weak)	23592263	validated	NA	https://pubmed.ncbi.nlm.nih.gov/23592263/
mirtarbase	MIMAT0000453	hsa-miR-154-3p	SMIM13	221710	ENSG00000224531	PAR-CLIP	Functional MTI (Weak)	23592263	validated	NA	https://pubmed.ncbi.nlm.nih.gov/23592263/
mirtarbase	MIMAT0000453	hsa-miR-154-3p	AKIP1	56672	ENSG00000166452	HITS-CLIP	Functional MTI (Weak)	23824327	validated	NA	https://pubmed.ncbi.nlm.nih.gov/23824327/
mirtarbase	MIMAT0000453	hsa-miR-154-3p	CLEC12A	160364	ENSG00000172322	HITS-CLIP	Functional MTI (Weak)	21572407	validated	NA	https://pubmed.ncbi.nlm.nih.gov/21572407/
mirtarbase	MIMAT0000453	hsa-miR-154-3p	TRIM66	9866	ENSG00000166436	PAR-CLIP	Functional MTI (Weak)	23446348	validated	NA	https://pubmed.ncbi.nlm.nih.gov/23446348/
mirtarbase	MIMAT0000453	hsa-miR-154-3p	TRIM66	9866	ENSG00000166436	PAR-CLIP	Functional MTI (Weak)	22012620	validated	NA	https://pubmed.ncbi.nlm.nih.gov/22012620/
mirtarbase	MIMAT0000453	hsa-miR-154-3p	TRIM66	9866	ENSG00000166436	PAR-CLIP	Functional MTI (Weak)	20371350	validated	NA	https://pubmed.ncbi.nlm.nih.gov/20371350/
mirtarbase	MIMAT0000453	hsa-miR-154-3p	TRIM66	9866	ENSG00000166436	PAR-CLIP	Functional MTI (Weak)	26701625	validated	NA	https://pubmed.ncbi.nlm.nih.gov/26701625/
mirtarbase	MIMAT0000453	hsa-miR-154-3p	TRIM66	9866	ENSG00000166436	PAR-CLIP	Functional MTI (Weak)	27292025	validated	NA	https://pubmed.ncbi.nlm.nih.gov/27292025/
mirtarbase	MIMAT0000453	hsa-miR-154-3p	PLEKHA6	22874	ENSG00000143850	PAR-CLIP	Functional MTI (Weak)	23446348	validated	NA	https://pubmed.ncbi.nlm.nih.gov/23446348/
mirtarbase	MIMAT0000453	hsa-miR-154-3p	FOCAD	54914	ENSG00000188352	PAR-CLIP	Functional MTI (Weak)	23446348	validated	NA	https://pubmed.ncbi.nlm.nih.gov/23446348/
mirtarbase	MIMAT0000453	hsa-miR-154-3p	HPS3	84343	ENSG00000163755	HITS-CLIP	Functional MTI (Weak)	27418678	validated	NA	https://pubmed.ncbi.nlm.nih.gov/27418678/
mirtarbase	MIMAT0000453	hsa-miR-154-3p	TDRD1	56165	ENSG00000095627	HITS-CLIP	Functional MTI (Weak)	23824327	validated	NA	https://pubmed.ncbi.nlm.nih.gov/23824327/
mirtarbase	MIMAT0000453	hsa-miR-154-3p	TADA2A	6871	ENSG00000276234	HITS-CLIP	Functional MTI (Weak)	23824327	validated	NA	https://pubmed.ncbi.nlm.nih.gov/23824327/
mirtarbase	MIMAT0000453	hsa-miR-154-3p	TADA2A	6871	ENSG00000277104	HITS-CLIP	Functional MTI (Weak)	23824327	validated	NA	https://pubmed.ncbi.nlm.nih.gov/23824327/
mirtarbase	MIMAT0000453	hsa-miR-154-3p	KANSL1	284058	ENSG00000275867	PAR-CLIP	Functional MTI (Weak)	20371350	validated	NA	https://pubmed.ncbi.nlm.nih.gov/20371350/
mirtarbase	MIMAT0000453	hsa-miR-154-3p	KANSL1	284058	ENSG00000278458	PAR-CLIP	Functional MTI (Weak)	20371350	validated	NA	https://pubmed.ncbi.nlm.nih.gov/20371350/
tarbase	MIMAT0000453	hsa-miR-154-3p	HSPD1	3329	ENSG00000144381	Degradome sequencing	positive	NA	validated	NA	https://pubmed.ncbi.nlm.nih.gov/NA/
tarbase	MIMAT0000453	hsa-miR-154-3p	RBMS1	5937	ENSG00000153250	Degradome sequencing	positive	NA	validated	NA	https://pubmed.ncbi.nlm.nih.gov/NA/
tarbase	MIMAT0000453	hsa-miR-154-3p	BACH1	571	ENSG00000156273	Degradome sequencing	positive	NA	validated	NA	https://pubmed.ncbi.nlm.nih.gov/NA/
tarbase	MIMAT0000453	hsa-miR-154-3p	SERBP1	26135	ENSG00000142864	Degradome sequencing	positive	NA	validated	NA	https://pubmed.ncbi.nlm.nih.gov/NA/
tarbase	MIMAT0000453	hsa-miR-154-3p	CDCA7L	55536	ENSG00000164649	Degradome sequencing	positive	NA	validated	NA	https://pubmed.ncbi.nlm.nih.gov/NA/
tarbase	MIMAT0000453	hsa-miR-154-3p	CTNND1	1500	ENSG00000198561	Degradome sequencing//Degradome sequencing	positive	NA	validated	NA	https://pubmed.ncbi.nlm.nih.gov/NA/
tarbase	MIMAT0000453	hsa-miR-154-3p	CRKL	1399	ENSG00000099942	Degradome sequencing	positive	NA	validated	NA	https://pubmed.ncbi.nlm.nih.gov/NA/
tarbase	MIMAT0000453	hsa-miR-154-3p	TNPO1	3842	ENSG00000083312	Degradome sequencing	positive	NA	validated	NA	https://pubmed.ncbi.nlm.nih.gov/NA/
tarbase	MIMAT0000453	hsa-miR-154-3p	EFNA5	1946	ENSG00000184349	Degradome sequencing	positive	NA	validated	NA	https://pubmed.ncbi.nlm.nih.gov/NA/
tarbase	MIMAT0000453	hsa-miR-154-3p	ACTN1	87	ENSG00000072110	Degradome sequencing	positive	NA	validated	NA	https://pubmed.ncbi.nlm.nih.gov/NA/
tarbase	MIMAT0000453	hsa-miR-154-3p	AK4	205	ENSG00000162433	Degradome sequencing	positive	NA	validated	NA	https://pubmed.ncbi.nlm.nih.gov/NA/
tarbase	MIMAT0000453	hsa-miR-154-3p	CALM1	801	ENSG00000198668	Degradome sequencing	positive	NA	validated	NA	https://pubmed.ncbi.nlm.nih.gov/NA/
tarbase	MIMAT0000453	hsa-miR-154-3p	CAPZA1	829	ENSG00000116489	Degradome sequencing	positive	NA	validated	NA	https://pubmed.ncbi.nlm.nih.gov/NA/
tarbase	MIMAT0000453	hsa-miR-154-3p	CCNT2	905	ENSG00000082258	Degradome sequencing	positive	NA	validated	NA	https://pubmed.ncbi.nlm.nih.gov/NA/
tarbase	MIMAT0000453	hsa-miR-154-3p	DYNC1H1	1778	ENSG00000197102	Degradome sequencing	positive	NA	validated	NA	https://pubmed.ncbi.nlm.nih.gov/NA/
tarbase	MIMAT0000453	hsa-miR-154-3p	GUCY1A2	2977	ENSG00000152402	Degradome sequencing	positive	NA	validated	NA	https://pubmed.ncbi.nlm.nih.gov/NA/
tarbase	MIMAT0000453	hsa-miR-154-3p	LRP1	4035	ENSG00000123384	Degradome sequencing	positive	NA	validated	NA	https://pubmed.ncbi.nlm.nih.gov/NA/
tarbase	MIMAT0000453	hsa-miR-154-3p	MAT2A	4144	ENSG00000168906	Degradome sequencing	positive	NA	validated	NA	https://pubmed.ncbi.nlm.nih.gov/NA/
tarbase	MIMAT0000453	hsa-miR-154-3p	PRDX1	5052	ENSG00000117450	Degradome sequencing	positive	NA	validated	NA	https://pubmed.ncbi.nlm.nih.gov/NA/
tarbase	MIMAT0000453	hsa-miR-154-3p	PLAT	5327	ENSG00000104368	Degradome sequencing	positive	NA	validated	NA	https://pubmed.ncbi.nlm.nih.gov/NA/
tarbase	MIMAT0000453	hsa-miR-154-3p	DNAJC3	5611	ENSG00000102580	Degradome sequencing	positive	NA	validated	NA	https://pubmed.ncbi.nlm.nih.gov/NA/
tarbase	MIMAT0000453	hsa-miR-154-3p	PTX3	5806	ENSG00000163661	Degradome sequencing	positive	NA	validated	NA	https://pubmed.ncbi.nlm.nih.gov/NA/
tarbase	MIMAT0000453	hsa-miR-154-3p	RCN2	5955	ENSG00000117906	Degradome sequencing	positive	NA	validated	NA	https://pubmed.ncbi.nlm.nih.gov/NA/
tarbase	MIMAT0000453	hsa-miR-154-3p	HAT1	8520	ENSG00000128708	Degradome sequencing	positive	NA	validated	NA	https://pubmed.ncbi.nlm.nih.gov/NA/
tarbase	MIMAT0000453	hsa-miR-154-3p	DPM1	8813	ENSG00000000419	Degradome sequencing	positive	NA	validated	NA	https://pubmed.ncbi.nlm.nih.gov/NA/
tarbase	MIMAT0000453	hsa-miR-154-3p	ASAP2	8853	ENSG00000151693	Degradome sequencing	positive	NA	validated	NA	https://pubmed.ncbi.nlm.nih.gov/NA/
tarbase	MIMAT0000453	hsa-miR-154-3p	CNOT8	9337	ENSG00000155508	Degradome sequencing	positive	NA	validated	NA	https://pubmed.ncbi.nlm.nih.gov/NA/
tarbase	MIMAT0000453	hsa-miR-154-3p	PUM1	9698	ENSG00000134644	Degradome sequencing	positive	NA	validated	NA	https://pubmed.ncbi.nlm.nih.gov/NA/
tarbase	MIMAT0000453	hsa-miR-154-3p	SECISBP2L	9728	ENSG00000138593	Degradome sequencing	positive	NA	validated	NA	https://pubmed.ncbi.nlm.nih.gov/NA/
tarbase	MIMAT0000453	hsa-miR-154-3p	NAMPT	10135	ENSG00000105835	Degradome sequencing	positive	NA	validated	NA	https://pubmed.ncbi.nlm.nih.gov/NA/
tarbase	MIMAT0000453	hsa-miR-154-3p	UBE2C	11065	ENSG00000175063	Degradome sequencing	positive	NA	validated	NA	https://pubmed.ncbi.nlm.nih.gov/NA/
tarbase	MIMAT0000453	hsa-miR-154-3p	MRPL3	11222	ENSG00000114686	Degradome sequencing	positive	NA	validated	NA	https://pubmed.ncbi.nlm.nih.gov/NA/
tarbase	MIMAT0000453	hsa-miR-154-3p	DDX42	11325	ENSG00000198231	Degradome sequencing	positive	NA	validated	NA	https://pubmed.ncbi.nlm.nih.gov/NA/
tarbase	MIMAT0000453	hsa-miR-154-3p	KDM1A	23028	ENSG00000004487	Degradome sequencing	positive	NA	validated	NA	https://pubmed.ncbi.nlm.nih.gov/NA/
tarbase	MIMAT0000453	hsa-miR-154-3p	PRRC2C	23215	ENSG00000117523	Degradome sequencing	positive	NA	validated	NA	https://pubmed.ncbi.nlm.nih.gov/NA/
tarbase	MIMAT0000453	hsa-miR-154-3p	RRP12	23223	ENSG00000052749	Degradome sequencing	positive	NA	validated	NA	https://pubmed.ncbi.nlm.nih.gov/NA/
tarbase	MIMAT0000453	hsa-miR-154-3p	MGA	23269	ENSG00000174197	Degradome sequencing	positive	NA	validated	NA	https://pubmed.ncbi.nlm.nih.gov/NA/
tarbase	MIMAT0000453	hsa-miR-154-3p	CAMSAP2	23271	ENSG00000118200	Degradome sequencing	positive	NA	validated	NA	https://pubmed.ncbi.nlm.nih.gov/NA/
tarbase	MIMAT0000453	hsa-miR-154-3p	MORC3	23515	ENSG00000159256	Degradome sequencing	positive	NA	validated	NA	https://pubmed.ncbi.nlm.nih.gov/NA/
tarbase	MIMAT0000453	hsa-miR-154-3p	KBTBD2	25948	ENSG00000170852	Degradome sequencing	positive	NA	validated	NA	https://pubmed.ncbi.nlm.nih.gov/NA/
tarbase	MIMAT0000453	hsa-miR-154-3p	TBC1D22B	55633	ENSG00000065491	Degradome sequencing	positive	NA	validated	NA	https://pubmed.ncbi.nlm.nih.gov/NA/
tarbase	MIMAT0000453	hsa-miR-154-3p	SH3RF1	57630	ENSG00000154447	Degradome sequencing	positive	NA	validated	NA	https://pubmed.ncbi.nlm.nih.gov/NA/
tarbase	MIMAT0000453	hsa-miR-154-3p	RAPH1	65059	ENSG00000173166	Degradome sequencing//Degradome sequencing	positive	NA	validated	NA	https://pubmed.ncbi.nlm.nih.gov/NA/
tarbase	MIMAT0000453	hsa-miR-154-3p	KBTBD8	84541	ENSG00000163376	Degradome sequencing	positive	NA	validated	NA	https://pubmed.ncbi.nlm.nih.gov/NA/
tarbase	MIMAT0000453	hsa-miR-154-3p	C6orf89	221477	ENSG00000198663	Degradome sequencing	positive	NA	validated	NA	https://pubmed.ncbi.nlm.nih.gov/NA/
tarbase	MIMAT0000453	hsa-miR-154-3p	RICTOR	253260	ENSG00000164327	Degradome sequencing//Degradome sequencing	positive	NA	validated	NA	https://pubmed.ncbi.nlm.nih.gov/NA/
tarbase	MIMAT0000453	hsa-miR-154-3p	OLA1	29789	ENSG00000138430	Degradome sequencing	positive	NA	validated	NA	https://pubmed.ncbi.nlm.nih.gov/NA/
tarbase	MIMAT0000453	hsa-miR-154-3p	CELF1	10658	ENSG00000149187	Degradome sequencing	positive	NA	validated	NA	https://pubmed.ncbi.nlm.nih.gov/NA/
tarbase	MIMAT0000453	hsa-miR-154-3p	CNBP	7555	ENSG00000169714	Degradome sequencing	positive	NA	validated	NA	https://pubmed.ncbi.nlm.nih.gov/NA/
tarbase	MIMAT0000453	hsa-miR-154-3p	ZNF844	284391	ENSG00000223547	Degradome sequencing	positive	NA	validated	NA	https://pubmed.ncbi.nlm.nih.gov/NA/
tarbase	MIMAT0000453	hsa-miR-154-3p	STC1	6781	ENSG00000159167	Degradome sequencing	positive	NA	validated	NA	https://pubmed.ncbi.nlm.nih.gov/NA/
tarbase	MIMAT0000453	hsa-miR-154-3p	CLDN11	5010	ENSG00000013297	Degradome sequencing//Degradome sequencing	positive	NA	validated	NA	https://pubmed.ncbi.nlm.nih.gov/NA/
tarbase	MIMAT0000453	hsa-miR-154-3p	ST3GAL3	6487	ENSG00000126091	Degradome sequencing	positive	NA	validated	NA	https://pubmed.ncbi.nlm.nih.gov/NA/
tarbase	MIMAT0000453	hsa-miR-154-3p	CHCHD2	51142	ENSG00000106153	Degradome sequencing//Degradome sequencing	positive	NA	validated	NA	https://pubmed.ncbi.nlm.nih.gov/NA/
tarbase	MIMAT0000453	hsa-miR-154-3p	ZBED6	100381270	ENSG00000257315	Degradome sequencing	positive	NA	validated	NA	https://pubmed.ncbi.nlm.nih.gov/NA/
diana_microt	MIMAT0000453	hsa-miR-154-3p	DYRK1A	1859	ENSG00000157540	NA	NA	NA	predicted	0.999	NA
diana_microt	MIMAT0000453	hsa-miR-154-3p	ZEB2	9839	ENSG00000169554	NA	NA	NA	predicted	0.994	NA
diana_microt	MIMAT0000453	hsa-miR-154-3p	ULBP1	80329	ENSG00000111981	NA	NA	NA	predicted	0.991	NA
diana_microt	MIMAT0000453	hsa-miR-154-3p	STYX	6815	ENSG00000198252	NA	NA	NA	predicted	0.989	NA
diana_microt	MIMAT0000453	hsa-miR-154-3p	PDZD2	23037	ENSG00000133401	NA	NA	NA	predicted	0.989	NA
diana_microt	MIMAT0000453	hsa-miR-154-3p	SIRT1	23411	ENSG00000096717	NA	NA	NA	predicted	0.988	NA
diana_microt	MIMAT0000453	hsa-miR-154-3p	NCR3LG1	374383	ENSG00000188211	NA	NA	NA	predicted	0.988	NA
diana_microt	MIMAT0000453	hsa-miR-154-3p	MAGI2	9863	ENSG00000187391	NA	NA	NA	predicted	0.988	NA
diana_microt	MIMAT0000453	hsa-miR-154-3p	CREBRF	153222	ENSG00000164463	NA	NA	NA	predicted	0.987	NA
diana_microt	MIMAT0000453	hsa-miR-154-3p	LHX9	56956	ENSG00000143355	NA	NA	NA	predicted	0.986	NA
diana_microt	MIMAT0000453	hsa-miR-154-3p	DNAJC19	131118	ENSG00000205981	NA	NA	NA	predicted	0.985	NA
diana_microt	MIMAT0000453	hsa-miR-154-3p	RBMS1	5937	ENSG00000153250	NA	NA	NA	predicted	0.984	NA
diana_microt	MIMAT0000453	hsa-miR-154-3p	C9orf41	138199	ENSG00000156017	NA	NA	NA	predicted	0.984	NA
diana_microt	MIMAT0000453	hsa-miR-154-3p	PPP4R4	57718	ENSG00000119698	NA	NA	NA	predicted	0.984	NA
diana_microt	MIMAT0000453	hsa-miR-154-3p	RNF44	22838	ENSG00000146083	NA	NA	NA	predicted	0.982	NA
diana_microt	MIMAT0000453	hsa-miR-154-3p	SP3	6670	ENSG00000172845	NA	NA	NA	predicted	0.98	NA
diana_microt	MIMAT0000453	hsa-miR-154-3p	RC3H1	149041	ENSG00000135870	NA	NA	NA	predicted	0.98	NA
diana_microt	MIMAT0000453	hsa-miR-154-3p	PPM1A	5494	ENSG00000100614	NA	NA	NA	predicted	0.977	NA
diana_microt	MIMAT0000453	hsa-miR-154-3p	PDE10A	10846	ENSG00000112541	NA	NA	NA	predicted	0.977	NA
diana_microt	MIMAT0000453	hsa-miR-154-3p	ST6GAL2	84620	ENSG00000144057	NA	NA	NA	predicted	0.977	NA
diana_microt	MIMAT0000453	hsa-miR-154-3p	TFDP2	7029	ENSG00000114126	NA	NA	NA	predicted	0.976	NA
diana_microt	MIMAT0000453	hsa-miR-154-3p	TXLNG	55787	ENSG00000086712	NA	NA	NA	predicted	0.976	NA
diana_microt	MIMAT0000453	hsa-miR-154-3p	KCNMA1	3778	ENSG00000156113	NA	NA	NA	predicted	0.968	NA
diana_microt	MIMAT0000453	hsa-miR-154-3p	PRKAA1	5562	ENSG00000132356	NA	NA	NA	predicted	0.968	NA
diana_microt	MIMAT0000453	hsa-miR-154-3p	EVI5	7813	ENSG00000067208	NA	NA	NA	predicted	0.966	NA
diana_microt	MIMAT0000453	hsa-miR-154-3p		NA	ENSG00000227839	NA	NA	NA	predicted	0.966	NA
diana_microt	MIMAT0000453	hsa-miR-154-3p	STXBP3	6814	ENSG00000116266	NA	NA	NA	predicted	0.964	NA
diana_microt	MIMAT0000453	hsa-miR-154-3p	SPRED2	200734	ENSG00000198369	NA	NA	NA	predicted	0.964	NA
diana_microt	MIMAT0000453	hsa-miR-154-3p	TMF1	7110	ENSG00000144747	NA	NA	NA	predicted	0.963	NA
diana_microt	MIMAT0000453	hsa-miR-154-3p	N4BP2	55728	ENSG00000078177	NA	NA	NA	predicted	0.963	NA
diana_microt	MIMAT0000453	hsa-miR-154-3p	RNF38	152006	ENSG00000137075	NA	NA	NA	predicted	0.962	NA
diana_microt	MIMAT0000453	hsa-miR-154-3p	RP2	6102	ENSG00000102218	NA	NA	NA	predicted	0.961	NA
diana_microt	MIMAT0000453	hsa-miR-154-3p	DCAF13	25879	ENSG00000164934	NA	NA	NA	predicted	0.959	NA
diana_microt	MIMAT0000453	hsa-miR-154-3p	CAMSAP1	157922	ENSG00000130559	NA	NA	NA	predicted	0.959	NA
diana_microt	MIMAT0000453	hsa-miR-154-3p	REPS2	9185	ENSG00000169891	NA	NA	NA	predicted	0.958	NA
diana_microt	MIMAT0000453	hsa-miR-154-3p	PRPF40A	55660	ENSG00000196504	NA	NA	NA	predicted	0.958	NA
diana_microt	MIMAT0000453	hsa-miR-154-3p	C6orf106	64771	ENSG00000196821	NA	NA	NA	predicted	0.958	NA
diana_microt	MIMAT0000453	hsa-miR-154-3p	MEGF9	1955	ENSG00000106780	NA	NA	NA	predicted	0.956	NA
diana_microt	MIMAT0000453	hsa-miR-154-3p	ADAM18	8749	ENSG00000168619	NA	NA	NA	predicted	0.956	NA
diana_microt	MIMAT0000453	hsa-miR-154-3p	TMEM87B	84910	ENSG00000153214	NA	NA	NA	predicted	0.955	NA
diana_microt	MIMAT0000453	hsa-miR-154-3p	FCHO2	115548	ENSG00000157107	NA	NA	NA	predicted	0.954	NA
diana_microt	MIMAT0000453	hsa-miR-154-3p	SEMA3C	10512	ENSG00000075223	NA	NA	NA	predicted	0.953	NA
diana_microt	MIMAT0000453	hsa-miR-154-3p	ANKRD18B	441459	ENSG00000230453	NA	NA	NA	predicted	0.95	NA
diana_microt	MIMAT0000453	hsa-miR-154-3p	PPM1B	5495	ENSG00000138032	NA	NA	NA	predicted	0.95	NA
diana_microt	MIMAT0000453	hsa-miR-154-3p	RNF152	220441	ENSG00000176641	NA	NA	NA	predicted	0.949	NA
diana_microt	MIMAT0000453	hsa-miR-154-3p	BRWD1	54014	ENSG00000185658	NA	NA	NA	predicted	0.947	NA
diana_microt	MIMAT0000453	hsa-miR-154-3p	ZNF235	9310	ENSG00000159917	NA	NA	NA	predicted	0.945	NA
diana_microt	MIMAT0000453	hsa-miR-154-3p	SP1	6667	ENSG00000185591	NA	NA	NA	predicted	0.943	NA
diana_microt	MIMAT0000453	hsa-miR-154-3p	TMX1	81542	ENSG00000139921	NA	NA	NA	predicted	0.943	NA
diana_microt	MIMAT0000453	hsa-miR-154-3p	SMIM13	221710	ENSG00000224531	NA	NA	NA	predicted	0.943	NA
diana_microt	MIMAT0000453	hsa-miR-154-3p	NLK	51701	ENSG00000087095	NA	NA	NA	predicted	0.942	NA
diana_microt	MIMAT0000453	hsa-miR-154-3p	SPECC1	92521	ENSG00000128487	NA	NA	NA	predicted	0.942	NA
diana_microt	MIMAT0000453	hsa-miR-154-3p	STIM2	57620	ENSG00000109689	NA	NA	NA	predicted	0.941	NA
diana_microt	MIMAT0000453	hsa-miR-154-3p	BMI1	648	ENSG00000168283	NA	NA	NA	predicted	0.938	NA
diana_microt	MIMAT0000453	hsa-miR-154-3p	PSMA2	5683	ENSG00000106588	NA	NA	NA	predicted	0.938	NA
diana_microt	MIMAT0000453	hsa-miR-154-3p	FAM60A	58516	ENSG00000139146	NA	NA	NA	predicted	0.937	NA
diana_microt	MIMAT0000453	hsa-miR-154-3p	ARID2	196528	ENSG00000189079	NA	NA	NA	predicted	0.937	NA
diana_microt	MIMAT0000453	hsa-miR-154-3p	SYT4	6860	ENSG00000132872	NA	NA	NA	predicted	0.936	NA
diana_microt	MIMAT0000453	hsa-miR-154-3p	CNOT6	57472	ENSG00000113300	NA	NA	NA	predicted	0.935	NA
diana_microt	MIMAT0000453	hsa-miR-154-3p	ASAP2	8853	ENSG00000151693	NA	NA	NA	predicted	0.935	NA
diana_microt	MIMAT0000453	hsa-miR-154-3p	ATP11C	286410	ENSG00000101974	NA	NA	NA	predicted	0.934	NA
diana_microt	MIMAT0000453	hsa-miR-154-3p	NUDCD1	84955	ENSG00000120526	NA	NA	NA	predicted	0.934	NA
diana_microt	MIMAT0000453	hsa-miR-154-3p	AZIN1	51582	ENSG00000155096	NA	NA	NA	predicted	0.932	NA
diana_microt	MIMAT0000453	hsa-miR-154-3p	SNRNP40	9410	ENSG00000060688	NA	NA	NA	predicted	0.932	NA
diana_microt	MIMAT0000453	hsa-miR-154-3p	SMCHD1	23347	ENSG00000101596	NA	NA	NA	predicted	0.931	NA
diana_microt	MIMAT0000453	hsa-miR-154-3p	USP38	84640	ENSG00000170185	NA	NA	NA	predicted	0.93	NA
diana_microt	MIMAT0000453	hsa-miR-154-3p	ANGPTL3	27329	ENSG00000132855	NA	NA	NA	predicted	0.929	NA
diana_microt	MIMAT0000453	hsa-miR-154-3p	FMR1	2332	ENSG00000102081	NA	NA	NA	predicted	0.927	NA
diana_microt	MIMAT0000453	hsa-miR-154-3p	DNAJA1	3301	ENSG00000086061	NA	NA	NA	predicted	0.927	NA
diana_microt	MIMAT0000453	hsa-miR-154-3p	STAG1	10274	ENSG00000118007	NA	NA	NA	predicted	0.926	NA
diana_microt	MIMAT0000453	hsa-miR-154-3p	GLRA3	8001	ENSG00000145451	NA	NA	NA	predicted	0.925	NA
diana_microt	MIMAT0000453	hsa-miR-154-3p	ABTB2	25841	ENSG00000166016	NA	NA	NA	predicted	0.924	NA
diana_microt	MIMAT0000453	hsa-miR-154-3p	PAPD4	167153	ENSG00000164329	NA	NA	NA	predicted	0.923	NA
diana_microt	MIMAT0000453	hsa-miR-154-3p	ZC3H11A	9877	ENSG00000058673	NA	NA	NA	predicted	0.921	NA
diana_microt	MIMAT0000453	hsa-miR-154-3p	ZC3H11A	441155	ENSG00000058673	NA	NA	NA	predicted	0.921	NA
diana_microt	MIMAT0000453	hsa-miR-154-3p	KCNJ3	3760	ENSG00000162989	NA	NA	NA	predicted	0.921	NA
diana_microt	MIMAT0000453	hsa-miR-154-3p	CNR1	1268	ENSG00000118432	NA	NA	NA	predicted	0.92	NA
diana_microt	MIMAT0000453	hsa-miR-154-3p	NAMPT	10135	ENSG00000105835	NA	NA	NA	predicted	0.919	NA
diana_microt	MIMAT0000453	hsa-miR-154-3p	JPH1	56704	ENSG00000104369	NA	NA	NA	predicted	0.919	NA
diana_microt	MIMAT0000453	hsa-miR-154-3p	ADAMTS6	11174	ENSG00000049192	NA	NA	NA	predicted	0.918	NA
diana_microt	MIMAT0000453	hsa-miR-154-3p	WLS	79971	ENSG00000116729	NA	NA	NA	predicted	0.918	NA
diana_microt	MIMAT0000453	hsa-miR-154-3p	FUNDC2	65991	ENSG00000165775	NA	NA	NA	predicted	0.917	NA
diana_microt	MIMAT0000453	hsa-miR-154-3p	ENY2	56943	ENSG00000120533	NA	NA	NA	predicted	0.917	NA
diana_microt	MIMAT0000453	hsa-miR-154-3p	RIN2	54453	ENSG00000132669	NA	NA	NA	predicted	0.917	NA
diana_microt	MIMAT0000453	hsa-miR-154-3p	DERA	51071	ENSG00000023697	NA	NA	NA	predicted	0.916	NA
diana_microt	MIMAT0000453	hsa-miR-154-3p	SOCS4	122809	ENSG00000180008	NA	NA	NA	predicted	0.915	NA
diana_microt	MIMAT0000453	hsa-miR-154-3p	MRS2	57380	ENSG00000124532	NA	NA	NA	predicted	0.914	NA
diana_microt	MIMAT0000453	hsa-miR-154-3p	PRKG1	5592	ENSG00000185532	NA	NA	NA	predicted	0.914	NA
diana_microt	MIMAT0000453	hsa-miR-154-3p	RHOA	387	ENSG00000067560	NA	NA	NA	predicted	0.912	NA
diana_microt	MIMAT0000453	hsa-miR-154-3p	ASCC3	10973	ENSG00000112249	NA	NA	NA	predicted	0.912	NA
diana_microt	MIMAT0000453	hsa-miR-154-3p	EPB41L4B	54566	ENSG00000095203	NA	NA	NA	predicted	0.911	NA
diana_microt	MIMAT0000453	hsa-miR-154-3p	CSMD3	114788	ENSG00000164796	NA	NA	NA	predicted	0.91	NA
diana_microt	MIMAT0000453	hsa-miR-154-3p	SLC9C1	285335	ENSG00000172139	NA	NA	NA	predicted	0.91	NA
diana_microt	MIMAT0000453	hsa-miR-154-3p	CAAP1	79886	ENSG00000120159	NA	NA	NA	predicted	0.909	NA
diana_microt	MIMAT0000453	hsa-miR-154-3p	PSMA6	5687	ENSG00000100902	NA	NA	NA	predicted	0.909	NA
diana_microt	MIMAT0000453	hsa-miR-154-3p	ELAVL2	1993	ENSG00000107105	NA	NA	NA	predicted	0.908	NA
diana_microt	MIMAT0000453	hsa-miR-154-3p	MLLT4	4301	ENSG00000130396	NA	NA	NA	predicted	0.908	NA
diana_microt	MIMAT0000453	hsa-miR-154-3p	CGGBP1	8545	ENSG00000163320	NA	NA	NA	predicted	0.906	NA
diana_microt	MIMAT0000453	hsa-miR-154-3p	CNKSR3	154043	ENSG00000153721	NA	NA	NA	predicted	0.905	NA
diana_microt	MIMAT0000453	hsa-miR-154-3p	ESRRG	2104	ENSG00000196482	NA	NA	NA	predicted	0.905	NA
diana_microt	MIMAT0000453	hsa-miR-154-3p	CEP192	55125	ENSG00000101639	NA	NA	NA	predicted	0.905	NA
diana_microt	MIMAT0000453	hsa-miR-154-3p	CEP72	55722	ENSG00000112877	NA	NA	NA	predicted	0.904	NA
diana_microt	MIMAT0000453	hsa-miR-154-3p	RFX3	5991	ENSG00000080298	NA	NA	NA	predicted	0.902	NA
diana_microt	MIMAT0000453	hsa-miR-154-3p	MRPL19	9801	ENSG00000115364	NA	NA	NA	predicted	0.901	NA
diana_microt	MIMAT0000453	hsa-miR-154-3p	UBA6	55236	ENSG00000033178	NA	NA	NA	predicted	0.901	NA
diana_microt	MIMAT0000453	hsa-miR-154-3p	PANK3	79646	ENSG00000120137	NA	NA	NA	predicted	0.901	NA
diana_microt	MIMAT0000453	hsa-miR-154-3p	KPNA3	3839	ENSG00000102753	NA	NA	NA	predicted	0.899	NA
diana_microt	MIMAT0000453	hsa-miR-154-3p	AP3D1	8943	ENSG00000065000	NA	NA	NA	predicted	0.899	NA
diana_microt	MIMAT0000453	hsa-miR-154-3p	ENPP3	5169	ENSG00000154269	NA	NA	NA	predicted	0.898	NA
diana_microt	MIMAT0000453	hsa-miR-154-3p	KCNN2	3781	ENSG00000080709	NA	NA	NA	predicted	0.897	NA
diana_microt	MIMAT0000453	hsa-miR-154-3p	NUP160	23279	ENSG00000030066	NA	NA	NA	predicted	0.896	NA
diana_microt	MIMAT0000453	hsa-miR-154-3p	YPEL4	219539	ENSG00000166793	NA	NA	NA	predicted	0.896	NA
diana_microt	MIMAT0000453	hsa-miR-154-3p	RORA	6095	ENSG00000069667	NA	NA	NA	predicted	0.895	NA
diana_microt	MIMAT0000453	hsa-miR-154-3p	CCNT2	905	ENSG00000082258	NA	NA	NA	predicted	0.894	NA
diana_microt	MIMAT0000453	hsa-miR-154-3p	CD47	961	ENSG00000196776	NA	NA	NA	predicted	0.894	NA
diana_microt	MIMAT0000453	hsa-miR-154-3p	GDA	9615	ENSG00000119125	NA	NA	NA	predicted	0.894	NA
diana_microt	MIMAT0000453	hsa-miR-154-3p	ANKS1B	56899	ENSG00000185046	NA	NA	NA	predicted	0.894	NA
diana_microt	MIMAT0000453	hsa-miR-154-3p	EPT1	85465	ENSG00000138018	NA	NA	NA	predicted	0.894	NA
diana_microt	MIMAT0000453	hsa-miR-154-3p	YAF2	10138	ENSG00000015153	NA	NA	NA	predicted	0.892	NA
diana_microt	MIMAT0000453	hsa-miR-154-3p	SNX18	112574	ENSG00000178996	NA	NA	NA	predicted	0.89	NA
diana_microt	MIMAT0000453	hsa-miR-154-3p	REPS1	85021	ENSG00000135597	NA	NA	NA	predicted	0.889	NA
diana_microt	MIMAT0000453	hsa-miR-154-3p	RGS14	10636	ENSG00000169220	NA	NA	NA	predicted	0.888	NA
diana_microt	MIMAT0000453	hsa-miR-154-3p	SLC5A3	6526	ENSG00000198743	NA	NA	NA	predicted	0.887	NA
diana_microt	MIMAT0000453	hsa-miR-154-3p	TMEM178B	100507421	ENSG00000261115	NA	NA	NA	predicted	0.887	NA
diana_microt	MIMAT0000453	hsa-miR-154-3p	IFT80	57560	ENSG00000068885	NA	NA	NA	predicted	0.886	NA
diana_microt	MIMAT0000453	hsa-miR-154-3p	EZH2	2146	ENSG00000106462	NA	NA	NA	predicted	0.885	NA
diana_microt	MIMAT0000453	hsa-miR-154-3p	ZNF780A	284323	ENSG00000197782	NA	NA	NA	predicted	0.885	NA
diana_microt	MIMAT0000453	hsa-miR-154-3p	FGF9	2254	ENSG00000102678	NA	NA	NA	predicted	0.883	NA
diana_microt	MIMAT0000453	hsa-miR-154-3p	TRIB2	28951	ENSG00000071575	NA	NA	NA	predicted	0.883	NA
diana_microt	MIMAT0000453	hsa-miR-154-3p	EMC4	51234	ENSG00000128463	NA	NA	NA	predicted	0.883	NA
diana_microt	MIMAT0000453	hsa-miR-154-3p	NID1	4811	ENSG00000116962	NA	NA	NA	predicted	0.882	NA
diana_microt	MIMAT0000453	hsa-miR-154-3p	PSMC6	5706	ENSG00000100519	NA	NA	NA	predicted	0.882	NA
diana_microt	MIMAT0000453	hsa-miR-154-3p	KDM6A	7403	ENSG00000147050	NA	NA	NA	predicted	0.882	NA
diana_microt	MIMAT0000453	hsa-miR-154-3p	BTG2	7832	ENSG00000159388	NA	NA	NA	predicted	0.881	NA
diana_microt	MIMAT0000453	hsa-miR-154-3p	EMD	2010	ENSG00000102119	NA	NA	NA	predicted	0.881	NA
diana_microt	MIMAT0000453	hsa-miR-154-3p	PDGFC	56034	ENSG00000145431	NA	NA	NA	predicted	0.881	NA
diana_microt	MIMAT0000453	hsa-miR-154-3p	MYO1B	4430	ENSG00000128641	NA	NA	NA	predicted	0.88	NA
diana_microt	MIMAT0000453	hsa-miR-154-3p	FAM9C	171484	ENSG00000187268	NA	NA	NA	predicted	0.88	NA
diana_microt	MIMAT0000453	hsa-miR-154-3p	ABCG2	9429	ENSG00000118777	NA	NA	NA	predicted	0.879	NA
diana_microt	MIMAT0000453	hsa-miR-154-3p	HELZ	9931	ENSG00000198265	NA	NA	NA	predicted	0.879	NA
diana_microt	MIMAT0000453	hsa-miR-154-3p	ENPP2	5168	ENSG00000136960	NA	NA	NA	predicted	0.879	NA
diana_microt	MIMAT0000453	hsa-miR-154-3p	TAC1	6863	ENSG00000006128	NA	NA	NA	predicted	0.878	NA
diana_microt	MIMAT0000453	hsa-miR-154-3p	NALCN	259232	ENSG00000102452	NA	NA	NA	predicted	0.878	NA
diana_microt	MIMAT0000453	hsa-miR-154-3p	ORMDL1	94101	ENSG00000128699	NA	NA	NA	predicted	0.877	NA
diana_microt	MIMAT0000453	hsa-miR-154-3p	SMPX	23676	ENSG00000091482	NA	NA	NA	predicted	0.876	NA
diana_microt	MIMAT0000453	hsa-miR-154-3p	NLN	57486	ENSG00000123213	NA	NA	NA	predicted	0.875	NA
diana_microt	MIMAT0000453	hsa-miR-154-3p	LEMD3	23592	ENSG00000174106	NA	NA	NA	predicted	0.874	NA
diana_microt	MIMAT0000453	hsa-miR-154-3p	2024-03-05	54708	ENSG00000198060	NA	NA	NA	predicted	0.874	NA
diana_microt	MIMAT0000453	hsa-miR-154-3p	VAPB	9217	ENSG00000124164	NA	NA	NA	predicted	0.874	NA
diana_microt	MIMAT0000453	hsa-miR-154-3p	ALG14	199857	ENSG00000172339	NA	NA	NA	predicted	0.873	NA
diana_microt	MIMAT0000453	hsa-miR-154-3p	SLC17A3	10786	ENSG00000124564	NA	NA	NA	predicted	0.872	NA
diana_microt	MIMAT0000453	hsa-miR-154-3p	DENND1B	163486	ENSG00000213047	NA	NA	NA	predicted	0.872	NA
diana_microt	MIMAT0000453	hsa-miR-154-3p	GCLM	2730	ENSG00000023909	NA	NA	NA	predicted	0.872	NA
diana_microt	MIMAT0000453	hsa-miR-154-3p	PRTG	283659	ENSG00000166450	NA	NA	NA	predicted	0.872	NA
diana_microt	MIMAT0000453	hsa-miR-154-3p	ACTR3C	653857	ENSG00000106526	NA	NA	NA	predicted	0.871	NA
diana_microt	MIMAT0000453	hsa-miR-154-3p	GAD2	2572	ENSG00000136750	NA	NA	NA	predicted	0.87	NA
diana_microt	MIMAT0000453	hsa-miR-154-3p	GNAQ	2776	ENSG00000156052	NA	NA	NA	predicted	0.869	NA
diana_microt	MIMAT0000453	hsa-miR-154-3p	ELK4	2005	ENSG00000158711	NA	NA	NA	predicted	0.869	NA
diana_microt	MIMAT0000453	hsa-miR-154-3p	HOOK1	51361	ENSG00000134709	NA	NA	NA	predicted	0.868	NA
diana_microt	MIMAT0000453	hsa-miR-154-3p	ATP8B1	5205	ENSG00000081923	NA	NA	NA	predicted	0.868	NA
diana_microt	MIMAT0000453	hsa-miR-154-3p	CSNK2A2	1459	ENSG00000070770	NA	NA	NA	predicted	0.865	NA
diana_microt	MIMAT0000453	hsa-miR-154-3p	GPM6A	2823	ENSG00000150625	NA	NA	NA	predicted	0.865	NA
diana_microt	MIMAT0000453	hsa-miR-154-3p	WNT5A	7474	ENSG00000114251	NA	NA	NA	predicted	0.865	NA
diana_microt	MIMAT0000453	hsa-miR-154-3p	DDX52	11056	ENSG00000277594	NA	NA	NA	predicted	0.865	NA
diana_microt	MIMAT0000453	hsa-miR-154-3p	ANO3	63982	ENSG00000134343	NA	NA	NA	predicted	0.864	NA
diana_microt	MIMAT0000453	hsa-miR-154-3p	AKT3	10000	ENSG00000117020	NA	NA	NA	predicted	0.862	NA
diana_microt	MIMAT0000453	hsa-miR-154-3p	PDE4D	5144	ENSG00000113448	NA	NA	NA	predicted	0.862	NA
diana_microt	MIMAT0000453	hsa-miR-154-3p	PUM2	23369	ENSG00000055917	NA	NA	NA	predicted	0.862	NA
diana_microt	MIMAT0000453	hsa-miR-154-3p	ZNF831	128611	ENSG00000124203	NA	NA	NA	predicted	0.862	NA
diana_microt	MIMAT0000453	hsa-miR-154-3p	IRS2	8660	ENSG00000185950	NA	NA	NA	predicted	0.861	NA
diana_microt	MIMAT0000453	hsa-miR-154-3p	DOCK4	9732	ENSG00000128512	NA	NA	NA	predicted	0.861	NA
diana_microt	MIMAT0000453	hsa-miR-154-3p	FSTL4	23105	ENSG00000053108	NA	NA	NA	predicted	0.861	NA
diana_microt	MIMAT0000453	hsa-miR-154-3p	C12orf23	90488	ENSG00000151135	NA	NA	NA	predicted	0.86	NA
diana_microt	MIMAT0000453	hsa-miR-154-3p	PRDX1	5052	ENSG00000117450	NA	NA	NA	predicted	0.86	NA
diana_microt	MIMAT0000453	hsa-miR-154-3p	CCR2	729230	ENSG00000121807	NA	NA	NA	predicted	0.86	NA
diana_microt	MIMAT0000453	hsa-miR-154-3p	LUC7L3	51747	ENSG00000108848	NA	NA	NA	predicted	0.859	NA
diana_microt	MIMAT0000453	hsa-miR-154-3p	TMEM106B	54664	ENSG00000106460	NA	NA	NA	predicted	0.859	NA
diana_microt	MIMAT0000453	hsa-miR-154-3p	PCSK2	5126	ENSG00000125851	NA	NA	NA	predicted	0.859	NA
diana_microt	MIMAT0000453	hsa-miR-154-3p	PTGDR	5729	ENSG00000168229	NA	NA	NA	predicted	0.858	NA
diana_microt	MIMAT0000453	hsa-miR-154-3p	TOP1	7150	ENSG00000198900	NA	NA	NA	predicted	0.857	NA
diana_microt	MIMAT0000453	hsa-miR-154-3p	LDB2	9079	ENSG00000169744	NA	NA	NA	predicted	0.857	NA
diana_microt	MIMAT0000453	hsa-miR-154-3p	TMEM184B	25829	ENSG00000198792	NA	NA	NA	predicted	0.857	NA
diana_microt	MIMAT0000453	hsa-miR-154-3p	UHRF2	115426	ENSG00000147854	NA	NA	NA	predicted	0.857	NA
diana_microt	MIMAT0000453	hsa-miR-154-3p	FAM201A	158228	ENSG00000204860	NA	NA	NA	predicted	0.857	NA
diana_microt	MIMAT0000453	hsa-miR-154-3p	AP1AR	55435	ENSG00000138660	NA	NA	NA	predicted	0.856	NA
diana_microt	MIMAT0000453	hsa-miR-154-3p	UNC80	285175	ENSG00000144406	NA	NA	NA	predicted	0.856	NA
diana_microt	MIMAT0000453	hsa-miR-154-3p	RP1	6101	ENSG00000104237	NA	NA	NA	predicted	0.854	NA
diana_microt	MIMAT0000453	hsa-miR-154-3p	BRD3	8019	ENSG00000169925	NA	NA	NA	predicted	0.854	NA
diana_microt	MIMAT0000453	hsa-miR-154-3p	CCDC150	284992	ENSG00000144395	NA	NA	NA	predicted	0.854	NA
diana_microt	MIMAT0000453	hsa-miR-154-3p	ASTN1	460	ENSG00000152092	NA	NA	NA	predicted	0.853	NA
diana_microt	MIMAT0000453	hsa-miR-154-3p	STON1-GTF2A1L	286749	ENSG00000068781	NA	NA	NA	predicted	0.853	NA
diana_microt	MIMAT0000453	hsa-miR-154-3p	TAF1	6872	ENSG00000147133	NA	NA	NA	predicted	0.852	NA
diana_microt	MIMAT0000453	hsa-miR-154-3p	SERAC1	84947	ENSG00000122335	NA	NA	NA	predicted	0.852	NA
diana_microt	MIMAT0000453	hsa-miR-154-3p	EPHA3	2042	ENSG00000044524	NA	NA	NA	predicted	0.852	NA
diana_microt	MIMAT0000453	hsa-miR-154-3p	SPINT4	391253	ENSG00000149651	NA	NA	NA	predicted	0.851	NA
diana_microt	MIMAT0000453	hsa-miR-154-3p	ATL3	25923	ENSG00000184743	NA	NA	NA	predicted	0.85	NA
diana_microt	MIMAT0000453	hsa-miR-154-3p	ORC5	5001	ENSG00000164815	NA	NA	NA	predicted	0.849	NA
diana_microt	MIMAT0000453	hsa-miR-154-3p	NEK4	6787	ENSG00000114904	NA	NA	NA	predicted	0.849	NA
diana_microt	MIMAT0000453	hsa-miR-154-3p	ALG10B	84920	ENSG00000175548	NA	NA	NA	predicted	0.848	NA
diana_microt	MIMAT0000453	hsa-miR-154-3p	ALG10B	144245	ENSG00000175548	NA	NA	NA	predicted	0.848	NA
diana_microt	MIMAT0000453	hsa-miR-154-3p		NA	ENSG00000152428	NA	NA	NA	predicted	0.848	NA
diana_microt	MIMAT0000453	hsa-miR-154-3p	GFPT1	2673	ENSG00000198380	NA	NA	NA	predicted	0.847	NA
diana_microt	MIMAT0000453	hsa-miR-154-3p	SPTY2D1	144108	ENSG00000179119	NA	NA	NA	predicted	0.847	NA
diana_microt	MIMAT0000453	hsa-miR-154-3p	FSD1L	83856	ENSG00000106701	NA	NA	NA	predicted	0.847	NA
diana_microt	MIMAT0000453	hsa-miR-154-3p	FGF10	2255	ENSG00000070193	NA	NA	NA	predicted	0.846	NA
diana_microt	MIMAT0000453	hsa-miR-154-3p	SLC30A1	7779	ENSG00000170385	NA	NA	NA	predicted	0.846	NA
diana_microt	MIMAT0000453	hsa-miR-154-3p	ATP9B	374868	ENSG00000166377	NA	NA	NA	predicted	0.846	NA
diana_microt	MIMAT0000453	hsa-miR-154-3p	MCOLN2	255231	ENSG00000153898	NA	NA	NA	predicted	0.845	NA
diana_microt	MIMAT0000453	hsa-miR-154-3p	C1QL3	389941	ENSG00000165985	NA	NA	NA	predicted	0.845	NA
diana_microt	MIMAT0000453	hsa-miR-154-3p	MRO	83876	ENSG00000134042	NA	NA	NA	predicted	0.845	NA
diana_microt	MIMAT0000453	hsa-miR-154-3p	NSUN3	63899	ENSG00000178694	NA	NA	NA	predicted	0.845	NA
diana_microt	MIMAT0000453	hsa-miR-154-3p	SLC6A4	6532	ENSG00000108576	NA	NA	NA	predicted	0.844	NA
diana_microt	MIMAT0000453	hsa-miR-154-3p	ZBTB10	65986	ENSG00000205189	NA	NA	NA	predicted	0.844	NA
diana_microt	MIMAT0000453	hsa-miR-154-3p	DDX10	1662	ENSG00000178105	NA	NA	NA	predicted	0.843	NA
diana_microt	MIMAT0000453	hsa-miR-154-3p	SMAD7	4092	ENSG00000101665	NA	NA	NA	predicted	0.843	NA
diana_microt	MIMAT0000453	hsa-miR-154-3p	LRAT	9227	ENSG00000121207	NA	NA	NA	predicted	0.843	NA
diana_microt	MIMAT0000453	hsa-miR-154-3p	PPARGC1A	10891	ENSG00000109819	NA	NA	NA	predicted	0.843	NA
diana_microt	MIMAT0000453	hsa-miR-154-3p	NUDT19	390916	ENSG00000213965	NA	NA	NA	predicted	0.843	NA
diana_microt	MIMAT0000453	hsa-miR-154-3p	C10orf111	221060	ENSG00000176236	NA	NA	NA	predicted	0.841	NA
diana_microt	MIMAT0000453	hsa-miR-154-3p	DRAM2	128338	ENSG00000156171	NA	NA	NA	predicted	0.841	NA
diana_microt	MIMAT0000453	hsa-miR-154-3p	POLR3G	10622	ENSG00000113356	NA	NA	NA	predicted	0.84	NA
diana_microt	MIMAT0000453	hsa-miR-154-3p	DAB1	1600	ENSG00000173406	NA	NA	NA	predicted	0.84	NA
diana_microt	MIMAT0000453	hsa-miR-154-3p	UBE2Q1	55585	ENSG00000160714	NA	NA	NA	predicted	0.839	NA
diana_microt	MIMAT0000453	hsa-miR-154-3p	GCSAM	257144	ENSG00000174500	NA	NA	NA	predicted	0.839	NA
diana_microt	MIMAT0000453	hsa-miR-154-3p	SGK3	23678	ENSG00000104205	NA	NA	NA	predicted	0.838	NA
diana_microt	MIMAT0000453	hsa-miR-154-3p	SGK3	100533105	ENSG00000104205	NA	NA	NA	predicted	0.838	NA
diana_microt	MIMAT0000453	hsa-miR-154-3p	ETV1	2115	ENSG00000006468	NA	NA	NA	predicted	0.838	NA
diana_microt	MIMAT0000453	hsa-miR-154-3p	NAAA	27163	ENSG00000138744	NA	NA	NA	predicted	0.838	NA
diana_microt	MIMAT0000453	hsa-miR-154-3p	GABRG1	2565	ENSG00000163285	NA	NA	NA	predicted	0.838	NA
diana_microt	MIMAT0000453	hsa-miR-154-3p	NRG1	3084	ENSG00000157168	NA	NA	NA	predicted	0.837	NA
diana_microt	MIMAT0000453	hsa-miR-154-3p	ANTXR1	84168	ENSG00000169604	NA	NA	NA	predicted	0.837	NA
diana_microt	MIMAT0000453	hsa-miR-154-3p	FAM26E	254228	ENSG00000178033	NA	NA	NA	predicted	0.837	NA
diana_microt	MIMAT0000453	hsa-miR-154-3p	XYLT1	64131	ENSG00000103489	NA	NA	NA	predicted	0.837	NA
diana_microt	MIMAT0000453	hsa-miR-154-3p	HHIP	64399	ENSG00000164161	NA	NA	NA	predicted	0.837	NA
diana_microt	MIMAT0000453	hsa-miR-154-3p	WBP2NL	164684	ENSG00000183066	NA	NA	NA	predicted	0.836	NA
diana_microt	MIMAT0000453	hsa-miR-154-3p	PPP4R1L	NA	ENSG00000124224	NA	NA	NA	predicted	0.835	NA
diana_microt	MIMAT0000453	hsa-miR-154-3p	ZNF780B	163131	ENSG00000128000	NA	NA	NA	predicted	0.835	NA
diana_microt	MIMAT0000453	hsa-miR-154-3p	CISD1	55847	ENSG00000122873	NA	NA	NA	predicted	0.835	NA
diana_microt	MIMAT0000453	hsa-miR-154-3p	ARHGAP5	394	ENSG00000100852	NA	NA	NA	predicted	0.834	NA
diana_microt	MIMAT0000453	hsa-miR-154-3p	PAQR3	152559	ENSG00000163291	NA	NA	NA	predicted	0.834	NA
diana_microt	MIMAT0000453	hsa-miR-154-3p	CDH19	28513	ENSG00000071991	NA	NA	NA	predicted	0.833	NA
diana_microt	MIMAT0000453	hsa-miR-154-3p	RNF145	153830	ENSG00000145860	NA	NA	NA	predicted	0.833	NA
diana_microt	MIMAT0000453	hsa-miR-154-3p	NUTM2G	441457	ENSG00000188152	NA	NA	NA	predicted	0.833	NA
diana_microt	MIMAT0000453	hsa-miR-154-3p	JMJD1C	221037	ENSG00000171988	NA	NA	NA	predicted	0.833	NA
diana_microt	MIMAT0000453	hsa-miR-154-3p	LCA5	167691	ENSG00000135338	NA	NA	NA	predicted	0.832	NA
diana_microt	MIMAT0000453	hsa-miR-154-3p	AHR	196	ENSG00000106546	NA	NA	NA	predicted	0.831	NA
diana_microt	MIMAT0000453	hsa-miR-154-3p	IL1RAP	3556	ENSG00000196083	NA	NA	NA	predicted	0.831	NA
diana_microt	MIMAT0000453	hsa-miR-154-3p	NSL1	25936	ENSG00000117697	NA	NA	NA	predicted	0.831	NA
diana_microt	MIMAT0000453	hsa-miR-154-3p	ZNF638	27332	ENSG00000075292	NA	NA	NA	predicted	0.831	NA
diana_microt	MIMAT0000453	hsa-miR-154-3p	ZNF638	100507113	ENSG00000075292	NA	NA	NA	predicted	0.831	NA
diana_microt	MIMAT0000453	hsa-miR-154-3p	ACYP2	98	ENSG00000170634	NA	NA	NA	predicted	0.831	NA
diana_microt	MIMAT0000453	hsa-miR-154-3p	RBM11	54033	ENSG00000185272	NA	NA	NA	predicted	0.831	NA
diana_microt	MIMAT0000453	hsa-miR-154-3p	SEC24D	9871	ENSG00000150961	NA	NA	NA	predicted	0.83	NA
diana_microt	MIMAT0000453	hsa-miR-154-3p	ZNF770	54989	ENSG00000198146	NA	NA	NA	predicted	0.83	NA
diana_microt	MIMAT0000453	hsa-miR-154-3p	COL9A1	1297	ENSG00000112280	NA	NA	NA	predicted	0.83	NA
diana_microt	MIMAT0000453	hsa-miR-154-3p	PIK3C2A	5286	ENSG00000011405	NA	NA	NA	predicted	0.829	NA
diana_microt	MIMAT0000453	hsa-miR-154-3p	EML6	400954	ENSG00000214595	NA	NA	NA	predicted	0.829	NA
diana_microt	MIMAT0000453	hsa-miR-154-3p	PPP2R5E	5529	ENSG00000154001	NA	NA	NA	predicted	0.829	NA
diana_microt	MIMAT0000453	hsa-miR-154-3p	CXXC4	80319	ENSG00000168772	NA	NA	NA	predicted	0.829	NA
diana_microt	MIMAT0000453	hsa-miR-154-3p	OR7D2	162998	ENSG00000188000	NA	NA	NA	predicted	0.828	NA
diana_microt	MIMAT0000453	hsa-miR-154-3p	MAP2K6	5608	ENSG00000108984	NA	NA	NA	predicted	0.827	NA
diana_microt	MIMAT0000453	hsa-miR-154-3p	TMTC1	83857	ENSG00000133687	NA	NA	NA	predicted	0.827	NA
diana_microt	MIMAT0000453	hsa-miR-154-3p	MKX	283078	ENSG00000150051	NA	NA	NA	predicted	0.827	NA
diana_microt	MIMAT0000453	hsa-miR-154-3p		285556	ENSG00000248713	NA	NA	NA	predicted	0.827	NA
diana_microt	MIMAT0000453	hsa-miR-154-3p		NA	ENSG00000257062	NA	NA	NA	predicted	0.827	NA
diana_microt	MIMAT0000453	hsa-miR-154-3p	RIT1	6016	ENSG00000143622	NA	NA	NA	predicted	0.826	NA
diana_microt	MIMAT0000453	hsa-miR-154-3p	USP7	7874	ENSG00000187555	NA	NA	NA	predicted	0.826	NA
diana_microt	MIMAT0000453	hsa-miR-154-3p	PHKB	5257	ENSG00000102893	NA	NA	NA	predicted	0.825	NA
diana_microt	MIMAT0000453	hsa-miR-154-3p	ZNF711	7552	ENSG00000147180	NA	NA	NA	predicted	0.824	NA
diana_microt	MIMAT0000453	hsa-miR-154-3p	SLC30A4	7782	ENSG00000104154	NA	NA	NA	predicted	0.824	NA
diana_microt	MIMAT0000453	hsa-miR-154-3p	TC2N	123036	ENSG00000165929	NA	NA	NA	predicted	0.824	NA
diana_microt	MIMAT0000453	hsa-miR-154-3p	ENTPD5	957	ENSG00000187097	NA	NA	NA	predicted	0.824	NA
diana_microt	MIMAT0000453	hsa-miR-154-3p	PDZK1	5174	ENSG00000174827	NA	NA	NA	predicted	0.823	NA
diana_microt	MIMAT0000453	hsa-miR-154-3p	RALGPS2	55103	ENSG00000116191	NA	NA	NA	predicted	0.823	NA
diana_microt	MIMAT0000453	hsa-miR-154-3p	STRIP2	57464	ENSG00000128578	NA	NA	NA	predicted	0.823	NA
diana_microt	MIMAT0000453	hsa-miR-154-3p	AKAP6	9472	ENSG00000151320	NA	NA	NA	predicted	0.823	NA
diana_microt	MIMAT0000453	hsa-miR-154-3p	C12orf50	160419	ENSG00000165805	NA	NA	NA	predicted	0.823	NA
diana_microt	MIMAT0000453	hsa-miR-154-3p	KL	9365	ENSG00000133116	NA	NA	NA	predicted	0.822	NA
diana_microt	MIMAT0000453	hsa-miR-154-3p	DCUN1D4	23142	ENSG00000109184	NA	NA	NA	predicted	0.822	NA
diana_microt	MIMAT0000453	hsa-miR-154-3p	GIPC2	54810	ENSG00000137960	NA	NA	NA	predicted	0.822	NA
diana_microt	MIMAT0000453	hsa-miR-154-3p	RAB4A	5867	ENSG00000168118	NA	NA	NA	predicted	0.822	NA
diana_microt	MIMAT0000453	hsa-miR-154-3p	RAB4A	10638	ENSG00000168118	NA	NA	NA	predicted	0.822	NA
diana_microt	MIMAT0000453	hsa-miR-154-3p	STK17B	9262	ENSG00000081320	NA	NA	NA	predicted	0.821	NA
diana_microt	MIMAT0000453	hsa-miR-154-3p	SPIN1	10927	ENSG00000106723	NA	NA	NA	predicted	0.821	NA
diana_microt	MIMAT0000453	hsa-miR-154-3p	VPS13A	23230	ENSG00000197969	NA	NA	NA	predicted	0.821	NA
diana_microt	MIMAT0000453	hsa-miR-154-3p	PKIA	5569	ENSG00000171033	NA	NA	NA	predicted	0.82	NA
diana_microt	MIMAT0000453	hsa-miR-154-3p	C4orf33	132321	ENSG00000151470	NA	NA	NA	predicted	0.82	NA
diana_microt	MIMAT0000453	hsa-miR-154-3p	COX16	51241	ENSG00000133983	NA	NA	NA	predicted	0.82	NA
diana_microt	MIMAT0000453	hsa-miR-154-3p	ST6GALNAC3	256435	ENSG00000184005	NA	NA	NA	predicted	0.819	NA
diana_microt	MIMAT0000453	hsa-miR-154-3p	TCERG1	10915	ENSG00000113649	NA	NA	NA	predicted	0.818	NA
diana_microt	MIMAT0000453	hsa-miR-154-3p	PCMTD2	55251	ENSG00000203880	NA	NA	NA	predicted	0.818	NA
diana_microt	MIMAT0000453	hsa-miR-154-3p	NRG4	145957	ENSG00000169752	NA	NA	NA	predicted	0.818	NA
diana_microt	MIMAT0000453	hsa-miR-154-3p	ADCY1	107	ENSG00000164742	NA	NA	NA	predicted	0.818	NA
diana_microt	MIMAT0000453	hsa-miR-154-3p	ADAMTS5	11096	ENSG00000154736	NA	NA	NA	predicted	0.817	NA
diana_microt	MIMAT0000453	hsa-miR-154-3p	GTPBP10	85865	ENSG00000105793	NA	NA	NA	predicted	0.817	NA
diana_microt	MIMAT0000453	hsa-miR-154-3p	ZMYM4	9202	ENSG00000146463	NA	NA	NA	predicted	0.817	NA
diana_microt	MIMAT0000453	hsa-miR-154-3p	LSM11	134353	ENSG00000155858	NA	NA	NA	predicted	0.816	NA
diana_microt	MIMAT0000453	hsa-miR-154-3p	HSPA13	6782	ENSG00000155304	NA	NA	NA	predicted	0.814	NA
diana_microt	MIMAT0000453	hsa-miR-154-3p	DDX60	55601	ENSG00000137628	NA	NA	NA	predicted	0.814	NA
diana_microt	MIMAT0000453	hsa-miR-154-3p	ARHGEF35	445328	ENSG00000213214	NA	NA	NA	predicted	0.814	NA
diana_microt	MIMAT0000453	hsa-miR-154-3p	CDH8	1006	ENSG00000150394	NA	NA	NA	predicted	0.814	NA
diana_microt	MIMAT0000453	hsa-miR-154-3p	CLEC1B	51266	ENSG00000165682	NA	NA	NA	predicted	0.814	NA
diana_microt	MIMAT0000453	hsa-miR-154-3p	TEAD1	7003	ENSG00000187079	NA	NA	NA	predicted	0.813	NA
diana_microt	MIMAT0000453	hsa-miR-154-3p	ZNF568	374900	ENSG00000198453	NA	NA	NA	predicted	0.813	NA
diana_microt	MIMAT0000453	hsa-miR-154-3p	ARHGAP42	143872	ENSG00000165895	NA	NA	NA	predicted	0.813	NA
diana_microt	MIMAT0000453	hsa-miR-154-3p	KIAA1033	23325	ENSG00000136051	NA	NA	NA	predicted	0.812	NA
diana_microt	MIMAT0000453	hsa-miR-154-3p	MRGBP	55257	ENSG00000101189	NA	NA	NA	predicted	0.812	NA
diana_microt	MIMAT0000453	hsa-miR-154-3p	CRHBP	1393	ENSG00000145708	NA	NA	NA	predicted	0.811	NA
diana_microt	MIMAT0000453	hsa-miR-154-3p	GCA	25801	ENSG00000115271	NA	NA	NA	predicted	0.811	NA
diana_microt	MIMAT0000453	hsa-miR-154-3p	BICD1	636	ENSG00000151746	NA	NA	NA	predicted	0.811	NA
diana_microt	MIMAT0000453	hsa-miR-154-3p	CHSY1	22856	ENSG00000131873	NA	NA	NA	predicted	0.81	NA
diana_microt	MIMAT0000453	hsa-miR-154-3p	BTBD11	121551	ENSG00000151136	NA	NA	NA	predicted	0.81	NA
diana_microt	MIMAT0000453	hsa-miR-154-3p	HCN1	348980	ENSG00000164588	NA	NA	NA	predicted	0.81	NA
diana_microt	MIMAT0000453	hsa-miR-154-3p	IBTK	25998	ENSG00000005700	NA	NA	NA	predicted	0.809	NA
diana_microt	MIMAT0000453	hsa-miR-154-3p	FAM9B	171483	ENSG00000177138	NA	NA	NA	predicted	0.809	NA
diana_microt	MIMAT0000453	hsa-miR-154-3p	CLDN11	5010	ENSG00000013297	NA	NA	NA	predicted	0.809	NA
diana_microt	MIMAT0000453	hsa-miR-154-3p	RNF220	55182	ENSG00000187147	NA	NA	NA	predicted	0.809	NA
diana_microt	MIMAT0000453	hsa-miR-154-3p	MTMR10	54893	ENSG00000166912	NA	NA	NA	predicted	0.808	NA
diana_microt	MIMAT0000453	hsa-miR-154-3p	NAA15	80155	ENSG00000164134	NA	NA	NA	predicted	0.808	NA
diana_microt	MIMAT0000453	hsa-miR-154-3p	INO80C	125476	ENSG00000153391	NA	NA	NA	predicted	0.808	NA
diana_microt	MIMAT0000453	hsa-miR-154-3p	BRCC3	79184	ENSG00000185515	NA	NA	NA	predicted	0.808	NA
diana_microt	MIMAT0000453	hsa-miR-154-3p	NPNT	255743	ENSG00000168743	NA	NA	NA	predicted	0.807	NA
diana_microt	MIMAT0000453	hsa-miR-154-3p	ZBTB44	29068	ENSG00000196323	NA	NA	NA	predicted	0.807	NA
diana_microt	MIMAT0000453	hsa-miR-154-3p	CHSY3	337876	ENSG00000198108	NA	NA	NA	predicted	0.806	NA
diana_microt	MIMAT0000453	hsa-miR-154-3p	MTMR2	8898	ENSG00000087053	NA	NA	NA	predicted	0.806	NA
diana_microt	MIMAT0000453	hsa-miR-154-3p	CHKA	1119	ENSG00000110721	NA	NA	NA	predicted	0.806	NA
diana_microt	MIMAT0000453	hsa-miR-154-3p	KIF23	9493	ENSG00000137807	NA	NA	NA	predicted	0.805	NA
diana_microt	MIMAT0000453	hsa-miR-154-3p	PPP2R3C	55012	ENSG00000092020	NA	NA	NA	predicted	0.805	NA
diana_microt	MIMAT0000453	hsa-miR-154-3p	USP36	57602	ENSG00000055483	NA	NA	NA	predicted	0.805	NA
diana_microt	MIMAT0000453	hsa-miR-154-3p	NEK7	140609	ENSG00000151414	NA	NA	NA	predicted	0.805	NA
elmmo	MIMAT0000453	hsa-miR-154-3p	RHOA	387	ENSG00000067560	NA	NA	NA	predicted	0.569	NA
elmmo	MIMAT0000453	hsa-miR-154-3p	RUNX1T1	862	ENSG00000079102	NA	NA	NA	predicted	0.569	NA
elmmo	MIMAT0000453	hsa-miR-154-3p	PPM1A	5494	ENSG00000100614	NA	NA	NA	predicted	0.569	NA
elmmo	MIMAT0000453	hsa-miR-154-3p	RFX3	5991	ENSG00000080298	NA	NA	NA	predicted	0.569	NA
elmmo	MIMAT0000453	hsa-miR-154-3p	TOP1	7150	ENSG00000198900	NA	NA	NA	predicted	0.569	NA
elmmo	MIMAT0000453	hsa-miR-154-3p	PPARGC1A	10891	ENSG00000109819	NA	NA	NA	predicted	0.569	NA
elmmo	MIMAT0000453	hsa-miR-154-3p	AZIN1	51582	ENSG00000155096	NA	NA	NA	predicted	0.569	NA
elmmo	MIMAT0000453	hsa-miR-154-3p	KDM6A	7403	ENSG00000147050	NA	NA	NA	predicted	0.569	NA
elmmo	MIMAT0000453	hsa-miR-154-3p	C6orf106	64771	ENSG00000196821	NA	NA	NA	predicted	0.569	NA
elmmo	MIMAT0000453	hsa-miR-154-3p	CCND1	595	ENSG00000110092	NA	NA	NA	predicted	0.566	NA
elmmo	MIMAT0000453	hsa-miR-154-3p	CCNT2	905	ENSG00000082258	NA	NA	NA	predicted	0.566	NA
elmmo	MIMAT0000453	hsa-miR-154-3p	MEGF9	1955	ENSG00000106780	NA	NA	NA	predicted	0.566	NA
elmmo	MIMAT0000453	hsa-miR-154-3p	ROCK1	6093	ENSG00000067900	NA	NA	NA	predicted	0.566	NA
elmmo	MIMAT0000453	hsa-miR-154-3p	SOX9	6662	ENSG00000125398	NA	NA	NA	predicted	0.566	NA
elmmo	MIMAT0000453	hsa-miR-154-3p	JPH1	56704	ENSG00000104369	NA	NA	NA	predicted	0.566	NA
elmmo	MIMAT0000453	hsa-miR-154-3p	EML6	400954	ENSG00000214595	NA	NA	NA	predicted	0.566	NA
elmmo	MIMAT0000453	hsa-miR-154-3p	ARHGAP20	57569	ENSG00000137727	NA	NA	NA	predicted	0.566	NA
elmmo	MIMAT0000453	hsa-miR-154-3p	ALG14	199857	ENSG00000172339	NA	NA	NA	predicted	0.566	NA
elmmo	MIMAT0000453	hsa-miR-154-3p	ZNF831	128611	ENSG00000124203	NA	NA	NA	predicted	0.566	NA
elmmo	MIMAT0000453	hsa-miR-154-3p	ZFP36L2	678	ENSG00000152518	NA	NA	NA	predicted	0.541	NA
elmmo	MIMAT0000453	hsa-miR-154-3p	RBMS1	5937	ENSG00000153250	NA	NA	NA	predicted	0.541	NA
elmmo	MIMAT0000453	hsa-miR-154-3p	ZEB2	9839	ENSG00000169554	NA	NA	NA	predicted	0.541	NA
elmmo	MIMAT0000453	hsa-miR-154-3p	SP3	6670	ENSG00000172845	NA	NA	NA	predicted	0.541	NA
elmmo	MIMAT0000453	hsa-miR-154-3p	TEAD1	7003	ENSG00000187079	NA	NA	NA	predicted	0.541	NA
elmmo	MIMAT0000453	hsa-miR-154-3p	ANKRD27	84079	ENSG00000105186	NA	NA	NA	predicted	0.541	NA
elmmo	MIMAT0000453	hsa-miR-154-3p	UBE2Q1	55585	ENSG00000160714	NA	NA	NA	predicted	0.541	NA
elmmo	MIMAT0000453	hsa-miR-154-3p	BMI1	648	ENSG00000168283	NA	NA	NA	predicted	0.541	NA
elmmo	MIMAT0000453	hsa-miR-154-3p	HNRNPK	3190	ENSG00000165119	NA	NA	NA	predicted	0.541	NA
elmmo	MIMAT0000453	hsa-miR-154-3p	TOPORS	10210	ENSG00000197579	NA	NA	NA	predicted	0.541	NA
elmmo	MIMAT0000453	hsa-miR-154-3p	TNPO1	3842	ENSG00000083312	NA	NA	NA	predicted	0.541	NA
elmmo	MIMAT0000453	hsa-miR-154-3p	ENY2	56943	ENSG00000120533	NA	NA	NA	predicted	0.541	NA
elmmo	MIMAT0000453	hsa-miR-154-3p	FMR1	2332	ENSG00000102081	NA	NA	NA	predicted	0.541	NA
elmmo	MIMAT0000453	hsa-miR-154-3p	CTCF	10664	ENSG00000102974	NA	NA	NA	predicted	0.541	NA
elmmo	MIMAT0000453	hsa-miR-154-3p	CSTF3	1479	ENSG00000176102	NA	NA	NA	predicted	0.541	NA
elmmo	MIMAT0000453	hsa-miR-154-3p	DYRK1A	1859	ENSG00000157540	NA	NA	NA	predicted	0.541	NA
elmmo	MIMAT0000453	hsa-miR-154-3p	FLT3	2322	ENSG00000122025	NA	NA	NA	predicted	0.541	NA
elmmo	MIMAT0000453	hsa-miR-154-3p	H3F3A	3020	ENSG00000163041	NA	NA	NA	predicted	0.541	NA
elmmo	MIMAT0000453	hsa-miR-154-3p	H3F3A	3021	ENSG00000163041	NA	NA	NA	predicted	0.541	NA
elmmo	MIMAT0000453	hsa-miR-154-3p	HNRNPA2B1	3181	ENSG00000122566	NA	NA	NA	predicted	0.541	NA
elmmo	MIMAT0000453	hsa-miR-154-3p	ITPR1	3708	ENSG00000150995	NA	NA	NA	predicted	0.541	NA
elmmo	MIMAT0000453	hsa-miR-154-3p	KCNMA1	3778	ENSG00000156113	NA	NA	NA	predicted	0.541	NA
elmmo	MIMAT0000453	hsa-miR-154-3p	SMAD7	4092	ENSG00000101665	NA	NA	NA	predicted	0.541	NA
elmmo	MIMAT0000453	hsa-miR-154-3p	MXI1	4601	ENSG00000119950	NA	NA	NA	predicted	0.541	NA
elmmo	MIMAT0000453	hsa-miR-154-3p	PCCA	5095	ENSG00000175198	NA	NA	NA	predicted	0.541	NA
elmmo	MIMAT0000453	hsa-miR-154-3p	PDE4D	5144	ENSG00000113448	NA	NA	NA	predicted	0.541	NA
elmmo	MIMAT0000453	hsa-miR-154-3p	PURA	5813	ENSG00000185129	NA	NA	NA	predicted	0.541	NA
elmmo	MIMAT0000453	hsa-miR-154-3p	RORA	6095	ENSG00000069667	NA	NA	NA	predicted	0.541	NA
elmmo	MIMAT0000453	hsa-miR-154-3p	STYX	6815	ENSG00000198252	NA	NA	NA	predicted	0.541	NA
elmmo	MIMAT0000453	hsa-miR-154-3p	ZNF148	7707	ENSG00000163848	NA	NA	NA	predicted	0.541	NA
elmmo	MIMAT0000453	hsa-miR-154-3p	BRD3	8019	ENSG00000169925	NA	NA	NA	predicted	0.541	NA
elmmo	MIMAT0000453	hsa-miR-154-3p	PICALM	8301	ENSG00000073921	NA	NA	NA	predicted	0.541	NA
elmmo	MIMAT0000453	hsa-miR-154-3p	PPAP2B	8613	ENSG00000162407	NA	NA	NA	predicted	0.541	NA
elmmo	MIMAT0000453	hsa-miR-154-3p	NRP2	8828	ENSG00000118257	NA	NA	NA	predicted	0.541	NA
elmmo	MIMAT0000453	hsa-miR-154-3p	VAPA	9218	ENSG00000101558	NA	NA	NA	predicted	0.541	NA
elmmo	MIMAT0000453	hsa-miR-154-3p	ZRANB2	9406	ENSG00000132485	NA	NA	NA	predicted	0.541	NA
elmmo	MIMAT0000453	hsa-miR-154-3p	IVNS1ABP	10625	ENSG00000116679	NA	NA	NA	predicted	0.541	NA
elmmo	MIMAT0000453	hsa-miR-154-3p	STAG2	10735	ENSG00000101972	NA	NA	NA	predicted	0.541	NA
elmmo	MIMAT0000453	hsa-miR-154-3p	MTF2	22823	ENSG00000143033	NA	NA	NA	predicted	0.541	NA
elmmo	MIMAT0000453	hsa-miR-154-3p	RNF44	22838	ENSG00000146083	NA	NA	NA	predicted	0.541	NA
elmmo	MIMAT0000453	hsa-miR-154-3p	TNRC6B	23112	ENSG00000100354	NA	NA	NA	predicted	0.541	NA
elmmo	MIMAT0000453	hsa-miR-154-3p	RYBP	23429	ENSG00000163602	NA	NA	NA	predicted	0.541	NA
elmmo	MIMAT0000453	hsa-miR-154-3p	ZNF281	23528	ENSG00000162702	NA	NA	NA	predicted	0.541	NA
elmmo	MIMAT0000453	hsa-miR-154-3p	NIPBL	25836	ENSG00000164190	NA	NA	NA	predicted	0.541	NA
elmmo	MIMAT0000453	hsa-miR-154-3p	TRIB2	28951	ENSG00000071575	NA	NA	NA	predicted	0.541	NA
elmmo	MIMAT0000453	hsa-miR-154-3p	BAZ2B	29994	ENSG00000123636	NA	NA	NA	predicted	0.541	NA
elmmo	MIMAT0000453	hsa-miR-154-3p	NOX4	50507	ENSG00000086991	NA	NA	NA	predicted	0.541	NA
elmmo	MIMAT0000453	hsa-miR-154-3p	SLC38A2	54407	ENSG00000134294	NA	NA	NA	predicted	0.541	NA
elmmo	MIMAT0000453	hsa-miR-154-3p	QRICH1	54870	ENSG00000198218	NA	NA	NA	predicted	0.541	NA
elmmo	MIMAT0000453	hsa-miR-154-3p	ZCCHC2	54877	ENSG00000141664	NA	NA	NA	predicted	0.541	NA
elmmo	MIMAT0000453	hsa-miR-154-3p	ANKS1B	56899	ENSG00000185046	NA	NA	NA	predicted	0.541	NA
elmmo	MIMAT0000453	hsa-miR-154-3p	TSHZ3	57616	ENSG00000121297	NA	NA	NA	predicted	0.541	NA
elmmo	MIMAT0000453	hsa-miR-154-3p	LRRN1	57633	ENSG00000175928	NA	NA	NA	predicted	0.541	NA
elmmo	MIMAT0000453	hsa-miR-154-3p	FBXO11	80204	ENSG00000138081	NA	NA	NA	predicted	0.541	NA
elmmo	MIMAT0000453	hsa-miR-154-3p	UHRF2	115426	ENSG00000147854	NA	NA	NA	predicted	0.541	NA
elmmo	MIMAT0000453	hsa-miR-154-3p	NUS1	116150	ENSG00000153989	NA	NA	NA	predicted	0.541	NA
elmmo	MIMAT0000453	hsa-miR-154-3p	RNF38	152006	ENSG00000137075	NA	NA	NA	predicted	0.541	NA
elmmo	MIMAT0000453	hsa-miR-154-3p	CREBRF	153222	ENSG00000164463	NA	NA	NA	predicted	0.541	NA
elmmo	MIMAT0000453	hsa-miR-154-3p	ARID2	196528	ENSG00000189079	NA	NA	NA	predicted	0.541	NA
elmmo	MIMAT0000453	hsa-miR-154-3p	SPRED2	200734	ENSG00000198369	NA	NA	NA	predicted	0.541	NA
elmmo	MIMAT0000453	hsa-miR-154-3p	NALCN	259232	ENSG00000102452	NA	NA	NA	predicted	0.541	NA
elmmo	MIMAT0000453	hsa-miR-154-3p	ATP11C	286410	ENSG00000101974	NA	NA	NA	predicted	0.541	NA
elmmo	MIMAT0000453	hsa-miR-154-3p	RBM27	54439	ENSG00000091009	NA	NA	NA	predicted	0.541	NA
elmmo	MIMAT0000453	hsa-miR-154-3p	RALYL	138046	ENSG00000184672	NA	NA	NA	predicted	0.541	NA
elmmo	MIMAT0000453	hsa-miR-154-3p	ESRRG	2104	ENSG00000196482	NA	NA	NA	predicted	0.541	NA
elmmo	MIMAT0000453	hsa-miR-154-3p	EWSR1	2130	ENSG00000182944	NA	NA	NA	predicted	0.541	NA
elmmo	MIMAT0000453	hsa-miR-154-3p	STIM2	57620	ENSG00000109689	NA	NA	NA	predicted	0.541	NA
elmmo	MIMAT0000453	hsa-miR-154-3p	TMEM178B	100507421	ENSG00000261115	NA	NA	NA	predicted	0.541	NA
elmmo	MIMAT0000453	hsa-miR-154-3p	ADCY5	111	ENSG00000173175	NA	NA	NA	predicted	0.541	NA
elmmo	MIMAT0000453	hsa-miR-154-3p	UQCRB	7381	ENSG00000156467	NA	NA	NA	predicted	0.541	NA
elmmo	MIMAT0000453	hsa-miR-154-3p	PPP2CA	5515	ENSG00000113575	NA	NA	NA	predicted	0.541	NA
elmmo	MIMAT0000453	hsa-miR-154-3p	SNAP25	6616	ENSG00000132639	NA	NA	NA	predicted	0.541	NA
elmmo	MIMAT0000453	hsa-miR-154-3p	PRPF3	9129	ENSG00000117360	NA	NA	NA	predicted	0.541	NA
elmmo	MIMAT0000453	hsa-miR-154-3p	GPC6	10082	ENSG00000183098	NA	NA	NA	predicted	0.541	NA
elmmo	MIMAT0000453	hsa-miR-154-3p	RBBP6	5930	ENSG00000122257	NA	NA	NA	predicted	0.541	NA
elmmo	MIMAT0000453	hsa-miR-154-3p	MAGI2	9863	ENSG00000187391	NA	NA	NA	predicted	0.541	NA
elmmo	MIMAT0000453	hsa-miR-154-3p	PPP4R4	57718	ENSG00000119698	NA	NA	NA	predicted	0.541	NA
elmmo	MIMAT0000453	hsa-miR-154-3p	NEUROG2	63973	ENSG00000178403	NA	NA	NA	predicted	0.541	NA
elmmo	MIMAT0000453	hsa-miR-154-3p	ESCO1	114799	ENSG00000141446	NA	NA	NA	predicted	0.541	NA
elmmo	MIMAT0000453	hsa-miR-154-3p	CNOT6L	246175	ENSG00000138767	NA	NA	NA	predicted	0.541	NA
elmmo	MIMAT0000453	hsa-miR-154-3p	RC3H1	149041	ENSG00000135870	NA	NA	NA	predicted	0.541	NA
elmmo	MIMAT0000453	hsa-miR-154-3p	CLOCK	9575	ENSG00000134852	NA	NA	NA	predicted	0.539	NA
elmmo	MIMAT0000453	hsa-miR-154-3p	ZFP36L2	678	ENSG00000152518	NA	NA	NA	predicted	0.539	NA
elmmo	MIMAT0000453	hsa-miR-154-3p	HMGA2	8091	ENSG00000149948	NA	NA	NA	predicted	0.539	NA
elmmo	MIMAT0000453	hsa-miR-154-3p	ANKRD27	84079	ENSG00000105186	NA	NA	NA	predicted	0.539	NA
elmmo	MIMAT0000453	hsa-miR-154-3p	TIA1	7072	ENSG00000116001	NA	NA	NA	predicted	0.539	NA
elmmo	MIMAT0000453	hsa-miR-154-3p	HIF1A	3091	ENSG00000100644	NA	NA	NA	predicted	0.539	NA
elmmo	MIMAT0000453	hsa-miR-154-3p	RELN	5649	ENSG00000189056	NA	NA	NA	predicted	0.539	NA
elmmo	MIMAT0000453	hsa-miR-154-3p	GALNT1	2589	ENSG00000141429	NA	NA	NA	predicted	0.539	NA
elmmo	MIMAT0000453	hsa-miR-154-3p	ATP1B1	481	ENSG00000143153	NA	NA	NA	predicted	0.539	NA
elmmo	MIMAT0000453	hsa-miR-154-3p	FOXN3	1112	ENSG00000053254	NA	NA	NA	predicted	0.539	NA
elmmo	MIMAT0000453	hsa-miR-154-3p	CPE	1363	ENSG00000109472	NA	NA	NA	predicted	0.539	NA
elmmo	MIMAT0000453	hsa-miR-154-3p	GNAQ	2776	ENSG00000156052	NA	NA	NA	predicted	0.539	NA
elmmo	MIMAT0000453	hsa-miR-154-3p	HIVEP2	3097	ENSG00000010818	NA	NA	NA	predicted	0.539	NA
elmmo	MIMAT0000453	hsa-miR-154-3p	MAP3K1	4214	ENSG00000095015	NA	NA	NA	predicted	0.539	NA
elmmo	MIMAT0000453	hsa-miR-154-3p	RAP1A	5906	ENSG00000116473	NA	NA	NA	predicted	0.539	NA
elmmo	MIMAT0000453	hsa-miR-154-3p	SYT4	6860	ENSG00000132872	NA	NA	NA	predicted	0.539	NA
elmmo	MIMAT0000453	hsa-miR-154-3p	SRSF11	9295	ENSG00000116754	NA	NA	NA	predicted	0.539	NA
elmmo	MIMAT0000453	hsa-miR-154-3p	HELZ	9931	ENSG00000198265	NA	NA	NA	predicted	0.539	NA
elmmo	MIMAT0000453	hsa-miR-154-3p	HNRNPR	10236	ENSG00000125944	NA	NA	NA	predicted	0.539	NA
elmmo	MIMAT0000453	hsa-miR-154-3p	PDZD2	23037	ENSG00000133401	NA	NA	NA	predicted	0.539	NA
elmmo	MIMAT0000453	hsa-miR-154-3p	ZNF638	27332	ENSG00000075292	NA	NA	NA	predicted	0.539	NA
elmmo	MIMAT0000453	hsa-miR-154-3p	PLEKHA5	54477	ENSG00000052126	NA	NA	NA	predicted	0.539	NA
elmmo	MIMAT0000453	hsa-miR-154-3p	ZCCHC2	54877	ENSG00000141664	NA	NA	NA	predicted	0.539	NA
elmmo	MIMAT0000453	hsa-miR-154-3p	PHIP	55023	ENSG00000146247	NA	NA	NA	predicted	0.539	NA
elmmo	MIMAT0000453	hsa-miR-154-3p	CDV3	55573	ENSG00000091527	NA	NA	NA	predicted	0.539	NA
elmmo	MIMAT0000453	hsa-miR-154-3p	TBC1D22B	55633	ENSG00000065491	NA	NA	NA	predicted	0.539	NA
elmmo	MIMAT0000453	hsa-miR-154-3p	CREBZF	58487	ENSG00000137504	NA	NA	NA	predicted	0.539	NA
elmmo	MIMAT0000453	hsa-miR-154-3p	NUS1	116150	ENSG00000153989	NA	NA	NA	predicted	0.539	NA
elmmo	MIMAT0000453	hsa-miR-154-3p	CREBRF	153222	ENSG00000164463	NA	NA	NA	predicted	0.539	NA
elmmo	MIMAT0000453	hsa-miR-154-3p	RNF145	153830	ENSG00000145860	NA	NA	NA	predicted	0.539	NA
elmmo	MIMAT0000453	hsa-miR-154-3p	BOD1L1	259282	ENSG00000038219	NA	NA	NA	predicted	0.539	NA
elmmo	MIMAT0000453	hsa-miR-154-3p	ZNF704	619279	ENSG00000164684	NA	NA	NA	predicted	0.539	NA
elmmo	MIMAT0000453	hsa-miR-154-3p	ZNF638	100507113	ENSG00000075292	NA	NA	NA	predicted	0.539	NA
elmmo	MIMAT0000453	hsa-miR-154-3p	TWIST1	7291	ENSG00000122691	NA	NA	NA	predicted	0.539	NA
elmmo	MIMAT0000453	hsa-miR-154-3p	ADRA1A	148	ENSG00000120907	NA	NA	NA	predicted	0.539	NA
elmmo	MIMAT0000453	hsa-miR-154-3p	CCDC73	493860	ENSG00000186714	NA	NA	NA	predicted	0.539	NA
elmmo	MIMAT0000453	hsa-miR-154-3p	TSHZ2	128553	ENSG00000182463	NA	NA	NA	predicted	0.539	NA
elmmo	MIMAT0000453	hsa-miR-154-3p	POU3F1	5453	ENSG00000185668	NA	NA	NA	predicted	0.539	NA
elmmo	MIMAT0000453	hsa-miR-154-3p	GPC6	10082	ENSG00000183098	NA	NA	NA	predicted	0.539	NA
elmmo	MIMAT0000453	hsa-miR-154-3p	FAM179B	23116	ENSG00000198718	NA	NA	NA	predicted	0.539	NA
elmmo	MIMAT0000453	hsa-miR-154-3p	HCN1	348980	ENSG00000164588	NA	NA	NA	predicted	0.539	NA
elmmo	MIMAT0000453	hsa-miR-154-3p	ZFHX4	79776	ENSG00000091656	NA	NA	NA	predicted	0.539	NA
elmmo	MIMAT0000453	hsa-miR-154-3p	SOX7	83595	ENSG00000171056	NA	NA	NA	predicted	0.539	NA
elmmo	MIMAT0000453	hsa-miR-154-3p	ARHGAP42	143872	ENSG00000165895	NA	NA	NA	predicted	0.539	NA
elmmo	MIMAT0000453	hsa-miR-154-3p	DRAM2	128338	ENSG00000156171	NA	NA	NA	predicted	0.539	NA
elmmo	MIMAT0000453	hsa-miR-154-3p	DOCK4	9732	ENSG00000128512	NA	NA	NA	predicted	0.531	NA
elmmo	MIMAT0000453	hsa-miR-154-3p	ZMYM4	9202	ENSG00000146463	NA	NA	NA	predicted	0.531	NA
elmmo	MIMAT0000453	hsa-miR-154-3p	RBMS3	27303	ENSG00000144642	NA	NA	NA	predicted	0.528	NA
elmmo	MIMAT0000453	hsa-miR-154-3p	CREBRF	153222	ENSG00000164463	NA	NA	NA	predicted	0.528	NA
elmmo	MIMAT0000453	hsa-miR-154-3p	FSTL4	23105	ENSG00000053108	NA	NA	NA	predicted	0.528	NA
elmmo	MIMAT0000453	hsa-miR-154-3p	MMP16	4325	ENSG00000156103	NA	NA	NA	predicted	0.506	NA
elmmo	MIMAT0000453	hsa-miR-154-3p	ELAVL2	1993	ENSG00000107105	NA	NA	NA	predicted	0.506	NA
elmmo	MIMAT0000453	hsa-miR-154-3p	EPHA5	2044	ENSG00000145242	NA	NA	NA	predicted	0.506	NA
elmmo	MIMAT0000453	hsa-miR-154-3p	KPNA3	3839	ENSG00000102753	NA	NA	NA	predicted	0.506	NA
elmmo	MIMAT0000453	hsa-miR-154-3p	FZD1	8321	ENSG00000157240	NA	NA	NA	predicted	0.506	NA
elmmo	MIMAT0000453	hsa-miR-154-3p	CEP68	23177	ENSG00000011523	NA	NA	NA	predicted	0.506	NA
elmmo	MIMAT0000453	hsa-miR-154-3p	PHLPP1	23239	ENSG00000081913	NA	NA	NA	predicted	0.506	NA
elmmo	MIMAT0000453	hsa-miR-154-3p	CRIM1	51232	ENSG00000150938	NA	NA	NA	predicted	0.506	NA
elmmo	MIMAT0000453	hsa-miR-154-3p	SLAIN2	57606	ENSG00000109171	NA	NA	NA	predicted	0.506	NA
elmmo	MIMAT0000453	hsa-miR-154-3p	MED12L	116931	ENSG00000144893	NA	NA	NA	predicted	0.506	NA
elmmo	MIMAT0000453	hsa-miR-154-3p	PDE10A	10846	ENSG00000112541	NA	NA	NA	predicted	0.506	NA
elmmo	MIMAT0000453	hsa-miR-154-3p	GPR85	54329	ENSG00000164604	NA	NA	NA	predicted	0.506	NA
elmmo	MIMAT0000453	hsa-miR-154-3p	CNR1	1268	ENSG00000118432	NA	NA	NA	predicted	0.506	NA
elmmo	MIMAT0000453	hsa-miR-154-3p	PIKFYVE	200576	ENSG00000115020	NA	NA	NA	predicted	0.506	NA
elmmo	MIMAT0000453	hsa-miR-154-3p	CHCHD3	54927	ENSG00000106554	NA	NA	NA	predicted	0.506	NA
elmmo	MIMAT0000453	hsa-miR-154-3p	NLK	51701	ENSG00000087095	NA	NA	NA	predicted	0.504	NA
elmmo	MIMAT0000453	hsa-miR-154-3p	LRP5	4041	ENSG00000162337	NA	NA	NA	predicted	0.504	NA
elmmo	MIMAT0000453	hsa-miR-154-3p	NUP160	23279	ENSG00000030066	NA	NA	NA	predicted	0.504	NA
elmmo	MIMAT0000453	hsa-miR-154-3p	ST6GAL2	84620	ENSG00000144057	NA	NA	NA	predicted	0.504	NA
elmmo	MIMAT0000453	hsa-miR-154-3p	CSMD3	114788	ENSG00000164796	NA	NA	NA	predicted	0.504	NA
elmmo	MIMAT0000453	hsa-miR-154-3p	ELAVL2	1993	ENSG00000107105	NA	NA	NA	predicted	0.503	NA
elmmo	MIMAT0000453	hsa-miR-154-3p	FMOD	2331	ENSG00000122176	NA	NA	NA	predicted	0.503	NA
elmmo	MIMAT0000453	hsa-miR-154-3p	PPP1CC	5501	ENSG00000186298	NA	NA	NA	predicted	0.503	NA
elmmo	MIMAT0000453	hsa-miR-154-3p	FUBP3	8939	ENSG00000107164	NA	NA	NA	predicted	0.503	NA
elmmo	MIMAT0000453	hsa-miR-154-3p	SCAMP1	9522	ENSG00000085365	NA	NA	NA	predicted	0.503	NA
elmmo	MIMAT0000453	hsa-miR-154-3p	PROSC	11212	ENSG00000147471	NA	NA	NA	predicted	0.503	NA
elmmo	MIMAT0000453	hsa-miR-154-3p	MED13L	23389	ENSG00000123066	NA	NA	NA	predicted	0.503	NA
elmmo	MIMAT0000453	hsa-miR-154-3p	ZC3H12C	85463	ENSG00000149289	NA	NA	NA	predicted	0.503	NA
elmmo	MIMAT0000453	hsa-miR-154-3p	HNRNPA3	220988	ENSG00000170144	NA	NA	NA	predicted	0.503	NA
elmmo	MIMAT0000453	hsa-miR-154-3p	CLLU1	574028	ENSG00000257127	NA	NA	NA	predicted	0.503	NA
elmmo	MIMAT0000453	hsa-miR-154-3p	SPOCK3	50859	ENSG00000196104	NA	NA	NA	predicted	0.503	NA
elmmo	MIMAT0000453	hsa-miR-154-3p	ME2	4200	ENSG00000082212	NA	NA	NA	predicted	0.503	NA
elmmo	MIMAT0000453	hsa-miR-154-3p	STIM2	57620	ENSG00000109689	NA	NA	NA	predicted	0.503	NA
elmmo	MIMAT0000453	hsa-miR-154-3p	ZNF516	9658	ENSG00000101493	NA	NA	NA	predicted	0.503	NA
elmmo	MIMAT0000453	hsa-miR-154-3p	SLC24A3	57419	ENSG00000185052	NA	NA	NA	predicted	0.503	NA
elmmo	MIMAT0000453	hsa-miR-154-3p	PIEZO2	63895	ENSG00000154864	NA	NA	NA	predicted	0.503	NA
elmmo	MIMAT0000453	hsa-miR-154-3p	AGBL4	84871	ENSG00000186094	NA	NA	NA	predicted	0.503	NA
elmmo	MIMAT0000453	hsa-miR-154-3p	ZNF148	7707	ENSG00000163848	NA	NA	NA	predicted	0.501	NA
elmmo	MIMAT0000453	hsa-miR-154-3p	AP3D1	8943	ENSG00000065000	NA	NA	NA	predicted	0.501	NA
elmmo	MIMAT0000453	hsa-miR-154-3p	ZMYND11	10771	ENSG00000015171	NA	NA	NA	predicted	0.501	NA
elmmo	MIMAT0000453	hsa-miR-154-3p	LIMCH1	22998	ENSG00000064042	NA	NA	NA	predicted	0.501	NA
elmmo	MIMAT0000453	hsa-miR-154-3p	TRIM33	51592	ENSG00000197323	NA	NA	NA	predicted	0.501	NA
elmmo	MIMAT0000453	hsa-miR-154-3p	GATAD2B	57459	ENSG00000143614	NA	NA	NA	predicted	0.501	NA
elmmo	MIMAT0000453	hsa-miR-154-3p	NAA30	122830	ENSG00000139977	NA	NA	NA	predicted	0.501	NA
elmmo	MIMAT0000453	hsa-miR-154-3p	CNKSR3	154043	ENSG00000153721	NA	NA	NA	predicted	0.501	NA
elmmo	MIMAT0000453	hsa-miR-154-3p	ZER1	10444	ENSG00000160445	NA	NA	NA	predicted	0.486	NA
elmmo	MIMAT0000453	hsa-miR-154-3p	FAR1	84188	ENSG00000197601	NA	NA	NA	predicted	0.486	NA
microcosm	MIMAT0000453	hsa-miR-154-3p	NOS2	4843	ENSG00000007171	NA	NA	NA	predicted	19.2255	NA
microcosm	MIMAT0000453	hsa-miR-154-3p	OTC	5009	ENSG00000036473	NA	NA	NA	predicted	18.9884	NA
microcosm	MIMAT0000453	hsa-miR-154-3p	HSD17B8	7923	ENSG00000204228	NA	NA	NA	predicted	18.9884	NA
microcosm	MIMAT0000453	hsa-miR-154-3p	APBA3	9546	ENSG00000011132	NA	NA	NA	predicted	18.761	NA
microcosm	MIMAT0000453	hsa-miR-154-3p	PJA1	64219	ENSG00000181191	NA	NA	NA	predicted	18.7464	NA
microcosm	MIMAT0000453	hsa-miR-154-3p	Q86YR2_HUMAN	NA		NA	NA	NA	predicted	18.7085	NA
microcosm	MIMAT0000453	hsa-miR-154-3p	PJA1	64219	ENSG00000181191	NA	NA	NA	predicted	18.609	NA
microcosm	MIMAT0000453	hsa-miR-154-3p	PJA1	64219	ENSG00000181191	NA	NA	NA	predicted	18.573	NA
microcosm	MIMAT0000453	hsa-miR-154-3p	PJA1	64219	ENSG00000181191	NA	NA	NA	predicted	18.5597	NA
microcosm	MIMAT0000453	hsa-miR-154-3p	C2orf12	NA		NA	NA	NA	predicted	18.5388	NA
microcosm	MIMAT0000453	hsa-miR-154-3p	TTTY8B	84673	ENSG00000185700	NA	NA	NA	predicted	18.4199	NA
microcosm	MIMAT0000453	hsa-miR-154-3p	TTTY8B	100101118	ENSG00000185700	NA	NA	NA	predicted	18.4199	NA
microcosm	MIMAT0000453	hsa-miR-154-3p	SPATA42	642864	ENSG00000203897	NA	NA	NA	predicted	18.4199	NA
microcosm	MIMAT0000453	hsa-miR-154-3p	SLC34A1	6569	ENSG00000131183	NA	NA	NA	predicted	18.2106	NA
microcosm	MIMAT0000453	hsa-miR-154-3p	ARGLU1	55082	ENSG00000134884	NA	NA	NA	predicted	18.1925	NA
microcosm	MIMAT0000453	hsa-miR-154-3p	KLHL32	114792	ENSG00000186231	NA	NA	NA	predicted	18.1925	NA
microcosm	MIMAT0000453	hsa-miR-154-3p	IDS	3423	ENSG00000010404	NA	NA	NA	predicted	18.1925	NA
microcosm	MIMAT0000453	hsa-miR-154-3p	MRO	83876	ENSG00000134042	NA	NA	NA	predicted	18.1925	NA
microcosm	MIMAT0000453	hsa-miR-154-3p	TTC26	79989	ENSG00000105948	NA	NA	NA	predicted	18.1572	NA
microcosm	MIMAT0000453	hsa-miR-154-3p	CRHBP	1393	ENSG00000145708	NA	NA	NA	predicted	18.1445	NA
microcosm	MIMAT0000453	hsa-miR-154-3p	CRHBP	1393	ENSG00000145708	NA	NA	NA	predicted	18.1411	NA
microcosm	MIMAT0000453	hsa-miR-154-3p		3316	ENSG00000170276	NA	NA	NA	predicted	18.0788	NA
microcosm	MIMAT0000453	hsa-miR-154-3p	Q6ZV88_HUMAN	NA		NA	NA	NA	predicted	18.0574	NA
microcosm	MIMAT0000453	hsa-miR-154-3p	PHF1	5252	ENSG00000112511	NA	NA	NA	predicted	18.0434	NA
microcosm	MIMAT0000453	hsa-miR-154-3p	SIGLEC17P	284367	ENSG00000171101	NA	NA	NA	predicted	17.9926	NA
microcosm	MIMAT0000453	hsa-miR-154-3p	USP34	9736	ENSG00000115464	NA	NA	NA	predicted	17.9734	NA
microcosm	MIMAT0000453	hsa-miR-154-3p	SERPINA7	6906	ENSG00000123561	NA	NA	NA	predicted	17.8514	NA
microcosm	MIMAT0000453	hsa-miR-154-3p	NOS2A	NA		NA	NA	NA	predicted	17.8021	NA
microcosm	MIMAT0000453	hsa-miR-154-3p	RPL23A	6147	ENSG00000198242	NA	NA	NA	predicted	17.7999	NA
microcosm	MIMAT0000453	hsa-miR-154-3p	RPL23A	26809	ENSG00000198242	NA	NA	NA	predicted	17.7999	NA
microcosm	MIMAT0000453	hsa-miR-154-3p	ALG14	199857	ENSG00000172339	NA	NA	NA	predicted	17.7908	NA
microcosm	MIMAT0000453	hsa-miR-154-3p	HM13	81502	ENSG00000101294	NA	NA	NA	predicted	17.7902	NA
microcosm	MIMAT0000453	hsa-miR-154-3p	HM13	81502	ENSG00000101294	NA	NA	NA	predicted	17.7788	NA
microcosm	MIMAT0000453	hsa-miR-154-3p	CEP192	55125	ENSG00000101639	NA	NA	NA	predicted	17.7377	NA
microcosm	MIMAT0000453	hsa-miR-154-3p	NONO	4841	ENSG00000147140	NA	NA	NA	predicted	17.7377	NA
microcosm	MIMAT0000453	hsa-miR-154-3p	LINC00474	58483	ENSG00000204148	NA	NA	NA	predicted	17.7371	NA
microcosm	MIMAT0000453	hsa-miR-154-3p	IDS	3423	ENSG00000010404	NA	NA	NA	predicted	17.7163	NA
microcosm	MIMAT0000453	hsa-miR-154-3p	RAI2	10742	ENSG00000131831	NA	NA	NA	predicted	17.7014	NA
microcosm	MIMAT0000453	hsa-miR-154-3p	Q6ZVX8_HUMAN	NA		NA	NA	NA	predicted	17.6979	NA
microcosm	MIMAT0000453	hsa-miR-154-3p	NSMCE4A	54780	ENSG00000107672	NA	NA	NA	predicted	17.624	NA
microcosm	MIMAT0000453	hsa-miR-154-3p	CSNK2B	1460	ENSG00000204435	NA	NA	NA	predicted	17.624	NA
microcosm	MIMAT0000453	hsa-miR-154-3p	TTLL5_HUMAN	NA		NA	NA	NA	predicted	17.5997	NA
miranda	MIMAT0000453	hsa-miR-154-3p	AICDA	57379	ENSG00000111732	NA	NA	NA	predicted	-1.0227	NA
miranda	MIMAT0000453	hsa-miR-154-3p	FAM60A	58516	ENSG00000139146	NA	NA	NA	predicted	-1.0249	NA
miranda	MIMAT0000453	hsa-miR-154-3p	FMR1	2332	ENSG00000102081	NA	NA	NA	predicted	-1.025	NA
miranda	MIMAT0000453	hsa-miR-154-3p	C6orf120	387263	ENSG00000185127	NA	NA	NA	predicted	-1.0256	NA
miranda	MIMAT0000453	hsa-miR-154-3p	PDS5B	23047	ENSG00000083642	NA	NA	NA	predicted	-1.0275	NA
miranda	MIMAT0000453	hsa-miR-154-3p	GC	2638	ENSG00000145321	NA	NA	NA	predicted	-1.0279	NA
miranda	MIMAT0000453	hsa-miR-154-3p	RNF128	79589	ENSG00000133135	NA	NA	NA	predicted	-1.028	NA
miranda	MIMAT0000453	hsa-miR-154-3p	ARHGAP20	57569	ENSG00000137727	NA	NA	NA	predicted	-1.0292	NA
miranda	MIMAT0000453	hsa-miR-154-3p	SGPP1	81537	ENSG00000126821	NA	NA	NA	predicted	-1.0297	NA
miranda	MIMAT0000453	hsa-miR-154-3p	CHERP	10523	ENSG00000085872	NA	NA	NA	predicted	-1.0303	NA
miranda	MIMAT0000453	hsa-miR-154-3p	ATP8B1	5205	ENSG00000081923	NA	NA	NA	predicted	-1.0314	NA
miranda	MIMAT0000453	hsa-miR-154-3p	MORC4	79710	ENSG00000133131	NA	NA	NA	predicted	-1.0316	NA
miranda	MIMAT0000453	hsa-miR-154-3p	ARID4B	51742	ENSG00000054267	NA	NA	NA	predicted	-1.0318	NA
miranda	MIMAT0000453	hsa-miR-154-3p	KCNN2	3781	ENSG00000080709	NA	NA	NA	predicted	-1.0323	NA
miranda	MIMAT0000453	hsa-miR-154-3p	LINC00926	283663	ENSG00000247982	NA	NA	NA	predicted	-1.0324	NA
miranda	MIMAT0000453	hsa-miR-154-3p	TRHDE	29953	ENSG00000072657	NA	NA	NA	predicted	-1.0327	NA
miranda	MIMAT0000453	hsa-miR-154-3p	RRM1	6240	ENSG00000167325	NA	NA	NA	predicted	-1.0336	NA
miranda	MIMAT0000453	hsa-miR-154-3p	FAM13C	220965	ENSG00000148541	NA	NA	NA	predicted	-1.0346	NA
miranda	MIMAT0000453	hsa-miR-154-3p	NUDT19	390916	ENSG00000213965	NA	NA	NA	predicted	-1.0353	NA
miranda	MIMAT0000453	hsa-miR-154-3p	GRIA4	2893	ENSG00000152578	NA	NA	NA	predicted	-1.0382	NA
miranda	MIMAT0000453	hsa-miR-154-3p	RAI2	10742	ENSG00000131831	NA	NA	NA	predicted	-1.04	NA
miranda	MIMAT0000453	hsa-miR-154-3p	ZER1	10444	ENSG00000160445	NA	NA	NA	predicted	-1.0403	NA
miranda	MIMAT0000453	hsa-miR-154-3p	C6orf47	57827	ENSG00000226103	NA	NA	NA	predicted	-1.0422	NA
miranda	MIMAT0000453	hsa-miR-154-3p	C6orf47	57827	ENSG00000235360	NA	NA	NA	predicted	-1.0422	NA
miranda	MIMAT0000453	hsa-miR-154-3p	C6orf47	57827	ENSG00000203623	NA	NA	NA	predicted	-1.0422	NA
miranda	MIMAT0000453	hsa-miR-154-3p	C6orf47	57827	ENSG00000228435	NA	NA	NA	predicted	-1.0422	NA
miranda	MIMAT0000453	hsa-miR-154-3p	C6orf47	57827	ENSG00000228177	NA	NA	NA	predicted	-1.0422	NA
miranda	MIMAT0000453	hsa-miR-154-3p	C6orf47	57827	ENSG00000226531	NA	NA	NA	predicted	-1.0422	NA
miranda	MIMAT0000453	hsa-miR-154-3p	C6orf47	57827	ENSG00000204439	NA	NA	NA	predicted	-1.0422	NA
miranda	MIMAT0000453	hsa-miR-154-3p	DPYD	1806	ENSG00000188641	NA	NA	NA	predicted	-1.043	NA
miranda	MIMAT0000453	hsa-miR-154-3p	KIAA1109	84162	ENSG00000138688	NA	NA	NA	predicted	-1.0433	NA
miranda	MIMAT0000453	hsa-miR-154-3p	SRRM5	100170229	ENSG00000226763	NA	NA	NA	predicted	-1.0445	NA
miranda	MIMAT0000453	hsa-miR-154-3p	ZNF711	7552	ENSG00000147180	NA	NA	NA	predicted	-1.0452	NA
miranda	MIMAT0000453	hsa-miR-154-3p	TMEM184B	25829	ENSG00000198792	NA	NA	NA	predicted	-1.0465	NA
miranda	MIMAT0000453	hsa-miR-154-3p	FMR1	2332	ENSG00000102081	NA	NA	NA	predicted	-1.0468	NA
miranda	MIMAT0000453	hsa-miR-154-3p	TFAP2C	7022	ENSG00000087510	NA	NA	NA	predicted	-1.0489	NA
miranda	MIMAT0000453	hsa-miR-154-3p	LINC00926	283663	ENSG00000247982	NA	NA	NA	predicted	-1.0494	NA
miranda	MIMAT0000453	hsa-miR-154-3p	ST6GAL2	84620	ENSG00000144057	NA	NA	NA	predicted	-1.0503	NA
miranda	MIMAT0000453	hsa-miR-154-3p	GALR1	2587	ENSG00000166573	NA	NA	NA	predicted	-1.0506	NA
miranda	MIMAT0000453	hsa-miR-154-3p	ELAVL2	1993	ENSG00000107105	NA	NA	NA	predicted	-1.0517	NA
miranda	MIMAT0000453	hsa-miR-154-3p	IFT88	8100	ENSG00000032742	NA	NA	NA	predicted	-1.0543	NA
miranda	MIMAT0000453	hsa-miR-154-3p	EML6	400954	ENSG00000214595	NA	NA	NA	predicted	-1.0544	NA
miranda	MIMAT0000453	hsa-miR-154-3p	GAPVD1	26130	ENSG00000165219	NA	NA	NA	predicted	-1.0575	NA
miranda	MIMAT0000453	hsa-miR-154-3p	LPL	4023	ENSG00000175445	NA	NA	NA	predicted	-1.0577	NA
miranda	MIMAT0000453	hsa-miR-154-3p	ADAM18	8749	ENSG00000168619	NA	NA	NA	predicted	-1.0581	NA
miranda	MIMAT0000453	hsa-miR-154-3p	C6orf47	57827	ENSG00000226103	NA	NA	NA	predicted	-1.0592	NA
miranda	MIMAT0000453	hsa-miR-154-3p	C6orf47	57827	ENSG00000235360	NA	NA	NA	predicted	-1.0592	NA
miranda	MIMAT0000453	hsa-miR-154-3p	C6orf47	57827	ENSG00000203623	NA	NA	NA	predicted	-1.0592	NA
miranda	MIMAT0000453	hsa-miR-154-3p	C6orf47	57827	ENSG00000228435	NA	NA	NA	predicted	-1.0592	NA
miranda	MIMAT0000453	hsa-miR-154-3p	C6orf47	57827	ENSG00000228177	NA	NA	NA	predicted	-1.0592	NA
miranda	MIMAT0000453	hsa-miR-154-3p	C6orf47	57827	ENSG00000226531	NA	NA	NA	predicted	-1.0592	NA
miranda	MIMAT0000453	hsa-miR-154-3p	C6orf47	57827	ENSG00000204439	NA	NA	NA	predicted	-1.0592	NA
miranda	MIMAT0000453	hsa-miR-154-3p	NRG1	3084	ENSG00000157168	NA	NA	NA	predicted	-1.0593	NA
miranda	MIMAT0000453	hsa-miR-154-3p	DAG1	1605	ENSG00000173402	NA	NA	NA	predicted	-1.0594	NA
miranda	MIMAT0000453	hsa-miR-154-3p	ROCK1	6093	ENSG00000067900	NA	NA	NA	predicted	-1.0603	NA
miranda	MIMAT0000453	hsa-miR-154-3p	RBBP6	5930	ENSG00000122257	NA	NA	NA	predicted	-1.0611	NA
miranda	MIMAT0000453	hsa-miR-154-3p	RBM26	64062	ENSG00000139746	NA	NA	NA	predicted	-1.0612	NA
miranda	MIMAT0000453	hsa-miR-154-3p	LOC494141	494141		NA	NA	NA	predicted	-1.0613	NA
miranda	MIMAT0000453	hsa-miR-154-3p	WDR43	23160	ENSG00000163811	NA	NA	NA	predicted	-1.062	NA
miranda	MIMAT0000453	hsa-miR-154-3p	CHD7	55636	ENSG00000171316	NA	NA	NA	predicted	-1.0636	NA
miranda	MIMAT0000453	hsa-miR-154-3p	SUCO	51430	ENSG00000094975	NA	NA	NA	predicted	-1.064	NA
miranda	MIMAT0000453	hsa-miR-154-3p	MRGBP	55257	ENSG00000101189	NA	NA	NA	predicted	-1.0673	NA
miranda	MIMAT0000453	hsa-miR-154-3p	DNAJC19	131118	ENSG00000205981	NA	NA	NA	predicted	-1.0675	NA
miranda	MIMAT0000453	hsa-miR-154-3p	SPATA42	642864	ENSG00000203897	NA	NA	NA	predicted	-1.0678	NA
miranda	MIMAT0000453	hsa-miR-154-3p	CAPZA2	830	ENSG00000198898	NA	NA	NA	predicted	-1.0688	NA
miranda	MIMAT0000453	hsa-miR-154-3p	CAPRIN1	4076	ENSG00000135387	NA	NA	NA	predicted	-1.0688	NA
miranda	MIMAT0000453	hsa-miR-154-3p	SLCO3A1	28232	ENSG00000176463	NA	NA	NA	predicted	-1.0703	NA
miranda	MIMAT0000453	hsa-miR-154-3p	ORMDL1	94101	ENSG00000128699	NA	NA	NA	predicted	-1.0703	NA
miranda	MIMAT0000453	hsa-miR-154-3p	BDNF	627	ENSG00000176697	NA	NA	NA	predicted	-1.0722	NA
miranda	MIMAT0000453	hsa-miR-154-3p	OTX2	5015	ENSG00000165588	NA	NA	NA	predicted	-1.0726	NA
miranda	MIMAT0000453	hsa-miR-154-3p	KCNMA1	3778	ENSG00000156113	NA	NA	NA	predicted	-1.073	NA
miranda	MIMAT0000453	hsa-miR-154-3p	C3orf67	200844	ENSG00000163689	NA	NA	NA	predicted	-1.0733	NA
miranda	MIMAT0000453	hsa-miR-154-3p	KATNBL1	79768	ENSG00000134152	NA	NA	NA	predicted	-1.0735	NA
miranda	MIMAT0000453	hsa-miR-154-3p	APPL1	26060	ENSG00000157500	NA	NA	NA	predicted	-1.0744	NA
miranda	MIMAT0000453	hsa-miR-154-3p	BOD1L1	259282	ENSG00000038219	NA	NA	NA	predicted	-1.0744	NA
miranda	MIMAT0000453	hsa-miR-154-3p	CAMSAP1	157922	ENSG00000130559	NA	NA	NA	predicted	-1.0763	NA
miranda	MIMAT0000453	hsa-miR-154-3p	ZNF518A	9849	ENSG00000177853	NA	NA	NA	predicted	-1.0765	NA
miranda	MIMAT0000453	hsa-miR-154-3p	SOX9	6662	ENSG00000125398	NA	NA	NA	predicted	-1.0792	NA
miranda	MIMAT0000453	hsa-miR-154-3p	VPS54	51542	ENSG00000143952	NA	NA	NA	predicted	-1.0792	NA
miranda	MIMAT0000453	hsa-miR-154-3p	AP3D1	8943	ENSG00000065000	NA	NA	NA	predicted	-1.0815	NA
miranda	MIMAT0000453	hsa-miR-154-3p	NCKAP5	344148	ENSG00000176771	NA	NA	NA	predicted	-1.0815	NA
miranda	MIMAT0000453	hsa-miR-154-3p	ASTN1	460	ENSG00000152092	NA	NA	NA	predicted	-1.0829	NA
miranda	MIMAT0000453	hsa-miR-154-3p	DYT3	1863		NA	NA	NA	predicted	-1.0849	NA
miranda	MIMAT0000453	hsa-miR-154-3p	TRIB2	28951	ENSG00000071575	NA	NA	NA	predicted	-1.0853	NA
miranda	MIMAT0000453	hsa-miR-154-3p	RIT1	6016	ENSG00000143622	NA	NA	NA	predicted	-1.0857	NA
miranda	MIMAT0000453	hsa-miR-154-3p	C3orf67	200844	ENSG00000163689	NA	NA	NA	predicted	-1.0861	NA
miranda	MIMAT0000453	hsa-miR-154-3p	CDC14A	8556	ENSG00000079335	NA	NA	NA	predicted	-1.088	NA
miranda	MIMAT0000453	hsa-miR-154-3p	PRELID2	153768	ENSG00000186314	NA	NA	NA	predicted	-1.0881	NA
miranda	MIMAT0000453	hsa-miR-154-3p	LINC00115	79854	ENSG00000225880	NA	NA	NA	predicted	-1.0886	NA
miranda	MIMAT0000453	hsa-miR-154-3p	CAST	831	ENSG00000153113	NA	NA	NA	predicted	-1.0888	NA
miranda	MIMAT0000453	hsa-miR-154-3p	AGR2	10551	ENSG00000106541	NA	NA	NA	predicted	-1.0893	NA
miranda	MIMAT0000453	hsa-miR-154-3p	TAF1L	6872	ENSG00000122728	NA	NA	NA	predicted	-1.0926	NA
miranda	MIMAT0000453	hsa-miR-154-3p	TAF1	6872	ENSG00000147133	NA	NA	NA	predicted	-1.0926	NA
miranda	MIMAT0000453	hsa-miR-154-3p	AZIN1	51582	ENSG00000155096	NA	NA	NA	predicted	-1.0929	NA
miranda	MIMAT0000453	hsa-miR-154-3p	SSBP2	23635	ENSG00000145687	NA	NA	NA	predicted	-1.0932	NA
miranda	MIMAT0000453	hsa-miR-154-3p	GJB2	2706	ENSG00000165474	NA	NA	NA	predicted	-1.0942	NA
miranda	MIMAT0000453	hsa-miR-154-3p	MLLT4	4301	ENSG00000130396	NA	NA	NA	predicted	-1.0945	NA
miranda	MIMAT0000453	hsa-miR-154-3p	API5	8539	ENSG00000166181	NA	NA	NA	predicted	-1.0957	NA
miranda	MIMAT0000453	hsa-miR-154-3p	PRKAA1	5562	ENSG00000132356	NA	NA	NA	predicted	-1.0958	NA
miranda	MIMAT0000453	hsa-miR-154-3p	EML4	27436	ENSG00000143924	NA	NA	NA	predicted	-1.0963	NA
miranda	MIMAT0000453	hsa-miR-154-3p	SPIN4	139886	ENSG00000186767	NA	NA	NA	predicted	-1.0964	NA
miranda	MIMAT0000453	hsa-miR-154-3p	STIM2	57620	ENSG00000109689	NA	NA	NA	predicted	-1.0966	NA
miranda	MIMAT0000453	hsa-miR-154-3p	USP3	9960	ENSG00000140455	NA	NA	NA	predicted	-1.0967	NA
miranda	MIMAT0000453	hsa-miR-154-3p	RAB4A	5867	ENSG00000168118	NA	NA	NA	predicted	-1.0983	NA
miranda	MIMAT0000453	hsa-miR-154-3p	CDC14A	8556	ENSG00000079335	NA	NA	NA	predicted	-1.099	NA
miranda	MIMAT0000453	hsa-miR-154-3p	DHX15	1665	ENSG00000109606	NA	NA	NA	predicted	-1.0999	NA
miranda	MIMAT0000453	hsa-miR-154-3p	CAAP1	79886	ENSG00000120159	NA	NA	NA	predicted	-1.102	NA
miranda	MIMAT0000453	hsa-miR-154-3p	PNMAL1	55228	ENSG00000182013	NA	NA	NA	predicted	-1.1021	NA
miranda	MIMAT0000453	hsa-miR-154-3p	UBE2Q1	55585	ENSG00000160714	NA	NA	NA	predicted	-1.1035	NA
miranda	MIMAT0000453	hsa-miR-154-3p	PAPSS1	9061	ENSG00000138801	NA	NA	NA	predicted	-1.1043	NA
miranda	MIMAT0000453	hsa-miR-154-3p	API5	8539	ENSG00000166181	NA	NA	NA	predicted	-1.1044	NA
miranda	MIMAT0000453	hsa-miR-154-3p	SLC17A3	10786	ENSG00000124564	NA	NA	NA	predicted	-1.1048	NA
miranda	MIMAT0000453	hsa-miR-154-3p	SLC9A5	6553	ENSG00000135740	NA	NA	NA	predicted	-1.105	NA
miranda	MIMAT0000453	hsa-miR-154-3p	MTERFD1	51001	ENSG00000156469	NA	NA	NA	predicted	-1.105	NA
miranda	MIMAT0000453	hsa-miR-154-3p	PNMAL1	55228	ENSG00000182013	NA	NA	NA	predicted	-1.1051	NA
miranda	MIMAT0000453	hsa-miR-154-3p	ZNF638	27332	ENSG00000075292	NA	NA	NA	predicted	-1.106	NA
miranda	MIMAT0000453	hsa-miR-154-3p	STIM2	57620	ENSG00000109689	NA	NA	NA	predicted	-1.1063	NA
miranda	MIMAT0000453	hsa-miR-154-3p	LETM2	137994	ENSG00000165046	NA	NA	NA	predicted	-1.107	NA
miranda	MIMAT0000453	hsa-miR-154-3p	DNMT3A	1788	ENSG00000119772	NA	NA	NA	predicted	-1.1076	NA
miranda	MIMAT0000453	hsa-miR-154-3p	CTTN	2017	ENSG00000085733	NA	NA	NA	predicted	-1.1102	NA
miranda	MIMAT0000453	hsa-miR-154-3p	GAD2	2572	ENSG00000136750	NA	NA	NA	predicted	-1.1111	NA
miranda	MIMAT0000453	hsa-miR-154-3p	ZNRD1-AS1	80862	ENSG00000204623	NA	NA	NA	predicted	-1.1137	NA
miranda	MIMAT0000453	hsa-miR-154-3p	ZNRD1-AS1	80862	ENSG00000204623	NA	NA	NA	predicted	-1.1139	NA
miranda	MIMAT0000453	hsa-miR-154-3p	ZNRD1-AS1	80862	ENSG00000204623	NA	NA	NA	predicted	-1.1231	NA
miranda	MIMAT0000453	hsa-miR-154-3p	CAST	831	ENSG00000153113	NA	NA	NA	predicted	-1.1233	NA
miranda	MIMAT0000453	hsa-miR-154-3p	CTLA4	1493	ENSG00000163599	NA	NA	NA	predicted	-1.1238	NA
miranda	MIMAT0000453	hsa-miR-154-3p	PKIA	5569	ENSG00000171033	NA	NA	NA	predicted	-1.1238	NA
miranda	MIMAT0000453	hsa-miR-154-3p	FBN2	2201	ENSG00000138829	NA	NA	NA	predicted	-1.1248	NA
miranda	MIMAT0000453	hsa-miR-154-3p	LINC00926	283663	ENSG00000247982	NA	NA	NA	predicted	-1.1249	NA
miranda	MIMAT0000453	hsa-miR-154-3p	LEPR	3953	ENSG00000116678	NA	NA	NA	predicted	-1.1274	NA
miranda	MIMAT0000453	hsa-miR-154-3p	CTLA4	1493	ENSG00000163599	NA	NA	NA	predicted	-1.1292	NA
miranda	MIMAT0000453	hsa-miR-154-3p	KMT2E	55904	ENSG00000005483	NA	NA	NA	predicted	-1.133	NA
miranda	MIMAT0000453	hsa-miR-154-3p	RP2	6102	ENSG00000102218	NA	NA	NA	predicted	-1.1347	NA
miranda	MIMAT0000453	hsa-miR-154-3p	CALD1	800	ENSG00000122786	NA	NA	NA	predicted	-1.1358	NA
miranda	MIMAT0000453	hsa-miR-154-3p	PRPF40A	55660	ENSG00000196504	NA	NA	NA	predicted	-1.1383	NA
miranda	MIMAT0000453	hsa-miR-154-3p	RBM7	10179	ENSG00000076053	NA	NA	NA	predicted	-1.1386	NA
miranda	MIMAT0000453	hsa-miR-154-3p	ZNRD1-AS1	80862	ENSG00000204623	NA	NA	NA	predicted	-1.1392	NA
miranda	MIMAT0000453	hsa-miR-154-3p	MTMR10	54893	ENSG00000166912	NA	NA	NA	predicted	-1.1402	NA
miranda	MIMAT0000453	hsa-miR-154-3p	HNRNPD	3184	ENSG00000138668	NA	NA	NA	predicted	-1.1405	NA
miranda	MIMAT0000453	hsa-miR-154-3p	DYRK1A	1859	ENSG00000157540	NA	NA	NA	predicted	-1.1421	NA
miranda	MIMAT0000453	hsa-miR-154-3p	PRKRA	8575	ENSG00000180228	NA	NA	NA	predicted	-1.1426	NA
miranda	MIMAT0000453	hsa-miR-154-3p	SYNPR	132204	ENSG00000163630	NA	NA	NA	predicted	-1.1426	NA
miranda	MIMAT0000453	hsa-miR-154-3p	GABRA6	2559	ENSG00000145863	NA	NA	NA	predicted	-1.1428	NA
miranda	MIMAT0000453	hsa-miR-154-3p	RGS14	10636	ENSG00000169220	NA	NA	NA	predicted	-1.1462	NA
miranda	MIMAT0000453	hsa-miR-154-3p	ASPN	54829	ENSG00000106819	NA	NA	NA	predicted	-1.1466	NA
miranda	MIMAT0000453	hsa-miR-154-3p	DYRK1A	1859	ENSG00000157540	NA	NA	NA	predicted	-1.1471	NA
miranda	MIMAT0000453	hsa-miR-154-3p	MYO1B	4430	ENSG00000128641	NA	NA	NA	predicted	-1.1482	NA
miranda	MIMAT0000453	hsa-miR-154-3p	C16orf52	730094	ENSG00000185716	NA	NA	NA	predicted	-1.1507	NA
miranda	MIMAT0000453	hsa-miR-154-3p	KCNN2	3781	ENSG00000080709	NA	NA	NA	predicted	-1.1512	NA
miranda	MIMAT0000453	hsa-miR-154-3p	RAPGEF4	11069	ENSG00000091428	NA	NA	NA	predicted	-1.1516	NA
miranda	MIMAT0000453	hsa-miR-154-3p	NRG1	3084	ENSG00000157168	NA	NA	NA	predicted	-1.1524	NA
miranda	MIMAT0000453	hsa-miR-154-3p	DYRK1A	1859	ENSG00000157540	NA	NA	NA	predicted	-1.1531	NA
miranda	MIMAT0000453	hsa-miR-154-3p	DYT3	1863		NA	NA	NA	predicted	-1.1548	NA
miranda	MIMAT0000453	hsa-miR-154-3p	STXBP3	6814	ENSG00000116266	NA	NA	NA	predicted	-1.1565	NA
miranda	MIMAT0000453	hsa-miR-154-3p	PPM1B	5495	ENSG00000138032	NA	NA	NA	predicted	-1.158	NA
miranda	MIMAT0000453	hsa-miR-154-3p	STIM2	57620	ENSG00000109689	NA	NA	NA	predicted	-1.162	NA
miranda	MIMAT0000453	hsa-miR-154-3p	WLS	79971	ENSG00000116729	NA	NA	NA	predicted	-1.1621	NA
miranda	MIMAT0000453	hsa-miR-154-3p	ID2	3398	ENSG00000115738	NA	NA	NA	predicted	-1.163	NA
miranda	MIMAT0000453	hsa-miR-154-3p	SLC17A3	10786	ENSG00000124564	NA	NA	NA	predicted	-1.1631	NA
miranda	MIMAT0000453	hsa-miR-154-3p	SNX6	58533	ENSG00000129515	NA	NA	NA	predicted	-1.1632	NA
miranda	MIMAT0000453	hsa-miR-154-3p	TBCCD1	55171	ENSG00000113838	NA	NA	NA	predicted	-1.1634	NA
miranda	MIMAT0000453	hsa-miR-154-3p	RNF44	22838	ENSG00000146083	NA	NA	NA	predicted	-1.1647	NA
miranda	MIMAT0000453	hsa-miR-154-3p	ASPN	54829	ENSG00000106819	NA	NA	NA	predicted	-1.1685	NA
miranda	MIMAT0000453	hsa-miR-154-3p	IBSP	3381	ENSG00000029559	NA	NA	NA	predicted	-1.1687	NA
miranda	MIMAT0000453	hsa-miR-154-3p	CALB2	794	ENSG00000172137	NA	NA	NA	predicted	-1.1689	NA
miranda	MIMAT0000453	hsa-miR-154-3p	SMPX	23676	ENSG00000091482	NA	NA	NA	predicted	-1.1714	NA
miranda	MIMAT0000453	hsa-miR-154-3p	CNR1	1268	ENSG00000118432	NA	NA	NA	predicted	-1.1717	NA
miranda	MIMAT0000453	hsa-miR-154-3p	NID1	4811	ENSG00000116962	NA	NA	NA	predicted	-1.1717	NA
miranda	MIMAT0000453	hsa-miR-154-3p	GPM6A	2823	ENSG00000150625	NA	NA	NA	predicted	-1.1733	NA
miranda	MIMAT0000453	hsa-miR-154-3p	TOP1	7150	ENSG00000198900	NA	NA	NA	predicted	-1.1744	NA
miranda	MIMAT0000453	hsa-miR-154-3p	ANKRD50	57182	ENSG00000151458	NA	NA	NA	predicted	-1.1753	NA
miranda	MIMAT0000453	hsa-miR-154-3p	CAST	831	ENSG00000153113	NA	NA	NA	predicted	-1.1763	NA
miranda	MIMAT0000453	hsa-miR-154-3p	CHSY1	22856	ENSG00000131873	NA	NA	NA	predicted	-1.1767	NA
miranda	MIMAT0000453	hsa-miR-154-3p	WLS	79971	ENSG00000116729	NA	NA	NA	predicted	-1.1802	NA
miranda	MIMAT0000453	hsa-miR-154-3p	PTPN2	5771	ENSG00000175354	NA	NA	NA	predicted	-1.1804	NA
miranda	MIMAT0000453	hsa-miR-154-3p	CDH2	1000	ENSG00000170558	NA	NA	NA	predicted	-1.1811	NA
miranda	MIMAT0000453	hsa-miR-154-3p	TSC22D2	9819	ENSG00000196428	NA	NA	NA	predicted	-1.1815	NA
miranda	MIMAT0000453	hsa-miR-154-3p	CAPZA2	830	ENSG00000198898	NA	NA	NA	predicted	-1.1825	NA
miranda	MIMAT0000453	hsa-miR-154-3p	RGS14	10636	ENSG00000169220	NA	NA	NA	predicted	-1.1834	NA
miranda	MIMAT0000453	hsa-miR-154-3p	PAPD4	167153	ENSG00000164329	NA	NA	NA	predicted	-1.1852	NA
miranda	MIMAT0000453	hsa-miR-154-3p	DYT3	1863		NA	NA	NA	predicted	-1.1872	NA
miranda	MIMAT0000453	hsa-miR-154-3p	PNPLA4	8228	ENSG00000006757	NA	NA	NA	predicted	-1.1873	NA
miranda	MIMAT0000453	hsa-miR-154-3p	IBTK	25998	ENSG00000005700	NA	NA	NA	predicted	-1.1886	NA
miranda	MIMAT0000453	hsa-miR-154-3p	GDA	9615	ENSG00000119125	NA	NA	NA	predicted	-1.1893	NA
miranda	MIMAT0000453	hsa-miR-154-3p	RIN2	54453	ENSG00000132669	NA	NA	NA	predicted	-1.1914	NA
miranda	MIMAT0000453	hsa-miR-154-3p	GBE1	2632	ENSG00000114480	NA	NA	NA	predicted	-1.1954	NA
miranda	MIMAT0000453	hsa-miR-154-3p	CCDC150	284992	ENSG00000144395	NA	NA	NA	predicted	-1.1957	NA
miranda	MIMAT0000453	hsa-miR-154-3p	FERMT2	10979	ENSG00000073712	NA	NA	NA	predicted	-1.1969	NA
miranda	MIMAT0000453	hsa-miR-154-3p	ANKRD18A	253650	ENSG00000180071	NA	NA	NA	predicted	-1.197	NA
miranda	MIMAT0000453	hsa-miR-154-3p	GALNT18	374378	ENSG00000110328	NA	NA	NA	predicted	-1.197	NA
miranda	MIMAT0000453	hsa-miR-154-3p	CEP192	55125	ENSG00000101639	NA	NA	NA	predicted	-1.1971	NA
miranda	MIMAT0000453	hsa-miR-154-3p	PDZD2	23037	ENSG00000133401	NA	NA	NA	predicted	-1.1982	NA
miranda	MIMAT0000453	hsa-miR-154-3p	ZFP36L2	678	ENSG00000152518	NA	NA	NA	predicted	-1.1984	NA
miranda	MIMAT0000453	hsa-miR-154-3p	AP4E1	23431	ENSG00000081014	NA	NA	NA	predicted	-1.1986	NA
miranda	MIMAT0000453	hsa-miR-154-3p	CSMD3	114788	ENSG00000164796	NA	NA	NA	predicted	-1.201	NA
miranda	MIMAT0000453	hsa-miR-154-3p	ZC3H7A	29066	ENSG00000122299	NA	NA	NA	predicted	-1.2023	NA
miranda	MIMAT0000453	hsa-miR-154-3p	BTG2	7832	ENSG00000159388	NA	NA	NA	predicted	-1.204	NA
miranda	MIMAT0000453	hsa-miR-154-3p	PHRF1	57661	ENSG00000070047	NA	NA	NA	predicted	-1.2041	NA
miranda	MIMAT0000453	hsa-miR-154-3p	TAC1	6863	ENSG00000006128	NA	NA	NA	predicted	-1.2052	NA
miranda	MIMAT0000453	hsa-miR-154-3p	ENPP3	5169	ENSG00000154269	NA	NA	NA	predicted	-1.2069	NA
miranda	MIMAT0000453	hsa-miR-154-3p	ENPP3	5169	ENSG00000154269	NA	NA	NA	predicted	-1.2075	NA
miranda	MIMAT0000453	hsa-miR-154-3p	PATZ1	23598	ENSG00000100105	NA	NA	NA	predicted	-1.208	NA
miranda	MIMAT0000453	hsa-miR-154-3p	BTBD11	121551	ENSG00000151136	NA	NA	NA	predicted	-1.2087	NA
miranda	MIMAT0000453	hsa-miR-154-3p	ZNF567	163081	ENSG00000189042	NA	NA	NA	predicted	-1.2087	NA
miranda	MIMAT0000453	hsa-miR-154-3p	LINC00493	388789	ENSG00000232388	NA	NA	NA	predicted	-1.2089	NA
miranda	MIMAT0000453	hsa-miR-154-3p	ABRACL	58527	ENSG00000146386	NA	NA	NA	predicted	-1.2098	NA
miranda	MIMAT0000453	hsa-miR-154-3p	SLC19A2	10560	ENSG00000117479	NA	NA	NA	predicted	-1.2104	NA
miranda	MIMAT0000453	hsa-miR-154-3p	DYRK1A	1859	ENSG00000157540	NA	NA	NA	predicted	-1.2132	NA
miranda	MIMAT0000453	hsa-miR-154-3p	SIRT1	23411	ENSG00000096717	NA	NA	NA	predicted	-1.2135	NA
miranda	MIMAT0000453	hsa-miR-154-3p	BRWD1	54014	ENSG00000185658	NA	NA	NA	predicted	-1.2137	NA
miranda	MIMAT0000453	hsa-miR-154-3p	SMC3	9126	ENSG00000108055	NA	NA	NA	predicted	-1.2149	NA
miranda	MIMAT0000453	hsa-miR-154-3p	SUGT1	10910	ENSG00000165416	NA	NA	NA	predicted	-1.2152	NA
miranda	MIMAT0000453	hsa-miR-154-3p	NUDCD1	84955	ENSG00000120526	NA	NA	NA	predicted	-1.2161	NA
miranda	MIMAT0000453	hsa-miR-154-3p	ITSN1	6453	ENSG00000205726	NA	NA	NA	predicted	-1.2162	NA
miranda	MIMAT0000453	hsa-miR-154-3p	LYSMD3	116068	ENSG00000176018	NA	NA	NA	predicted	-1.2167	NA
miranda	MIMAT0000453	hsa-miR-154-3p	RFX3	5991	ENSG00000080298	NA	NA	NA	predicted	-1.2179	NA
miranda	MIMAT0000453	hsa-miR-154-3p		163590	ENSG00000258664	NA	NA	NA	predicted	-1.2186	NA
miranda	MIMAT0000453	hsa-miR-154-3p	TOR1AIP2	163590	ENSG00000169905	NA	NA	NA	predicted	-1.2186	NA
miranda	MIMAT0000453	hsa-miR-154-3p	ZCCHC2	54877	ENSG00000141664	NA	NA	NA	predicted	-1.2236	NA
miranda	MIMAT0000453	hsa-miR-154-3p	SMG7	9887	ENSG00000116698	NA	NA	NA	predicted	-1.224	NA
miranda	MIMAT0000453	hsa-miR-154-3p	PDZD2	23037	ENSG00000133401	NA	NA	NA	predicted	-1.2242	NA
miranda	MIMAT0000453	hsa-miR-154-3p	VTI1B	10490	ENSG00000100568	NA	NA	NA	predicted	-1.2247	NA
miranda	MIMAT0000453	hsa-miR-154-3p	ENPP3	5169	ENSG00000154269	NA	NA	NA	predicted	-1.2248	NA
miranda	MIMAT0000453	hsa-miR-154-3p	RAI2	10742	ENSG00000131831	NA	NA	NA	predicted	-1.2272	NA
miranda	MIMAT0000453	hsa-miR-154-3p	STARD13	90627	ENSG00000133121	NA	NA	NA	predicted	-1.2282	NA
miranda	MIMAT0000453	hsa-miR-154-3p	SLC16A9	220963	ENSG00000165449	NA	NA	NA	predicted	-1.2294	NA
miranda	MIMAT0000453	hsa-miR-154-3p	UCHL5	51377	ENSG00000116750	NA	NA	NA	predicted	-1.2302	NA
miranda	MIMAT0000453	hsa-miR-154-3p	NSMCE4A	54780	ENSG00000107672	NA	NA	NA	predicted	-1.2332	NA
miranda	MIMAT0000453	hsa-miR-154-3p	PDHX	8050	ENSG00000110435	NA	NA	NA	predicted	-1.2338	NA
miranda	MIMAT0000453	hsa-miR-154-3p	PRPSAP2	5636	ENSG00000141127	NA	NA	NA	predicted	-1.2343	NA
miranda	MIMAT0000453	hsa-miR-154-3p	GDA	9615	ENSG00000119125	NA	NA	NA	predicted	-1.2367	NA
miranda	MIMAT0000453	hsa-miR-154-3p	KIF23	9493	ENSG00000137807	NA	NA	NA	predicted	-1.2368	NA
miranda	MIMAT0000453	hsa-miR-154-3p	DUSP5P1	574029	ENSG00000183929	NA	NA	NA	predicted	-1.2373	NA
miranda	MIMAT0000453	hsa-miR-154-3p	CPE	1363	ENSG00000109472	NA	NA	NA	predicted	-1.2385	NA
miranda	MIMAT0000453	hsa-miR-154-3p	GAREM	64762	ENSG00000141441	NA	NA	NA	predicted	-1.2392	NA
miranda	MIMAT0000453	hsa-miR-154-3p	MLLT4	4301	ENSG00000130396	NA	NA	NA	predicted	-1.2429	NA
miranda	MIMAT0000453	hsa-miR-154-3p	STYX	6815	ENSG00000198252	NA	NA	NA	predicted	-1.2458	NA
miranda	MIMAT0000453	hsa-miR-154-3p	CRLF3	51379	ENSG00000176390	NA	NA	NA	predicted	-1.2458	NA
miranda	MIMAT0000453	hsa-miR-154-3p	ZFAND6	54469	ENSG00000086666	NA	NA	NA	predicted	-1.2494	NA
miranda	MIMAT0000453	hsa-miR-154-3p	PPP2R5E	5529	ENSG00000154001	NA	NA	NA	predicted	-1.2549	NA
miranda	MIMAT0000453	hsa-miR-154-3p	RHOA	387	ENSG00000067560	NA	NA	NA	predicted	-1.2644	NA
miranda	MIMAT0000453	hsa-miR-154-3p	SP3	6670	ENSG00000172845	NA	NA	NA	predicted	-1.2654	NA
miranda	MIMAT0000453	hsa-miR-154-3p	PTPN12	5782	ENSG00000127947	NA	NA	NA	predicted	-1.2657	NA
miranda	MIMAT0000453	hsa-miR-154-3p	BTG2	7832	ENSG00000159388	NA	NA	NA	predicted	-1.2671	NA
miranda	MIMAT0000453	hsa-miR-154-3p	EED	8726	ENSG00000074266	NA	NA	NA	predicted	-1.2699	NA
miranda	MIMAT0000453	hsa-miR-154-3p	GPM6A	2823	ENSG00000150625	NA	NA	NA	predicted	-1.2707	NA
miranda	MIMAT0000453	hsa-miR-154-3p	CAST	831	ENSG00000153113	NA	NA	NA	predicted	-1.2717	NA
miranda	MIMAT0000453	hsa-miR-154-3p	LDB2	9079	ENSG00000169744	NA	NA	NA	predicted	-1.2727	NA
miranda	MIMAT0000453	hsa-miR-154-3p	ENY2	56943	ENSG00000120533	NA	NA	NA	predicted	-1.274	NA
miranda	MIMAT0000453	hsa-miR-154-3p	MGARP	84709	ENSG00000137463	NA	NA	NA	predicted	-1.2751	NA
miranda	MIMAT0000453	hsa-miR-154-3p	TLE1	7088	ENSG00000196781	NA	NA	NA	predicted	-1.2752	NA
miranda	MIMAT0000453	hsa-miR-154-3p	USO1	8615	ENSG00000138768	NA	NA	NA	predicted	-1.2758	NA
miranda	MIMAT0000453	hsa-miR-154-3p	LINC00338	677781	ENSG00000234912	NA	NA	NA	predicted	-1.2787	NA
miranda	MIMAT0000453	hsa-miR-154-3p	HECW2	57520	ENSG00000138411	NA	NA	NA	predicted	-1.2803	NA
miranda	MIMAT0000453	hsa-miR-154-3p	ANKS1B	56899	ENSG00000185046	NA	NA	NA	predicted	-1.2805	NA
miranda	MIMAT0000453	hsa-miR-154-3p	LDB2	9079	ENSG00000169744	NA	NA	NA	predicted	-1.2819	NA
miranda	MIMAT0000453	hsa-miR-154-3p	TMEM178A	130733	ENSG00000152154	NA	NA	NA	predicted	-1.2822	NA
miranda	MIMAT0000453	hsa-miR-154-3p	DEPDC4	120863	ENSG00000166153	NA	NA	NA	predicted	-1.285	NA
miranda	MIMAT0000453	hsa-miR-154-3p	TMEM178A	130733	ENSG00000152154	NA	NA	NA	predicted	-1.2853	NA
miranda	MIMAT0000453	hsa-miR-154-3p	AKIRIN2	55122	ENSG00000135334	NA	NA	NA	predicted	-1.2882	NA
miranda	MIMAT0000453	hsa-miR-154-3p	PLAC8	51316	ENSG00000145287	NA	NA	NA	predicted	-1.2897	NA
miranda	MIMAT0000453	hsa-miR-154-3p	ZNF281	23528	ENSG00000162702	NA	NA	NA	predicted	-1.2914	NA
miranda	MIMAT0000453	hsa-miR-154-3p	YPEL4	219539	ENSG00000166793	NA	NA	NA	predicted	-1.2938	NA
miranda	MIMAT0000453	hsa-miR-154-3p	LDB2	9079	ENSG00000169744	NA	NA	NA	predicted	-1.2951	NA
miranda	MIMAT0000453	hsa-miR-154-3p	NOL11	25926	ENSG00000130935	NA	NA	NA	predicted	-1.2951	NA
miranda	MIMAT0000453	hsa-miR-154-3p	TSHZ3	57616	ENSG00000121297	NA	NA	NA	predicted	-1.2954	NA
miranda	MIMAT0000453	hsa-miR-154-3p	JPH1	56704	ENSG00000104369	NA	NA	NA	predicted	-1.2967	NA
miranda	MIMAT0000453	hsa-miR-154-3p	EED	8726	ENSG00000074266	NA	NA	NA	predicted	-1.2972	NA
miranda	MIMAT0000453	hsa-miR-154-3p	USP27X	389856	ENSG00000273820	NA	NA	NA	predicted	-1.2976	NA
miranda	MIMAT0000453	hsa-miR-154-3p	STXBP3	6814	ENSG00000116266	NA	NA	NA	predicted	-1.2978	NA
miranda	MIMAT0000453	hsa-miR-154-3p	COMMD3-BMI1	648	ENSG00000269897	NA	NA	NA	predicted	-1.2985	NA
miranda	MIMAT0000453	hsa-miR-154-3p	BMI1	648	ENSG00000168283	NA	NA	NA	predicted	-1.2985	NA
miranda	MIMAT0000453	hsa-miR-154-3p	SP3	6670	ENSG00000172845	NA	NA	NA	predicted	-1.2992	NA
miranda	MIMAT0000453	hsa-miR-154-3p	USP34	9736	ENSG00000115464	NA	NA	NA	predicted	-1.3041	NA
miranda	MIMAT0000453	hsa-miR-154-3p	JPH1	56704	ENSG00000104369	NA	NA	NA	predicted	-1.3082	NA
miranda	MIMAT0000453	hsa-miR-154-3p	LHX9	56956	ENSG00000143355	NA	NA	NA	predicted	-1.3086	NA
miranda	MIMAT0000453	hsa-miR-154-3p	MAGI2	9863	ENSG00000187391	NA	NA	NA	predicted	-1.3088	NA
miranda	MIMAT0000453	hsa-miR-154-3p	KDM6A	7403	ENSG00000147050	NA	NA	NA	predicted	-1.3106	NA
miranda	MIMAT0000453	hsa-miR-154-3p	ANXA4	307	ENSG00000196975	NA	NA	NA	predicted	-1.3113	NA
miranda	MIMAT0000453	hsa-miR-154-3p	ABTB2	25841	ENSG00000166016	NA	NA	NA	predicted	-1.3165	NA
miranda	MIMAT0000453	hsa-miR-154-3p	ZEB2	9839	ENSG00000169554	NA	NA	NA	predicted	-1.3177	NA
miranda	MIMAT0000453	hsa-miR-154-3p	CNKSR3	154043	ENSG00000153721	NA	NA	NA	predicted	-1.3234	NA
miranda	MIMAT0000453	hsa-miR-154-3p	PPP4R4	57718	ENSG00000119698	NA	NA	NA	predicted	-1.3299	NA
miranda	MIMAT0000453	hsa-miR-154-3p	NLK	51701	ENSG00000087095	NA	NA	NA	predicted	-1.3328	NA
miranda	MIMAT0000453	hsa-miR-154-3p	ZEB2	9839	ENSG00000169554	NA	NA	NA	predicted	-1.3331	NA
miranda	MIMAT0000453	hsa-miR-154-3p	NUDCD2	134492	ENSG00000170584	NA	NA	NA	predicted	-1.3416	NA
mirdb	MIMAT0000453	hsa-miR-154-3p	PDZD2	23037	ENSG00000133401	NA	NA	NA	predicted	99.4962	NA
mirdb	MIMAT0000453	hsa-miR-154-3p	SP3	6670	ENSG00000172845	NA	NA	NA	predicted	98.7357	NA
mirdb	MIMAT0000453	hsa-miR-154-3p	SP3	6670	ENSG00000172845	NA	NA	NA	predicted	97.5799	NA
mirdb	MIMAT0000453	hsa-miR-154-3p	ZEB2	9839	ENSG00000169554	NA	NA	NA	predicted	97.2409	NA
mirdb	MIMAT0000453	hsa-miR-154-3p	SIRT1	23411	ENSG00000096717	NA	NA	NA	predicted	96.7851	NA
mirdb	MIMAT0000453	hsa-miR-154-3p	SEMA3C	10512	ENSG00000075223	NA	NA	NA	predicted	96.6109	NA
mirdb	MIMAT0000453	hsa-miR-154-3p	CNR1	1268	ENSG00000118432	NA	NA	NA	predicted	96.2869	NA
mirdb	MIMAT0000453	hsa-miR-154-3p	ZEB2	9839	ENSG00000169554	NA	NA	NA	predicted	95.6344	NA
mirdb	MIMAT0000453	hsa-miR-154-3p	PDE4D	5144	ENSG00000113448	NA	NA	NA	predicted	95.3561	NA
mirdb	MIMAT0000453	hsa-miR-154-3p	YPEL4	219539	ENSG00000166793	NA	NA	NA	predicted	95.1488	NA
mirdb	MIMAT0000453	hsa-miR-154-3p	PDE10A	10846	ENSG00000112541	NA	NA	NA	predicted	94.9431	NA
mirdb	MIMAT0000453	hsa-miR-154-3p	AZIN1	51582	ENSG00000155096	NA	NA	NA	predicted	94.8648	NA
mirdb	MIMAT0000453	hsa-miR-154-3p	PDE10A	10846	ENSG00000112541	NA	NA	NA	predicted	94.778	NA
mirdb	MIMAT0000453	hsa-miR-154-3p	RBM11	54033	ENSG00000185272	NA	NA	NA	predicted	94.243	NA
mirdb	MIMAT0000453	hsa-miR-154-3p	SIRT1	23411	ENSG00000096717	NA	NA	NA	predicted	93.9914	NA
mirdb	MIMAT0000453	hsa-miR-154-3p	ASAP2	8853	ENSG00000151693	NA	NA	NA	predicted	93.4052	NA
mirdb	MIMAT0000453	hsa-miR-154-3p	ATP11C	286410	ENSG00000101974	NA	NA	NA	predicted	92.9969	NA
mirdb	MIMAT0000453	hsa-miR-154-3p	ATP11C	286410	ENSG00000101974	NA	NA	NA	predicted	92.9549	NA
mirdb	MIMAT0000453	hsa-miR-154-3p	TMEM68	137695	ENSG00000167904	NA	NA	NA	predicted	92.9311	NA
mirdb	MIMAT0000453	hsa-miR-154-3p	PRKAA1	5562	ENSG00000132356	NA	NA	NA	predicted	92.8268	NA
mirdb	MIMAT0000453	hsa-miR-154-3p	TMEM68	137695	ENSG00000167904	NA	NA	NA	predicted	92.8258	NA
mirdb	MIMAT0000453	hsa-miR-154-3p	MOB1B	92597	ENSG00000173542	NA	NA	NA	predicted	92.7828	NA
mirdb	MIMAT0000453	hsa-miR-154-3p	CNR1	1268	ENSG00000118432	NA	NA	NA	predicted	92.7413	NA
mirdb	MIMAT0000453	hsa-miR-154-3p	MTMR12	54545	ENSG00000150712	NA	NA	NA	predicted	92.3535	NA
mirdb	MIMAT0000453	hsa-miR-154-3p	ZCCHC2	54877	ENSG00000141664	NA	NA	NA	predicted	92.2493	NA
mirdb	MIMAT0000453	hsa-miR-154-3p	NLK	51701	ENSG00000087095	NA	NA	NA	predicted	91.84	NA
mirdb	MIMAT0000453	hsa-miR-154-3p	DYRK1A	1859	ENSG00000157540	NA	NA	NA	predicted	91.7917	NA
mirdb	MIMAT0000453	hsa-miR-154-3p	DYRK1A	1859	ENSG00000157540	NA	NA	NA	predicted	91.4882	NA
mirdb	MIMAT0000453	hsa-miR-154-3p	DYRK1A	1859	ENSG00000157540	NA	NA	NA	predicted	91.4439	NA
mirdb	MIMAT0000453	hsa-miR-154-3p	LRRTM2	26045	ENSG00000146006	NA	NA	NA	predicted	91.2986	NA
mirdb	MIMAT0000453	hsa-miR-154-3p	CARNMT1	138199	ENSG00000156017	NA	NA	NA	predicted	91.1778	NA
mirdb	MIMAT0000453	hsa-miR-154-3p	PNPLA4	8228	ENSG00000006757	NA	NA	NA	predicted	91.069	NA
mirdb	MIMAT0000453	hsa-miR-154-3p	SNRNP40	9410	ENSG00000060688	NA	NA	NA	predicted	90.705	NA
mirdb	MIMAT0000453	hsa-miR-154-3p	REPS2	9185	ENSG00000169891	NA	NA	NA	predicted	90.6949	NA
mirdb	MIMAT0000453	hsa-miR-154-3p	STYX	6815	ENSG00000198252	NA	NA	NA	predicted	90.5948	NA
mirdb	MIMAT0000453	hsa-miR-154-3p	ATF2	1386	ENSG00000115966	NA	NA	NA	predicted	90.5603	NA
mirdb	MIMAT0000453	hsa-miR-154-3p	MAGI2	9863	ENSG00000187391	NA	NA	NA	predicted	90.5429	NA
mirdb	MIMAT0000453	hsa-miR-154-3p	SEPTIN8	23176	ENSG00000164402	NA	NA	NA	predicted	90.3844	NA
mirdb	MIMAT0000453	hsa-miR-154-3p	PPP4R4	57718	ENSG00000119698	NA	NA	NA	predicted	90.2685	NA
mirdb	MIMAT0000453	hsa-miR-154-3p	PPP4R4	57718	ENSG00000278326	NA	NA	NA	predicted	90.2685	NA
mirdb	MIMAT0000453	hsa-miR-154-3p	CDH8	1006	ENSG00000150394	NA	NA	NA	predicted	90.1691	NA
mirdb	MIMAT0000453	hsa-miR-154-3p	BTG2	7832	ENSG00000159388	NA	NA	NA	predicted	90.083	NA
mirdb	MIMAT0000453	hsa-miR-154-3p	ADGRL2	23266	ENSG00000117114	NA	NA	NA	predicted	89.9364	NA
mirdb	MIMAT0000453	hsa-miR-154-3p	PUM2	23369	ENSG00000055917	NA	NA	NA	predicted	89.9151	NA
mirdb	MIMAT0000453	hsa-miR-154-3p	TMEM67	91147	ENSG00000164953	NA	NA	NA	predicted	89.892	NA
targetscan	MIMAT0000453	hsa-miR-154-3p	ZYG11A	440590	ENSG00000203995	NA	NA	NA	predicted	-0.365	NA
targetscan	MIMAT0000453	hsa-miR-154-3p	VTI1B	10490	ENSG00000100568	NA	NA	NA	predicted	-0.377	NA
targetscan	MIMAT0000453	hsa-miR-154-3p	ALG14	199857	ENSG00000172339	NA	NA	NA	predicted	-0.381	NA
targetscan	MIMAT0000453	hsa-miR-154-3p	SINHCAF	58516	ENSG00000139146	NA	NA	NA	predicted	-0.383	NA
targetscan	MIMAT0000453	hsa-miR-154-3p	STYX	6815	ENSG00000198252	NA	NA	NA	predicted	-0.394	NA
targetscan	MIMAT0000453	hsa-miR-154-3p	ORMDL1	94101	ENSG00000128699	NA	NA	NA	predicted	-0.398	NA
targetscan	MIMAT0000453	hsa-miR-154-3p	CHKA	1119	ENSG00000110721	NA	NA	NA	predicted	-0.418	NA
targetscan	MIMAT0000453	hsa-miR-154-3p	TXLNG	55787	ENSG00000086712	NA	NA	NA	predicted	-0.426	NA
targetscan	MIMAT0000453	hsa-miR-154-3p	USP27X	NA	ENSG00000242013	NA	NA	NA	predicted	-0.427	NA
targetscan	MIMAT0000453	hsa-miR-154-3p	RAB4A	5867	ENSG00000168118	NA	NA	NA	predicted	-0.436	NA
targetscan	MIMAT0000453	hsa-miR-154-3p	CNR1	1268	ENSG00000118432	NA	NA	NA	predicted	-0.447	NA
targetscan	MIMAT0000453	hsa-miR-154-3p	RGS14	10636	ENSG00000169220	NA	NA	NA	predicted	-0.448	NA
targetscan	MIMAT0000453	hsa-miR-154-3p	NLK	51701	ENSG00000087095	NA	NA	NA	predicted	-0.449	NA
targetscan	MIMAT0000453	hsa-miR-154-3p	YPEL4	219539	ENSG00000166793	NA	NA	NA	predicted	-0.505	NA
mirtarbase	MIMAT0004570	hsa-miR-223-5p	LATS2	26524	ENSG00000150457	HITS-CLIP	Functional MTI (Weak)	21572407	validated	NA	https://pubmed.ncbi.nlm.nih.gov/21572407/
mirtarbase	MIMAT0004570	hsa-miR-223-5p	LATS2	26524	ENSG00000150457	HITS-CLIP	Functional MTI (Weak)	27418678	validated	NA	https://pubmed.ncbi.nlm.nih.gov/27418678/
mirtarbase	MIMAT0004570	hsa-miR-223-5p	HSPA1A	3303	ENSG00000235941	PAR-CLIP	Functional MTI (Weak)	22012620	validated	NA	https://pubmed.ncbi.nlm.nih.gov/22012620/
mirtarbase	MIMAT0004570	hsa-miR-223-5p	HSPA1A	3303	ENSG00000204389	PAR-CLIP	Functional MTI (Weak)	22012620	validated	NA	https://pubmed.ncbi.nlm.nih.gov/22012620/
mirtarbase	MIMAT0004570	hsa-miR-223-5p	HSPA1A	3303	ENSG00000234475	PAR-CLIP	Functional MTI (Weak)	22012620	validated	NA	https://pubmed.ncbi.nlm.nih.gov/22012620/
mirtarbase	MIMAT0004570	hsa-miR-223-5p	HSPA1A	3303	ENSG00000215328	PAR-CLIP	Functional MTI (Weak)	22012620	validated	NA	https://pubmed.ncbi.nlm.nih.gov/22012620/
mirtarbase	MIMAT0004570	hsa-miR-223-5p	HSPA1A	3303	ENSG00000237724	PAR-CLIP	Functional MTI (Weak)	22012620	validated	NA	https://pubmed.ncbi.nlm.nih.gov/22012620/
mirtarbase	MIMAT0004570	hsa-miR-223-5p	PLAG1	5324	ENSG00000181690	PAR-CLIP	Functional MTI (Weak)	23446348	validated	NA	https://pubmed.ncbi.nlm.nih.gov/23446348/
mirtarbase	MIMAT0004570	hsa-miR-223-5p	PLAG1	5324	ENSG00000181690	PAR-CLIP//HITS-CLIP	Functional MTI (Weak)	21572407	validated	NA	https://pubmed.ncbi.nlm.nih.gov/21572407/
mirtarbase	MIMAT0004570	hsa-miR-223-5p	PLAG1	5324	ENSG00000181690	PAR-CLIP	Functional MTI (Weak)	20371350	validated	NA	https://pubmed.ncbi.nlm.nih.gov/20371350/
mirtarbase	MIMAT0004570	hsa-miR-223-5p	PLAG1	5324	ENSG00000181690	HITS-CLIP	Functional MTI (Weak)	27418678	validated	NA	https://pubmed.ncbi.nlm.nih.gov/27418678/
mirtarbase	MIMAT0004570	hsa-miR-223-5p	TRIM2	23321	ENSG00000109654	PAR-CLIP	Functional MTI (Weak)	23446348	validated	NA	https://pubmed.ncbi.nlm.nih.gov/23446348/
mirtarbase	MIMAT0004570	hsa-miR-223-5p	TRIM2	23321	ENSG00000109654	PAR-CLIP//HITS-CLIP	Functional MTI (Weak)	21572407	validated	NA	https://pubmed.ncbi.nlm.nih.gov/21572407/
mirtarbase	MIMAT0004570	hsa-miR-223-5p	NFIC	4782	ENSG00000141905	HITS-CLIP	Functional MTI (Weak)	23313552	validated	NA	https://pubmed.ncbi.nlm.nih.gov/23313552/
mirtarbase	MIMAT0004570	hsa-miR-223-5p	CCND1	595	ENSG00000110092	PAR-CLIP	Functional MTI (Weak)	23592263	validated	NA	https://pubmed.ncbi.nlm.nih.gov/23592263/
mirtarbase	MIMAT0004570	hsa-miR-223-5p	CCND1	595	ENSG00000110092	PAR-CLIP	Functional MTI (Weak)	26701625	validated	NA	https://pubmed.ncbi.nlm.nih.gov/26701625/
mirtarbase	MIMAT0004570	hsa-miR-223-5p	CCND1	595	ENSG00000110092	PAR-CLIP	Functional MTI (Weak)	27292025	validated	NA	https://pubmed.ncbi.nlm.nih.gov/27292025/
mirtarbase	MIMAT0004570	hsa-miR-223-5p	CCND1	595	ENSG00000110092	HITS-CLIP	Functional MTI (Weak)	27418678	validated	NA	https://pubmed.ncbi.nlm.nih.gov/27418678/
mirtarbase	MIMAT0004570	hsa-miR-223-5p	CFL2	1073	ENSG00000165410	PAR-CLIP	Functional MTI (Weak)	23446348	validated	NA	https://pubmed.ncbi.nlm.nih.gov/23446348/
mirtarbase	MIMAT0004570	hsa-miR-223-5p	CFL2	1073	ENSG00000165410	PAR-CLIP//HITS-CLIP	Functional MTI (Weak)	21572407	validated	NA	https://pubmed.ncbi.nlm.nih.gov/21572407/
mirtarbase	MIMAT0004570	hsa-miR-223-5p	IRS1	3667	ENSG00000169047	PAR-CLIP	Functional MTI (Weak)	21572407	validated	NA	https://pubmed.ncbi.nlm.nih.gov/21572407/
mirtarbase	MIMAT0004570	hsa-miR-223-5p	IRS1	3667	ENSG00000169047	HITS-CLIP	Functional MTI (Weak)	23824327	validated	NA	https://pubmed.ncbi.nlm.nih.gov/23824327/
mirtarbase	MIMAT0004570	hsa-miR-223-5p	PAPSS2	9060	ENSG00000198682	PAR-CLIP	Functional MTI (Weak)	23446348	validated	NA	https://pubmed.ncbi.nlm.nih.gov/23446348/
mirtarbase	MIMAT0004570	hsa-miR-223-5p	PAPSS2	9060	ENSG00000198682	PAR-CLIP	Functional MTI (Weak)	20371350	validated	NA	https://pubmed.ncbi.nlm.nih.gov/20371350/
mirtarbase	MIMAT0004570	hsa-miR-223-5p	INSIG2	51141	ENSG00000125629	PAR-CLIP	Functional MTI (Weak)	23592263	validated	NA	https://pubmed.ncbi.nlm.nih.gov/23592263/
mirtarbase	MIMAT0004570	hsa-miR-223-5p	INSIG2	51141	ENSG00000125629	PAR-CLIP	Functional MTI (Weak)	23446348	validated	NA	https://pubmed.ncbi.nlm.nih.gov/23446348/
mirtarbase	MIMAT0004570	hsa-miR-223-5p	INSIG2	51141	ENSG00000125629	PAR-CLIP//HITS-CLIP	Functional MTI (Weak)	21572407	validated	NA	https://pubmed.ncbi.nlm.nih.gov/21572407/
mirtarbase	MIMAT0004570	hsa-miR-223-5p	GTF2H1	2965	ENSG00000110768	PAR-CLIP	Functional MTI (Weak)	23446348	validated	NA	https://pubmed.ncbi.nlm.nih.gov/23446348/
mirtarbase	MIMAT0004570	hsa-miR-223-5p	GTF2H1	2965	ENSG00000110768	PAR-CLIP	Functional MTI (Weak)	21572407	validated	NA	https://pubmed.ncbi.nlm.nih.gov/21572407/
mirtarbase	MIMAT0004570	hsa-miR-223-5p	HACE1	57531	ENSG00000085382	HITS-CLIP	Functional MTI (Weak)	21572407	validated	NA	https://pubmed.ncbi.nlm.nih.gov/21572407/
mirtarbase	MIMAT0004570	hsa-miR-223-5p	NT5DC1	221294	ENSG00000178425	PAR-CLIP	Functional MTI (Weak)	23446348	validated	NA	https://pubmed.ncbi.nlm.nih.gov/23446348/
mirtarbase	MIMAT0004570	hsa-miR-223-5p	NT5DC1	221294	ENSG00000178425	HITS-CLIP	Functional MTI (Weak)	23824327	validated	NA	https://pubmed.ncbi.nlm.nih.gov/23824327/
mirtarbase	MIMAT0004570	hsa-miR-223-5p	NT5DC1	221294	ENSG00000178425	HITS-CLIP	Functional MTI (Weak)	27418678	validated	NA	https://pubmed.ncbi.nlm.nih.gov/27418678/
mirtarbase	MIMAT0004570	hsa-miR-223-5p	SOX5	6660	ENSG00000134532	PAR-CLIP	Functional MTI (Weak)	23446348	validated	NA	https://pubmed.ncbi.nlm.nih.gov/23446348/
mirtarbase	MIMAT0004570	hsa-miR-223-5p	SOX5	6660	ENSG00000134532	PAR-CLIP//HITS-CLIP	Functional MTI (Weak)	21572407	validated	NA	https://pubmed.ncbi.nlm.nih.gov/21572407/
mirtarbase	MIMAT0004570	hsa-miR-223-5p	SOX5	6660	ENSG00000134532	PAR-CLIP	Functional MTI (Weak)	20371350	validated	NA	https://pubmed.ncbi.nlm.nih.gov/20371350/
mirtarbase	MIMAT0004570	hsa-miR-223-5p	RUNX1T1	862	ENSG00000079102	PAR-CLIP	Functional MTI (Weak)	23446348	validated	NA	https://pubmed.ncbi.nlm.nih.gov/23446348/
mirtarbase	MIMAT0004570	hsa-miR-223-5p	RUNX1T1	862	ENSG00000079102	PAR-CLIP//HITS-CLIP	Functional MTI (Weak)	21572407	validated	NA	https://pubmed.ncbi.nlm.nih.gov/21572407/
mirtarbase	MIMAT0004570	hsa-miR-223-5p	RUNX1T1	862	ENSG00000079102	HITS-CLIP	Functional MTI (Weak)	24906430	validated	NA	https://pubmed.ncbi.nlm.nih.gov/24906430/
mirtarbase	MIMAT0004570	hsa-miR-223-5p	RUNX1T1	862	ENSG00000079102	HITS-CLIP	Functional MTI (Weak)	23313552	validated	NA	https://pubmed.ncbi.nlm.nih.gov/23313552/
mirtarbase	MIMAT0004570	hsa-miR-223-5p	RUNX1T1	862	ENSG00000079102	HITS-CLIP	Functional MTI (Weak)	27418678	validated	NA	https://pubmed.ncbi.nlm.nih.gov/27418678/
mirtarbase	MIMAT0004570	hsa-miR-223-5p	MBNL2	10150	ENSG00000139793	PAR-CLIP	Functional MTI (Weak)	21572407	validated	NA	https://pubmed.ncbi.nlm.nih.gov/21572407/
mirtarbase	MIMAT0004570	hsa-miR-223-5p	LDLR	3949	ENSG00000130164	PAR-CLIP	Functional MTI (Weak)	23446348	validated	NA	https://pubmed.ncbi.nlm.nih.gov/23446348/
mirtarbase	MIMAT0004570	hsa-miR-223-5p	LDLR	3949	ENSG00000130164	PAR-CLIP//HITS-CLIP	Functional MTI (Weak)	21572407	validated	NA	https://pubmed.ncbi.nlm.nih.gov/21572407/
mirtarbase	MIMAT0004570	hsa-miR-223-5p	LDLR	3949	ENSG00000130164	PAR-CLIP	Functional MTI (Weak)	20371350	validated	NA	https://pubmed.ncbi.nlm.nih.gov/20371350/
mirtarbase	MIMAT0004570	hsa-miR-223-5p	AGO2	27161	ENSG00000123908	PAR-CLIP	Functional MTI (Weak)	23592263	validated	NA	https://pubmed.ncbi.nlm.nih.gov/23592263/
mirtarbase	MIMAT0004570	hsa-miR-223-5p	ETV6	2120	ENSG00000139083	PAR-CLIP	Functional MTI (Weak)	23446348	validated	NA	https://pubmed.ncbi.nlm.nih.gov/23446348/
mirtarbase	MIMAT0004570	hsa-miR-223-5p	AKT3	10000	ENSG00000117020	PAR-CLIP	Functional MTI (Weak)	23592263	validated	NA	https://pubmed.ncbi.nlm.nih.gov/23592263/
mirtarbase	MIMAT0004570	hsa-miR-223-5p	AKT3	10000	ENSG00000117020	PAR-CLIP	Functional MTI (Weak)	21572407	validated	NA	https://pubmed.ncbi.nlm.nih.gov/21572407/
mirtarbase	MIMAT0004570	hsa-miR-223-5p	FOXP1	27086	ENSG00000114861	PAR-CLIP	Functional MTI (Weak)	21572407	validated	NA	https://pubmed.ncbi.nlm.nih.gov/21572407/
mirtarbase	MIMAT0004570	hsa-miR-223-5p	SLC7A11	23657	ENSG00000151012	PAR-CLIP	Functional MTI (Weak)	22012620	validated	NA	https://pubmed.ncbi.nlm.nih.gov/22012620/
mirtarbase	MIMAT0004570	hsa-miR-223-5p	SLC7A11	23657	ENSG00000151012	PAR-CLIP	Functional MTI (Weak)	20371350	validated	NA	https://pubmed.ncbi.nlm.nih.gov/20371350/
mirtarbase	MIMAT0004570	hsa-miR-223-5p	SLC7A11	23657	ENSG00000151012	HITS-CLIP	Functional MTI (Weak)	23313552	validated	NA	https://pubmed.ncbi.nlm.nih.gov/23313552/
mirtarbase	MIMAT0004570	hsa-miR-223-5p	SLC7A11	23657	ENSG00000151012	HITS-CLIP	Functional MTI (Weak)	21572407	validated	NA	https://pubmed.ncbi.nlm.nih.gov/21572407/
mirtarbase	MIMAT0004570	hsa-miR-223-5p	FBXW7	55294	ENSG00000109670	qRT-PCR//Western blot	Functional MTI	27398136	validated	NA	https://pubmed.ncbi.nlm.nih.gov/27398136/
mirtarbase	MIMAT0004570	hsa-miR-223-5p	VAMP4	8674	ENSG00000117533	PAR-CLIP	Functional MTI (Weak)	21572407	validated	NA	https://pubmed.ncbi.nlm.nih.gov/21572407/
mirtarbase	MIMAT0004570	hsa-miR-223-5p	VAMP4	8674	ENSG00000117533	HITS-CLIP	Functional MTI (Weak)	24906430	validated	NA	https://pubmed.ncbi.nlm.nih.gov/24906430/
mirtarbase	MIMAT0004570	hsa-miR-223-5p	VAMP4	8674	ENSG00000117533	HITS-CLIP	Functional MTI (Weak)	27418678	validated	NA	https://pubmed.ncbi.nlm.nih.gov/27418678/
mirtarbase	MIMAT0004570	hsa-miR-223-5p	AMD1	262	ENSG00000123505	PAR-CLIP	Functional MTI (Weak)	23446348	validated	NA	https://pubmed.ncbi.nlm.nih.gov/23446348/
mirtarbase	MIMAT0004570	hsa-miR-223-5p	AMD1	262	ENSG00000123505	PAR-CLIP	Functional MTI (Weak)	21572407	validated	NA	https://pubmed.ncbi.nlm.nih.gov/21572407/
mirtarbase	MIMAT0004570	hsa-miR-223-5p	ANG	283	ENSG00000214274	PAR-CLIP	Functional MTI (Weak)	23446348	validated	NA	https://pubmed.ncbi.nlm.nih.gov/23446348/
mirtarbase	MIMAT0004570	hsa-miR-223-5p	ANG	283	ENSG00000214274	PAR-CLIP//HITS-CLIP	Functional MTI (Weak)	21572407	validated	NA	https://pubmed.ncbi.nlm.nih.gov/21572407/
mirtarbase	MIMAT0004570	hsa-miR-223-5p	AR	367	ENSG00000169083	PAR-CLIP	Functional MTI (Weak)	21572407	validated	NA	https://pubmed.ncbi.nlm.nih.gov/21572407/
mirtarbase	MIMAT0004570	hsa-miR-223-5p	ARRB1	408	ENSG00000137486	HITS-CLIP	Functional MTI (Weak)	24906430	validated	NA	https://pubmed.ncbi.nlm.nih.gov/24906430/
mirtarbase	MIMAT0004570	hsa-miR-223-5p	ARRB1	408	ENSG00000137486	HITS-CLIP	Functional MTI (Weak)	22927820	validated	NA	https://pubmed.ncbi.nlm.nih.gov/22927820/
mirtarbase	MIMAT0004570	hsa-miR-223-5p	ARRB1	408	ENSG00000137486	HITS-CLIP	Functional MTI (Weak)	27418678	validated	NA	https://pubmed.ncbi.nlm.nih.gov/27418678/
mirtarbase	MIMAT0004570	hsa-miR-223-5p	ATP2A2	488	ENSG00000174437	PAR-CLIP	Functional MTI (Weak)	21572407	validated	NA	https://pubmed.ncbi.nlm.nih.gov/21572407/
mirtarbase	MIMAT0004570	hsa-miR-223-5p	ATP2A2	488	ENSG00000174437	PAR-CLIP	Functional MTI (Weak)	20371350	validated	NA	https://pubmed.ncbi.nlm.nih.gov/20371350/
mirtarbase	MIMAT0004570	hsa-miR-223-5p	ATP7A	538	ENSG00000165240	PAR-CLIP//HITS-CLIP	Functional MTI (Weak)	21572407	validated	NA	https://pubmed.ncbi.nlm.nih.gov/21572407/
mirtarbase	MIMAT0004570	hsa-miR-223-5p	BMPR1A	657	ENSG00000107779	PAR-CLIP	Functional MTI (Weak)	22012620	validated	NA	https://pubmed.ncbi.nlm.nih.gov/22012620/
mirtarbase	MIMAT0004570	hsa-miR-223-5p	BMPR1A	657	ENSG00000107779	PAR-CLIP//HITS-CLIP	Functional MTI (Weak)	21572407	validated	NA	https://pubmed.ncbi.nlm.nih.gov/21572407/
mirtarbase	MIMAT0004570	hsa-miR-223-5p	BMPR1A	657	ENSG00000107779	PAR-CLIP	Functional MTI (Weak)	20371350	validated	NA	https://pubmed.ncbi.nlm.nih.gov/20371350/
mirtarbase	MIMAT0004570	hsa-miR-223-5p	CDH6	1004	ENSG00000113361	HITS-CLIP	Functional MTI (Weak)	24906430	validated	NA	https://pubmed.ncbi.nlm.nih.gov/24906430/
mirtarbase	MIMAT0004570	hsa-miR-223-5p	CDH6	1004	ENSG00000113361	HITS-CLIP	Functional MTI (Weak)	27418678	validated	NA	https://pubmed.ncbi.nlm.nih.gov/27418678/
mirtarbase	MIMAT0004570	hsa-miR-223-5p	KLF6	1316	ENSG00000067082	PAR-CLIP	Functional MTI (Weak)	21572407	validated	NA	https://pubmed.ncbi.nlm.nih.gov/21572407/
mirtarbase	MIMAT0004570	hsa-miR-223-5p	DBT	1629	ENSG00000137992	PAR-CLIP	Functional MTI (Weak)	23446348	validated	NA	https://pubmed.ncbi.nlm.nih.gov/23446348/
mirtarbase	MIMAT0004570	hsa-miR-223-5p	DBT	1629	ENSG00000137992	PAR-CLIP//HITS-CLIP	Functional MTI (Weak)	21572407	validated	NA	https://pubmed.ncbi.nlm.nih.gov/21572407/
mirtarbase	MIMAT0004570	hsa-miR-223-5p	DBT	1629	ENSG00000137992	HITS-CLIP	Functional MTI (Weak)	24906430	validated	NA	https://pubmed.ncbi.nlm.nih.gov/24906430/
mirtarbase	MIMAT0004570	hsa-miR-223-5p	DBT	1629	ENSG00000137992	HITS-CLIP	Functional MTI (Weak)	23824327	validated	NA	https://pubmed.ncbi.nlm.nih.gov/23824327/
mirtarbase	MIMAT0004570	hsa-miR-223-5p	DBT	1629	ENSG00000137992	HITS-CLIP	Functional MTI (Weak)	23706177	validated	NA	https://pubmed.ncbi.nlm.nih.gov/23706177/
mirtarbase	MIMAT0004570	hsa-miR-223-5p	DBT	1629	ENSG00000137992	HITS-CLIP	Functional MTI (Weak)	23313552	validated	NA	https://pubmed.ncbi.nlm.nih.gov/23313552/
mirtarbase	MIMAT0004570	hsa-miR-223-5p	DBT	1629	ENSG00000137992	HITS-CLIP	Functional MTI (Weak)	22927820	validated	NA	https://pubmed.ncbi.nlm.nih.gov/22927820/
mirtarbase	MIMAT0004570	hsa-miR-223-5p	DBT	1629	ENSG00000137992	HITS-CLIP	Functional MTI (Weak)	27418678	validated	NA	https://pubmed.ncbi.nlm.nih.gov/27418678/
mirtarbase	MIMAT0004570	hsa-miR-223-5p	DMXL1	1657	ENSG00000172869	HITS-CLIP	Functional MTI (Weak)	19536157	validated	NA	https://pubmed.ncbi.nlm.nih.gov/19536157/
mirtarbase	MIMAT0004570	hsa-miR-223-5p	DMD	1756	ENSG00000198947	PAR-CLIP	Functional MTI (Weak)	20371350	validated	NA	https://pubmed.ncbi.nlm.nih.gov/20371350/
mirtarbase	MIMAT0004570	hsa-miR-223-5p	TSC22D3	1831	ENSG00000157514	PAR-CLIP	Functional MTI (Weak)	23446348	validated	NA	https://pubmed.ncbi.nlm.nih.gov/23446348/
mirtarbase	MIMAT0004570	hsa-miR-223-5p	TSC22D3	1831	ENSG00000157514	PAR-CLIP	Functional MTI (Weak)	21572407	validated	NA	https://pubmed.ncbi.nlm.nih.gov/21572407/
mirtarbase	MIMAT0004570	hsa-miR-223-5p	DUSP7	1849	ENSG00000164086	PAR-CLIP	Functional MTI (Weak)	23446348	validated	NA	https://pubmed.ncbi.nlm.nih.gov/23446348/
mirtarbase	MIMAT0004570	hsa-miR-223-5p	DUSP7	1849	ENSG00000164086	PAR-CLIP	Functional MTI (Weak)	20371350	validated	NA	https://pubmed.ncbi.nlm.nih.gov/20371350/
mirtarbase	MIMAT0004570	hsa-miR-223-5p	EPHA1	2041	ENSG00000146904	PAR-CLIP//HITS-CLIP	Functional MTI (Weak)	21572407	validated	NA	https://pubmed.ncbi.nlm.nih.gov/21572407/
mirtarbase	MIMAT0004570	hsa-miR-223-5p	EPHA5	2044	ENSG00000145242	PAR-CLIP	Functional MTI (Weak)	23446348	validated	NA	https://pubmed.ncbi.nlm.nih.gov/23446348/
mirtarbase	MIMAT0004570	hsa-miR-223-5p	EPHA5	2044	ENSG00000145242	PAR-CLIP	Functional MTI (Weak)	21572407	validated	NA	https://pubmed.ncbi.nlm.nih.gov/21572407/
mirtarbase	MIMAT0004570	hsa-miR-223-5p	EPOR	2057	ENSG00000187266	PAR-CLIP	Functional MTI (Weak)	23446348	validated	NA	https://pubmed.ncbi.nlm.nih.gov/23446348/
mirtarbase	MIMAT0004570	hsa-miR-223-5p	EPOR	2057	ENSG00000187266	PAR-CLIP//HITS-CLIP	Functional MTI (Weak)	21572407	validated	NA	https://pubmed.ncbi.nlm.nih.gov/21572407/
mirtarbase	MIMAT0004570	hsa-miR-223-5p	F2RL1	2150	ENSG00000164251	PAR-CLIP	Functional MTI (Weak)	23446348	validated	NA	https://pubmed.ncbi.nlm.nih.gov/23446348/
mirtarbase	MIMAT0004570	hsa-miR-223-5p	F2RL1	2150	ENSG00000164251	PAR-CLIP	Functional MTI (Weak)	20371350	validated	NA	https://pubmed.ncbi.nlm.nih.gov/20371350/
mirtarbase	MIMAT0004570	hsa-miR-223-5p	F2RL1	2150	ENSG00000164251	HITS-CLIP	Functional MTI (Weak)	21572407	validated	NA	https://pubmed.ncbi.nlm.nih.gov/21572407/
mirtarbase	MIMAT0004570	hsa-miR-223-5p	FHL2	2274	ENSG00000115641	PAR-CLIP	Functional MTI (Weak)	20371350	validated	NA	https://pubmed.ncbi.nlm.nih.gov/20371350/
mirtarbase	MIMAT0004570	hsa-miR-223-5p	FHL2	2274	ENSG00000115641	HITS-CLIP	Functional MTI (Weak)	24906430	validated	NA	https://pubmed.ncbi.nlm.nih.gov/24906430/
mirtarbase	MIMAT0004570	hsa-miR-223-5p	FHL2	2274	ENSG00000115641	HITS-CLIP	Functional MTI (Weak)	23824327	validated	NA	https://pubmed.ncbi.nlm.nih.gov/23824327/
mirtarbase	MIMAT0004570	hsa-miR-223-5p	FHL2	2274	ENSG00000115641	HITS-CLIP	Functional MTI (Weak)	23313552	validated	NA	https://pubmed.ncbi.nlm.nih.gov/23313552/
mirtarbase	MIMAT0004570	hsa-miR-223-5p	FHL2	2274	ENSG00000115641	HITS-CLIP	Functional MTI (Weak)	27418678	validated	NA	https://pubmed.ncbi.nlm.nih.gov/27418678/
mirtarbase	MIMAT0004570	hsa-miR-223-5p	FOXC1	2296	ENSG00000054598	PAR-CLIP	Functional MTI (Weak)	21572407	validated	NA	https://pubmed.ncbi.nlm.nih.gov/21572407/
mirtarbase	MIMAT0004570	hsa-miR-223-5p	GALNT3	2591	ENSG00000115339	PAR-CLIP	Functional MTI (Weak)	22012620	validated	NA	https://pubmed.ncbi.nlm.nih.gov/22012620/
mirtarbase	MIMAT0004570	hsa-miR-223-5p	GLI2	2736	ENSG00000074047	HITS-CLIP	Functional MTI (Weak)	27418678	validated	NA	https://pubmed.ncbi.nlm.nih.gov/27418678/
mirtarbase	MIMAT0004570	hsa-miR-223-5p	GLRA2	2742	ENSG00000101958	HITS-CLIP	Functional MTI (Weak)	24906430	validated	NA	https://pubmed.ncbi.nlm.nih.gov/24906430/
mirtarbase	MIMAT0004570	hsa-miR-223-5p	GLRA2	2742	ENSG00000101958	HITS-CLIP	Functional MTI (Weak)	23824327	validated	NA	https://pubmed.ncbi.nlm.nih.gov/23824327/
mirtarbase	MIMAT0004570	hsa-miR-223-5p	GLRA2	2742	ENSG00000101958	PAR-CLIP	Functional MTI (Weak)	27292025	validated	NA	https://pubmed.ncbi.nlm.nih.gov/27292025/
mirtarbase	MIMAT0004570	hsa-miR-223-5p	GLRA2	2742	ENSG00000101958	HITS-CLIP	Functional MTI (Weak)	27418678	validated	NA	https://pubmed.ncbi.nlm.nih.gov/27418678/
mirtarbase	MIMAT0004570	hsa-miR-223-5p	HMGB2	3148	ENSG00000164104	PAR-CLIP	Functional MTI (Weak)	23446348	validated	NA	https://pubmed.ncbi.nlm.nih.gov/23446348/
mirtarbase	MIMAT0004570	hsa-miR-223-5p	HMGB2	3148	ENSG00000164104	PAR-CLIP//HITS-CLIP	Functional MTI (Weak)	21572407	validated	NA	https://pubmed.ncbi.nlm.nih.gov/21572407/
mirtarbase	MIMAT0004570	hsa-miR-223-5p	ID4	3400	ENSG00000172201	PAR-CLIP	Functional MTI (Weak)	20371350	validated	NA	https://pubmed.ncbi.nlm.nih.gov/20371350/
mirtarbase	MIMAT0004570	hsa-miR-223-5p	IGF1R	3480	ENSG00000140443	EMSA//Luciferase reporter assay//qRT-PCR//Western blot	Functional MTI	25875646	validated	NA	https://pubmed.ncbi.nlm.nih.gov/25875646/
mirtarbase	MIMAT0004570	hsa-miR-223-5p	IGF1R	3480	ENSG00000140443	PAR-CLIP	Functional MTI (Weak)	21572407	validated	NA	https://pubmed.ncbi.nlm.nih.gov/21572407/
mirtarbase	MIMAT0004570	hsa-miR-223-5p	IL6ST	3572	ENSG00000134352	PAR-CLIP	Functional MTI (Weak)	23446348	validated	NA	https://pubmed.ncbi.nlm.nih.gov/23446348/
mirtarbase	MIMAT0004570	hsa-miR-223-5p	IL6ST	3572	ENSG00000134352	PAR-CLIP//HITS-CLIP	Functional MTI (Weak)	21572407	validated	NA	https://pubmed.ncbi.nlm.nih.gov/21572407/
mirtarbase	MIMAT0004570	hsa-miR-223-5p	INHBA	3624	ENSG00000122641	HITS-CLIP	Functional MTI (Weak)	27418678	validated	NA	https://pubmed.ncbi.nlm.nih.gov/27418678/
mirtarbase	MIMAT0004570	hsa-miR-223-5p	ITGA1	3672	ENSG00000213949	PAR-CLIP	Functional MTI (Weak)	23446348	validated	NA	https://pubmed.ncbi.nlm.nih.gov/23446348/
mirtarbase	MIMAT0004570	hsa-miR-223-5p	ITGA1	3672	ENSG00000213949	PAR-CLIP//HITS-CLIP	Functional MTI (Weak)	21572407	validated	NA	https://pubmed.ncbi.nlm.nih.gov/21572407/
mirtarbase	MIMAT0004570	hsa-miR-223-5p	ITGA1	3672	ENSG00000213949	PAR-CLIP	Functional MTI (Weak)	20371350	validated	NA	https://pubmed.ncbi.nlm.nih.gov/20371350/
mirtarbase	MIMAT0004570	hsa-miR-223-5p	LIFR	3977	ENSG00000113594	PAR-CLIP	Functional MTI (Weak)	21572407	validated	NA	https://pubmed.ncbi.nlm.nih.gov/21572407/
mirtarbase	MIMAT0004570	hsa-miR-223-5p	LPP	4026	ENSG00000145012	HITS-CLIP	Functional MTI (Weak)	24906430	validated	NA	https://pubmed.ncbi.nlm.nih.gov/24906430/
mirtarbase	MIMAT0004570	hsa-miR-223-5p	LPP	4026	ENSG00000145012	HITS-CLIP	Functional MTI (Weak)	23313552	validated	NA	https://pubmed.ncbi.nlm.nih.gov/23313552/
mirtarbase	MIMAT0004570	hsa-miR-223-5p	LPP	4026	ENSG00000145012	HITS-CLIP	Functional MTI (Weak)	27418678	validated	NA	https://pubmed.ncbi.nlm.nih.gov/27418678/
mirtarbase	MIMAT0004570	hsa-miR-223-5p	MXD1	4084	ENSG00000059728	PAR-CLIP	Functional MTI (Weak)	21572407	validated	NA	https://pubmed.ncbi.nlm.nih.gov/21572407/
mirtarbase	MIMAT0004570	hsa-miR-223-5p	MXD1	4084	ENSG00000059728	HITS-CLIP	Functional MTI (Weak)	27418678	validated	NA	https://pubmed.ncbi.nlm.nih.gov/27418678/
mirtarbase	MIMAT0004570	hsa-miR-223-5p	SMAD9	4093	ENSG00000120693	PAR-CLIP//HITS-CLIP	Functional MTI (Weak)	21572407	validated	NA	https://pubmed.ncbi.nlm.nih.gov/21572407/
mirtarbase	MIMAT0004570	hsa-miR-223-5p	MKLN1	4289	ENSG00000128585	PAR-CLIP	Functional MTI (Weak)	21572407	validated	NA	https://pubmed.ncbi.nlm.nih.gov/21572407/
mirtarbase	MIMAT0004570	hsa-miR-223-5p	MLLT3	4300	ENSG00000171843	PAR-CLIP	Functional MTI (Weak)	23446348	validated	NA	https://pubmed.ncbi.nlm.nih.gov/23446348/
mirtarbase	MIMAT0004570	hsa-miR-223-5p	MLLT3	4300	ENSG00000171843	PAR-CLIP	Functional MTI (Weak)	22012620	validated	NA	https://pubmed.ncbi.nlm.nih.gov/22012620/
mirtarbase	MIMAT0004570	hsa-miR-223-5p	MLLT3	4300	ENSG00000171843	PAR-CLIP	Functional MTI (Weak)	20371350	validated	NA	https://pubmed.ncbi.nlm.nih.gov/20371350/
mirtarbase	MIMAT0004570	hsa-miR-223-5p	MX2	4600	ENSG00000183486	HITS-CLIP	Functional MTI (Weak)	23824327	validated	NA	https://pubmed.ncbi.nlm.nih.gov/23824327/
mirtarbase	MIMAT0004570	hsa-miR-223-5p	MX2	4600	ENSG00000183486	HITS-CLIP	Functional MTI (Weak)	19536157	validated	NA	https://pubmed.ncbi.nlm.nih.gov/19536157/
mirtarbase	MIMAT0004570	hsa-miR-223-5p	MX2	4600	ENSG00000183486	HITS-CLIP	Functional MTI (Weak)	27418678	validated	NA	https://pubmed.ncbi.nlm.nih.gov/27418678/
mirtarbase	MIMAT0004570	hsa-miR-223-5p	MYO5A	4644	ENSG00000197535	HITS-CLIP	Functional MTI (Weak)	27418678	validated	NA	https://pubmed.ncbi.nlm.nih.gov/27418678/
mirtarbase	MIMAT0004570	hsa-miR-223-5p	NCAM2	4685	ENSG00000154654	PAR-CLIP	Functional MTI (Weak)	23446348	validated	NA	https://pubmed.ncbi.nlm.nih.gov/23446348/
mirtarbase	MIMAT0004570	hsa-miR-223-5p	NCAM2	4685	ENSG00000154654	PAR-CLIP//HITS-CLIP	Functional MTI (Weak)	21572407	validated	NA	https://pubmed.ncbi.nlm.nih.gov/21572407/
mirtarbase	MIMAT0004570	hsa-miR-223-5p	NCAM2	4685	ENSG00000154654	PAR-CLIP	Functional MTI (Weak)	20371350	validated	NA	https://pubmed.ncbi.nlm.nih.gov/20371350/
mirtarbase	MIMAT0004570	hsa-miR-223-5p	NRF1	4899	ENSG00000106459	PAR-CLIP	Functional MTI (Weak)	23446348	validated	NA	https://pubmed.ncbi.nlm.nih.gov/23446348/
mirtarbase	MIMAT0004570	hsa-miR-223-5p	NRF1	4899	ENSG00000106459	PAR-CLIP	Functional MTI (Weak)	21572407	validated	NA	https://pubmed.ncbi.nlm.nih.gov/21572407/
mirtarbase	MIMAT0004570	hsa-miR-223-5p	OTX1	5013	ENSG00000115507	PAR-CLIP	Functional MTI (Weak)	23446348	validated	NA	https://pubmed.ncbi.nlm.nih.gov/23446348/
mirtarbase	MIMAT0004570	hsa-miR-223-5p	OTX1	5013	ENSG00000115507	PAR-CLIP//HITS-CLIP	Functional MTI (Weak)	21572407	validated	NA	https://pubmed.ncbi.nlm.nih.gov/21572407/
mirtarbase	MIMAT0004570	hsa-miR-223-5p	OTX1	5013	ENSG00000115507	PAR-CLIP	Functional MTI (Weak)	20371350	validated	NA	https://pubmed.ncbi.nlm.nih.gov/20371350/
mirtarbase	MIMAT0004570	hsa-miR-223-5p	PFN1	5216	ENSG00000108518	PAR-CLIP	Functional MTI (Weak)	22012620	validated	NA	https://pubmed.ncbi.nlm.nih.gov/22012620/
mirtarbase	MIMAT0004570	hsa-miR-223-5p	PMAIP1	5366	ENSG00000141682	PAR-CLIP	Functional MTI (Weak)	23446348	validated	NA	https://pubmed.ncbi.nlm.nih.gov/23446348/
mirtarbase	MIMAT0004570	hsa-miR-223-5p	PMAIP1	5366	ENSG00000141682	PAR-CLIP	Functional MTI (Weak)	21572407	validated	NA	https://pubmed.ncbi.nlm.nih.gov/21572407/
mirtarbase	MIMAT0004570	hsa-miR-223-5p	PMAIP1	5366	ENSG00000141682	PAR-CLIP	Functional MTI (Weak)	20371350	validated	NA	https://pubmed.ncbi.nlm.nih.gov/20371350/
mirtarbase	MIMAT0004570	hsa-miR-223-5p	PPID	5481	ENSG00000171497	HITS-CLIP	Functional MTI (Weak)	23824327	validated	NA	https://pubmed.ncbi.nlm.nih.gov/23824327/
mirtarbase	MIMAT0004570	hsa-miR-223-5p	PPID	5481	ENSG00000171497	HITS-CLIP	Functional MTI (Weak)	23313552	validated	NA	https://pubmed.ncbi.nlm.nih.gov/23313552/
mirtarbase	MIMAT0004570	hsa-miR-223-5p	PPID	5481	ENSG00000171497	HITS-CLIP	Functional MTI (Weak)	22927820	validated	NA	https://pubmed.ncbi.nlm.nih.gov/22927820/
mirtarbase	MIMAT0004570	hsa-miR-223-5p	PPID	5481	ENSG00000171497	HITS-CLIP	Functional MTI (Weak)	27418678	validated	NA	https://pubmed.ncbi.nlm.nih.gov/27418678/
mirtarbase	MIMAT0004570	hsa-miR-223-5p	PPP1CC	5501	ENSG00000186298	PAR-CLIP	Functional MTI (Weak)	21572407	validated	NA	https://pubmed.ncbi.nlm.nih.gov/21572407/
mirtarbase	MIMAT0004570	hsa-miR-223-5p	PPP1CC	5501	ENSG00000186298	PAR-CLIP	Functional MTI (Weak)	20371350	validated	NA	https://pubmed.ncbi.nlm.nih.gov/20371350/
mirtarbase	MIMAT0004570	hsa-miR-223-5p	PROX1	5629	ENSG00000117707	PAR-CLIP	Functional MTI (Weak)	21572407	validated	NA	https://pubmed.ncbi.nlm.nih.gov/21572407/
mirtarbase	MIMAT0004570	hsa-miR-223-5p	PROX1	5629	ENSG00000117707	HITS-CLIP	Functional MTI (Weak)	27418678	validated	NA	https://pubmed.ncbi.nlm.nih.gov/27418678/
mirtarbase	MIMAT0004570	hsa-miR-223-5p	PURA	5813	ENSG00000185129	PAR-CLIP	Functional MTI (Weak)	23446348	validated	NA	https://pubmed.ncbi.nlm.nih.gov/23446348/
mirtarbase	MIMAT0004570	hsa-miR-223-5p	PURA	5813	ENSG00000185129	PAR-CLIP	Functional MTI (Weak)	21572407	validated	NA	https://pubmed.ncbi.nlm.nih.gov/21572407/
mirtarbase	MIMAT0004570	hsa-miR-223-5p	SATB1	6304	ENSG00000182568	HITS-CLIP	Functional MTI (Weak)	24906430	validated	NA	https://pubmed.ncbi.nlm.nih.gov/24906430/
mirtarbase	MIMAT0004570	hsa-miR-223-5p	SATB1	6304	ENSG00000182568	HITS-CLIP	Functional MTI (Weak)	27418678	validated	NA	https://pubmed.ncbi.nlm.nih.gov/27418678/
mirtarbase	MIMAT0004570	hsa-miR-223-5p	SHH	6469	ENSG00000164690	PAR-CLIP	Functional MTI (Weak)	20371350	validated	NA	https://pubmed.ncbi.nlm.nih.gov/20371350/
mirtarbase	MIMAT0004570	hsa-miR-223-5p	SNX2	6643	ENSG00000205302	HITS-CLIP	Functional MTI (Weak)	23313552	validated	NA	https://pubmed.ncbi.nlm.nih.gov/23313552/
mirtarbase	MIMAT0004570	hsa-miR-223-5p	SNX2	6643	ENSG00000205302	HITS-CLIP	Functional MTI (Weak)	21572407	validated	NA	https://pubmed.ncbi.nlm.nih.gov/21572407/
mirtarbase	MIMAT0004570	hsa-miR-223-5p	SNX2	6643	ENSG00000205302	HITS-CLIP	Functional MTI (Weak)	27418678	validated	NA	https://pubmed.ncbi.nlm.nih.gov/27418678/
mirtarbase	MIMAT0004570	hsa-miR-223-5p	UGCG	7357	ENSG00000148154	PAR-CLIP	Functional MTI (Weak)	23592263	validated	NA	https://pubmed.ncbi.nlm.nih.gov/23592263/
mirtarbase	MIMAT0004570	hsa-miR-223-5p	UGT2B4	7363	ENSG00000156096	PAR-CLIP	Functional MTI (Weak)	23446348	validated	NA	https://pubmed.ncbi.nlm.nih.gov/23446348/
mirtarbase	MIMAT0004570	hsa-miR-223-5p	UGT2B4	7363	ENSG00000156096	PAR-CLIP//HITS-CLIP	Functional MTI (Weak)	21572407	validated	NA	https://pubmed.ncbi.nlm.nih.gov/21572407/
mirtarbase	MIMAT0004570	hsa-miR-223-5p	KAT6A	7994	ENSG00000083168	HITS-CLIP	Functional MTI (Weak)	27418678	validated	NA	https://pubmed.ncbi.nlm.nih.gov/27418678/
mirtarbase	MIMAT0004570	hsa-miR-223-5p	USP5	8078	ENSG00000111667	HITS-CLIP	Functional MTI (Weak)	23313552	validated	NA	https://pubmed.ncbi.nlm.nih.gov/23313552/
mirtarbase	MIMAT0004570	hsa-miR-223-5p	SSPN	8082	ENSG00000123096	PAR-CLIP//HITS-CLIP	Functional MTI (Weak)	21572407	validated	NA	https://pubmed.ncbi.nlm.nih.gov/21572407/
mirtarbase	MIMAT0004570	hsa-miR-223-5p	SSPN	8082	ENSG00000123096	PAR-CLIP	Functional MTI (Weak)	20371350	validated	NA	https://pubmed.ncbi.nlm.nih.gov/20371350/
mirtarbase	MIMAT0004570	hsa-miR-223-5p	CHAF1B	8208	ENSG00000159259	PAR-CLIP	Functional MTI (Weak)	23446348	validated	NA	https://pubmed.ncbi.nlm.nih.gov/23446348/
mirtarbase	MIMAT0004570	hsa-miR-223-5p	CHAF1B	8208	ENSG00000159259	PAR-CLIP//HITS-CLIP	Functional MTI (Weak)	21572407	validated	NA	https://pubmed.ncbi.nlm.nih.gov/21572407/
mirtarbase	MIMAT0004570	hsa-miR-223-5p	RGS5	8490	ENSG00000143248	PAR-CLIP	Functional MTI (Weak)	20371350	validated	NA	https://pubmed.ncbi.nlm.nih.gov/20371350/
mirtarbase	MIMAT0004570	hsa-miR-223-5p	AIMP1	9255	ENSG00000164022	PAR-CLIP	Functional MTI (Weak)	21572407	validated	NA	https://pubmed.ncbi.nlm.nih.gov/21572407/
mirtarbase	MIMAT0004570	hsa-miR-223-5p	TSC22D2	9819	ENSG00000196428	HITS-CLIP	Functional MTI (Weak)	27418678	validated	NA	https://pubmed.ncbi.nlm.nih.gov/27418678/
mirtarbase	MIMAT0004570	hsa-miR-223-5p	JAKMIP2	9832	ENSG00000176049	HITS-CLIP	Functional MTI (Weak)	27418678	validated	NA	https://pubmed.ncbi.nlm.nih.gov/27418678/
mirtarbase	MIMAT0004570	hsa-miR-223-5p	SV2B	9899	ENSG00000185518	PAR-CLIP	Functional MTI (Weak)	23446348	validated	NA	https://pubmed.ncbi.nlm.nih.gov/23446348/
mirtarbase	MIMAT0004570	hsa-miR-223-5p	SV2B	9899	ENSG00000185518	PAR-CLIP//HITS-CLIP	Functional MTI (Weak)	21572407	validated	NA	https://pubmed.ncbi.nlm.nih.gov/21572407/
mirtarbase	MIMAT0004570	hsa-miR-223-5p	ABI2	10152	ENSG00000138443	PAR-CLIP	Functional MTI (Weak)	21572407	validated	NA	https://pubmed.ncbi.nlm.nih.gov/21572407/
mirtarbase	MIMAT0004570	hsa-miR-223-5p	LHFPL2	10184	ENSG00000145685	PAR-CLIP	Functional MTI (Weak)	21572407	validated	NA	https://pubmed.ncbi.nlm.nih.gov/21572407/
mirtarbase	MIMAT0004570	hsa-miR-223-5p	TRIM13	10206	ENSG00000204977	PAR-CLIP	Functional MTI (Weak)	22012620	validated	NA	https://pubmed.ncbi.nlm.nih.gov/22012620/
mirtarbase	MIMAT0004570	hsa-miR-223-5p	TRIM13	10206	ENSG00000204977	HITS-CLIP	Functional MTI (Weak)	21572407	validated	NA	https://pubmed.ncbi.nlm.nih.gov/21572407/
mirtarbase	MIMAT0004570	hsa-miR-223-5p	SIGMAR1	10280	ENSG00000147955	PAR-CLIP	Functional MTI (Weak)	20371350	validated	NA	https://pubmed.ncbi.nlm.nih.gov/20371350/
mirtarbase	MIMAT0004570	hsa-miR-223-5p	SIGMAR1	10280	ENSG00000147955	HITS-CLIP	Functional MTI (Weak)	27418678	validated	NA	https://pubmed.ncbi.nlm.nih.gov/27418678/
mirtarbase	MIMAT0004570	hsa-miR-223-5p	PCGF3	10336	ENSG00000185619	PAR-CLIP	Functional MTI (Weak)	23592263	validated	NA	https://pubmed.ncbi.nlm.nih.gov/23592263/
mirtarbase	MIMAT0004570	hsa-miR-223-5p	PCGF3	10336	ENSG00000185619	PAR-CLIP	Functional MTI (Weak)	23446348	validated	NA	https://pubmed.ncbi.nlm.nih.gov/23446348/
mirtarbase	MIMAT0004570	hsa-miR-223-5p	PCGF3	10336	ENSG00000185619	PAR-CLIP	Functional MTI (Weak)	20371350	validated	NA	https://pubmed.ncbi.nlm.nih.gov/20371350/
mirtarbase	MIMAT0004570	hsa-miR-223-5p	BTN3A3	10384	ENSG00000111801	PAR-CLIP	Functional MTI (Weak)	20371350	validated	NA	https://pubmed.ncbi.nlm.nih.gov/20371350/
mirtarbase	MIMAT0004570	hsa-miR-223-5p	CD226	10666	ENSG00000150637	PAR-CLIP	Functional MTI (Weak)	23446348	validated	NA	https://pubmed.ncbi.nlm.nih.gov/23446348/
mirtarbase	MIMAT0004570	hsa-miR-223-5p	CD226	10666	ENSG00000150637	PAR-CLIP	Functional MTI (Weak)	20371350	validated	NA	https://pubmed.ncbi.nlm.nih.gov/20371350/
mirtarbase	MIMAT0004570	hsa-miR-223-5p	RBBP9	10741	ENSG00000089050	PAR-CLIP	Functional MTI (Weak)	23446348	validated	NA	https://pubmed.ncbi.nlm.nih.gov/23446348/
mirtarbase	MIMAT0004570	hsa-miR-223-5p	RBBP9	10741	ENSG00000089050	HITS-CLIP	Functional MTI (Weak)	27418678	validated	NA	https://pubmed.ncbi.nlm.nih.gov/27418678/
mirtarbase	MIMAT0004570	hsa-miR-223-5p	WDR3	10885	ENSG00000065183	HITS-CLIP	Functional MTI (Weak)	23824327	validated	NA	https://pubmed.ncbi.nlm.nih.gov/23824327/
mirtarbase	MIMAT0004570	hsa-miR-223-5p	WDR3	10885	ENSG00000065183	HITS-CLIP	Functional MTI (Weak)	23313552	validated	NA	https://pubmed.ncbi.nlm.nih.gov/23313552/
mirtarbase	MIMAT0004570	hsa-miR-223-5p	WDR3	10885	ENSG00000065183	HITS-CLIP	Functional MTI (Weak)	27418678	validated	NA	https://pubmed.ncbi.nlm.nih.gov/27418678/
mirtarbase	MIMAT0004570	hsa-miR-223-5p	WDR3	10885	ENSG00000065183	HITS-CLIP	Functional MTI (Weak)	28735896	validated	NA	https://pubmed.ncbi.nlm.nih.gov/28735896/
mirtarbase	MIMAT0004570	hsa-miR-223-5p	HNRNPA0	10949	ENSG00000177733	PAR-CLIP	Functional MTI (Weak)	23446348	validated	NA	https://pubmed.ncbi.nlm.nih.gov/23446348/
mirtarbase	MIMAT0004570	hsa-miR-223-5p	HNRNPA0	10949	ENSG00000177733	PAR-CLIP	Functional MTI (Weak)	20371350	validated	NA	https://pubmed.ncbi.nlm.nih.gov/20371350/
mirtarbase	MIMAT0004570	hsa-miR-223-5p	HNRNPA0	10949	ENSG00000177733	PAR-CLIP	Functional MTI (Weak)	26701625	validated	NA	https://pubmed.ncbi.nlm.nih.gov/26701625/
mirtarbase	MIMAT0004570	hsa-miR-223-5p	CBX1	10951	ENSG00000108468	PAR-CLIP	Functional MTI (Weak)	21572407	validated	NA	https://pubmed.ncbi.nlm.nih.gov/21572407/
mirtarbase	MIMAT0004570	hsa-miR-223-5p	BVES	11149	ENSG00000112276	PAR-CLIP	Functional MTI (Weak)	23446348	validated	NA	https://pubmed.ncbi.nlm.nih.gov/23446348/
mirtarbase	MIMAT0004570	hsa-miR-223-5p	BVES	11149	ENSG00000112276	PAR-CLIP//HITS-CLIP	Functional MTI (Weak)	21572407	validated	NA	https://pubmed.ncbi.nlm.nih.gov/21572407/
mirtarbase	MIMAT0004570	hsa-miR-223-5p	BVES	11149	ENSG00000112276	PAR-CLIP	Functional MTI (Weak)	20371350	validated	NA	https://pubmed.ncbi.nlm.nih.gov/20371350/
mirtarbase	MIMAT0004570	hsa-miR-223-5p	BVES	11149	ENSG00000112276	HITS-CLIP	Functional MTI (Weak)	23706177	validated	NA	https://pubmed.ncbi.nlm.nih.gov/23706177/
mirtarbase	MIMAT0004570	hsa-miR-223-5p	BVES	11149	ENSG00000112276	HITS-CLIP	Functional MTI (Weak)	27418678	validated	NA	https://pubmed.ncbi.nlm.nih.gov/27418678/
mirtarbase	MIMAT0004570	hsa-miR-223-5p	SEC23IP	11196	ENSG00000107651	PAR-CLIP	Functional MTI (Weak)	23446348	validated	NA	https://pubmed.ncbi.nlm.nih.gov/23446348/
mirtarbase	MIMAT0004570	hsa-miR-223-5p	SEC23IP	11196	ENSG00000107651	PAR-CLIP//HITS-CLIP	Functional MTI (Weak)	21572407	validated	NA	https://pubmed.ncbi.nlm.nih.gov/21572407/
mirtarbase	MIMAT0004570	hsa-miR-223-5p	SEC23IP	11196	ENSG00000107651	PAR-CLIP	Functional MTI (Weak)	20371350	validated	NA	https://pubmed.ncbi.nlm.nih.gov/20371350/
mirtarbase	MIMAT0004570	hsa-miR-223-5p	ZHX3	23051	ENSG00000174306	PAR-CLIP//HITS-CLIP	Functional MTI (Weak)	21572407	validated	NA	https://pubmed.ncbi.nlm.nih.gov/21572407/
mirtarbase	MIMAT0004570	hsa-miR-223-5p	ZHX3	23051	ENSG00000174306	PAR-CLIP	Functional MTI (Weak)	20371350	validated	NA	https://pubmed.ncbi.nlm.nih.gov/20371350/
mirtarbase	MIMAT0004570	hsa-miR-223-5p	FBXO8	26269	ENSG00000164117	Luciferase reporter assay//Microarray//Western blot	Functional MTI	27916606	validated	NA	https://pubmed.ncbi.nlm.nih.gov/27916606/
mirtarbase	MIMAT0004570	hsa-miR-223-5p	CHORDC1	26973	ENSG00000110172	PAR-CLIP//HITS-CLIP	Functional MTI (Weak)	21572407	validated	NA	https://pubmed.ncbi.nlm.nih.gov/21572407/
mirtarbase	MIMAT0004570	hsa-miR-223-5p	FLVCR1	28982	ENSG00000162769	PAR-CLIP	Functional MTI (Weak)	20371350	validated	NA	https://pubmed.ncbi.nlm.nih.gov/20371350/
mirtarbase	MIMAT0004570	hsa-miR-223-5p	USP25	29761	ENSG00000155313	PAR-CLIP	Functional MTI (Weak)	23446348	validated	NA	https://pubmed.ncbi.nlm.nih.gov/23446348/
mirtarbase	MIMAT0004570	hsa-miR-223-5p	USP25	29761	ENSG00000155313	PAR-CLIP	Functional MTI (Weak)	21572407	validated	NA	https://pubmed.ncbi.nlm.nih.gov/21572407/
mirtarbase	MIMAT0004570	hsa-miR-223-5p	SENP1	29843	ENSG00000079387	PAR-CLIP	Functional MTI (Weak)	23446348	validated	NA	https://pubmed.ncbi.nlm.nih.gov/23446348/
mirtarbase	MIMAT0004570	hsa-miR-223-5p	SENP1	29843	ENSG00000079387	PAR-CLIP//HITS-CLIP	Functional MTI (Weak)	21572407	validated	NA	https://pubmed.ncbi.nlm.nih.gov/21572407/
mirtarbase	MIMAT0004570	hsa-miR-223-5p	SENP1	29843	ENSG00000079387	PAR-CLIP	Functional MTI (Weak)	20371350	validated	NA	https://pubmed.ncbi.nlm.nih.gov/20371350/
mirtarbase	MIMAT0004570	hsa-miR-223-5p	SENP1	29843	ENSG00000079387	HITS-CLIP	Functional MTI (Weak)	23313552	validated	NA	https://pubmed.ncbi.nlm.nih.gov/23313552/
mirtarbase	MIMAT0004570	hsa-miR-223-5p	EHD3	30845	ENSG00000013016	PAR-CLIP	Functional MTI (Weak)	23446348	validated	NA	https://pubmed.ncbi.nlm.nih.gov/23446348/
mirtarbase	MIMAT0004570	hsa-miR-223-5p	EHD3	30845	ENSG00000013016	PAR-CLIP	Functional MTI (Weak)	22012620	validated	NA	https://pubmed.ncbi.nlm.nih.gov/22012620/
mirtarbase	MIMAT0004570	hsa-miR-223-5p	EHD3	30845	ENSG00000013016	HITS-CLIP	Functional MTI (Weak)	24906430	validated	NA	https://pubmed.ncbi.nlm.nih.gov/24906430/
mirtarbase	MIMAT0004570	hsa-miR-223-5p	EHD3	30845	ENSG00000013016	HITS-CLIP	Functional MTI (Weak)	27418678	validated	NA	https://pubmed.ncbi.nlm.nih.gov/27418678/
mirtarbase	MIMAT0004570	hsa-miR-223-5p	GLRX2	51022	ENSG00000023572	PAR-CLIP	Functional MTI (Weak)	23446348	validated	NA	https://pubmed.ncbi.nlm.nih.gov/23446348/
mirtarbase	MIMAT0004570	hsa-miR-223-5p	GLRX2	51022	ENSG00000023572	PAR-CLIP//HITS-CLIP	Functional MTI (Weak)	21572407	validated	NA	https://pubmed.ncbi.nlm.nih.gov/21572407/
mirtarbase	MIMAT0004570	hsa-miR-223-5p	CRIM1	51232	ENSG00000150938	PAR-CLIP	Functional MTI (Weak)	21572407	validated	NA	https://pubmed.ncbi.nlm.nih.gov/21572407/
mirtarbase	MIMAT0004570	hsa-miR-223-5p	PHF7	51533	ENSG00000010318	PAR-CLIP	Functional MTI (Weak)	23446348	validated	NA	https://pubmed.ncbi.nlm.nih.gov/23446348/
mirtarbase	MIMAT0004570	hsa-miR-223-5p	PHF7	51533	ENSG00000010318	PAR-CLIP	Functional MTI (Weak)	22012620	validated	NA	https://pubmed.ncbi.nlm.nih.gov/22012620/
mirtarbase	MIMAT0004570	hsa-miR-223-5p	PHF7	51533	ENSG00000010318	HITS-CLIP	Functional MTI (Weak)	27418678	validated	NA	https://pubmed.ncbi.nlm.nih.gov/27418678/
mirtarbase	MIMAT0004570	hsa-miR-223-5p	CCSER2	54462	ENSG00000107771	PAR-CLIP	Functional MTI (Weak)	21572407	validated	NA	https://pubmed.ncbi.nlm.nih.gov/21572407/
mirtarbase	MIMAT0004570	hsa-miR-223-5p	SPATA6	54558	ENSG00000132122	HITS-CLIP	Functional MTI (Weak)	24906430	validated	NA	https://pubmed.ncbi.nlm.nih.gov/24906430/
mirtarbase	MIMAT0004570	hsa-miR-223-5p	SPATA6	54558	ENSG00000132122	HITS-CLIP	Functional MTI (Weak)	27418678	validated	NA	https://pubmed.ncbi.nlm.nih.gov/27418678/
mirtarbase	MIMAT0004570	hsa-miR-223-5p	NDFIP2	54602	ENSG00000102471	PAR-CLIP	Functional MTI (Weak)	21572407	validated	NA	https://pubmed.ncbi.nlm.nih.gov/21572407/
mirtarbase	MIMAT0004570	hsa-miR-223-5p	NDFIP2	54602	ENSG00000102471	PAR-CLIP	Functional MTI (Weak)	20371350	validated	NA	https://pubmed.ncbi.nlm.nih.gov/20371350/
mirtarbase	MIMAT0004570	hsa-miR-223-5p	TMEM106B	54664	ENSG00000106460	PAR-CLIP	Functional MTI (Weak)	23446348	validated	NA	https://pubmed.ncbi.nlm.nih.gov/23446348/
mirtarbase	MIMAT0004570	hsa-miR-223-5p	TMEM106B	54664	ENSG00000106460	PAR-CLIP//HITS-CLIP	Functional MTI (Weak)	21572407	validated	NA	https://pubmed.ncbi.nlm.nih.gov/21572407/
mirtarbase	MIMAT0004570	hsa-miR-223-5p	TMEM106B	54664	ENSG00000106460	HITS-CLIP	Functional MTI (Weak)	27418678	validated	NA	https://pubmed.ncbi.nlm.nih.gov/27418678/
mirtarbase	MIMAT0004570	hsa-miR-223-5p	BNC2	54796	ENSG00000173068	HITS-CLIP	Functional MTI (Weak)	24906430	validated	NA	https://pubmed.ncbi.nlm.nih.gov/24906430/
mirtarbase	MIMAT0004570	hsa-miR-223-5p	BNC2	54796	ENSG00000173068	HITS-CLIP	Functional MTI (Weak)	27418678	validated	NA	https://pubmed.ncbi.nlm.nih.gov/27418678/
mirtarbase	MIMAT0004570	hsa-miR-223-5p	ZNF562	54811	ENSG00000171466	PAR-CLIP//HITS-CLIP	Functional MTI (Weak)	21572407	validated	NA	https://pubmed.ncbi.nlm.nih.gov/21572407/
mirtarbase	MIMAT0004570	hsa-miR-223-5p	SLC35F6	54978	ENSG00000213699	PAR-CLIP	Functional MTI (Weak)	23446348	validated	NA	https://pubmed.ncbi.nlm.nih.gov/23446348/
mirtarbase	MIMAT0004570	hsa-miR-223-5p	SLC35F6	54978	ENSG00000213699	HITS-CLIP	Functional MTI (Weak)	21572407	validated	NA	https://pubmed.ncbi.nlm.nih.gov/21572407/
mirtarbase	MIMAT0004570	hsa-miR-223-5p	RBM22	55696	ENSG00000086589	PAR-CLIP	Functional MTI (Weak)	23446348	validated	NA	https://pubmed.ncbi.nlm.nih.gov/23446348/
mirtarbase	MIMAT0004570	hsa-miR-223-5p	RBM22	55696	ENSG00000086589	PAR-CLIP	Functional MTI (Weak)	21572407	validated	NA	https://pubmed.ncbi.nlm.nih.gov/21572407/
mirtarbase	MIMAT0004570	hsa-miR-223-5p	MAP7D1	55700	ENSG00000116871	PAR-CLIP	Functional MTI (Weak)	23446348	validated	NA	https://pubmed.ncbi.nlm.nih.gov/23446348/
mirtarbase	MIMAT0004570	hsa-miR-223-5p	MAP7D1	55700	ENSG00000116871	PAR-CLIP	Functional MTI (Weak)	21572407	validated	NA	https://pubmed.ncbi.nlm.nih.gov/21572407/
mirtarbase	MIMAT0004570	hsa-miR-223-5p	ASH1L	55870	ENSG00000116539	PAR-CLIP//HITS-CLIP	Functional MTI (Weak)	21572407	validated	NA	https://pubmed.ncbi.nlm.nih.gov/21572407/
mirtarbase	MIMAT0004570	hsa-miR-223-5p	ASH1L	55870	ENSG00000116539	HITS-CLIP	Functional MTI (Weak)	23313552	validated	NA	https://pubmed.ncbi.nlm.nih.gov/23313552/
mirtarbase	MIMAT0004570	hsa-miR-223-5p	ALG1	56052	ENSG00000033011	PAR-CLIP	Functional MTI (Weak)	21572407	validated	NA	https://pubmed.ncbi.nlm.nih.gov/21572407/
mirtarbase	MIMAT0004570	hsa-miR-223-5p	LMOD3	56203	ENSG00000163380	PAR-CLIP	Functional MTI (Weak)	22100165	validated	NA	https://pubmed.ncbi.nlm.nih.gov/22100165/
mirtarbase	MIMAT0004570	hsa-miR-223-5p	ADAMTS9	56999	ENSG00000163638	HITS-CLIP	Functional MTI (Weak)	21572407	validated	NA	https://pubmed.ncbi.nlm.nih.gov/21572407/
[truncated: 97,796 more rows]
