# Supplementary material for: Multiomics profiling of DNA methylation, microRNA, and mRNA in skeletal muscle from monozygotic twin pairs discordant for type 2 diabetes identifies dysregulated genes controlling metabolism
Source: BMC Med. 2024 Dec 2;22:572. doi: 10.1186/s12916-024-03789-y (PMC11613913; doi:10.1186/s12916-024-03789-y)
Supplement: Supplementary file 1 — Additional file 1: Supplemental Table 1 Clinical characteristics of donors of muscle cells. Supplemental Table 2 Genes contributing to the enrichment scores of significantly regulated pathways obtained from the gene set enrichment analysis in muscle tissue from twins with type 2 diabetes compared with co-twins without type 2 diabetes. Supplemental Table 3 Gene sets with differential expression in myoblasts from subjects with type 2 diabetes versus controls (gene set enrichment analysis with q < 0.05). Supplemental Table 4 Gene sets with differential expression in myotubes from subjects with type 2 diabetes versus controls (gene set enrichment analysis with q < 0.05). Supplemental Table 5 Differentially expressed genes between twins with type 2 diabetes and co-twins without diabetes (P < 0.05). Supplemental Fig. 1 (A) Differentially expressed genes between monozygotic (MZ) twins with type 2 diabetes (T2D) and co-twins without T2D based on nominal P values (P < 0.05). Log2 fold changes in the volcano plot are shown when comparing expression in muscle from MZ twins with versus co-twins without T2D. The dashed line indicates P < 0.05. Gene labels are based on the top 20 most significant transcripts, however of those, only 10 labels are displayed as there were no annotations for the other 10. (B) Overlap of genes with differential expression in the skeletal muscle from MZ twins discordant for T2D (P < 0.05), in skeletal muscle from 15 subjects with T2D or impaired glucose tolerance (IGT) versus 362 normal glucose tolerance (NGT) controls (q < 0.05), as well as in cultured myoblasts and myotubes from 13 T2D versus 13 NGT unrelated subjects (P < 0.05). These results are also presented in Supplemental Table 5. (C) Schematic summary, partly based on Fig. 1A, highlighting some key results from this study. Bold text marks findings, we could validate in muscle biopsies or cells from unrelated subjects and/or based on functional experiments overexpressing two miRNAs in cultured [file 12916_2024_3789_MOESM1_ESM.zip › Table S2 v2.xlsx]

## Sheet: Sheet1
Supplemental Table 2. Genes contributing to the enrichment scores of significantly regulated pathways obtained from the gene set enrichment analysis (GSEA) in muscle tissue from twins with type 2 diabetes compared with co-twins without type 2 diabetes.
Pathways	Regulation	Genes contributing to the enrichment scores
Non-integrin membrane-ECM interactions	down	LAMA4, DDR2, COL1A2, HSPG2, SDC2, COL3A1, COL4A3, COL5A1, LAMB1, COL4A4, SDC3, ITGA6, COL1A1, DDR1, FN1, FGF2, COL2A1, COL4A2, ACTN1, ITGB4, NTN4, AGRN, COL4A1, DAG1, COL4A5, TTR, ITGB5, THBS1, SDC1, LAMC3, PRKCA, COL11A2, LAMA3, COL11A1, PDGFB
Collagen biosynthesis and modifying enzymes	down	PCOLCE2, COL1A2, PLOD2, COL3A1, COL4A3, COL5A1, ADAMTS2, COL6A3, BMP1, COL15A1, COL4A4, COL8A1, COL1A1, COL28A1, TLL1, PPIB, COL20A1, COL9A1, COL2A1, COL4A2, COL6A1, COL4A1, COL22A1, COL9A2, PCOLCE, COL4A5
Branched-chain amino acid catabolism	down	PPM1K, ALDH6A1, BCKDHB, MCCC1, ACADSB, MCCC2, SHMT1, BCKDHA, DBT, BCAT2
Crosslinking of collagen fibrils	down	PXDN, COL1A2, LOX, COL4A3, BMP1, COL4A4, LOXL2, COL1A1, TLL1, COL4A2, COL4A1, PCOLCE, COL4A5
MET activates PTK2 signaling	down	LAMA4, COL1A2, COL3A1, COL5A1, LAMB1, COL1A1, FN1, COL2A1, MET, LAMC3, COL27A1, COL11A2, SRC, LAMA3, COL11A1
ECM proteoglycans	down	FMOD, LAMA4, ASPN, COL1A2, HSPG2, COL3A1, TNN, BGN, HAPLN1, COL4A3, DCN, COL5A1, APP, TNR, SPARC, COL6A3, LAMB1, COL4A4, TNXB, COMP, COL1A1, FN1, SERPINE1, PTPRS, COL9A1, COL2A1, COL4A2, COL6A1, AGRN, COL4A1, DAG1, COL9A2, COL4A5, ITGB5, DMP1
Assembly of collagen fibrils and other multimeric structures	down	PXDN, COL1A2, LOX, COL3A1, COL4A3, COL5A1, MMP13, COL6A3, BMP1, COL15A1, COL4A4, LOXL2, ITGA6, COL8A1, COL1A1, TLL1, COL9A1, COL2A1, COL4A2, COL6A1, PLEC, ITGB4, COL4A1, COL9A2, PCOLCE, COL4A5, COL27A1, COL11A2, LAMA3, COL11A1, COL6A2, CTSB
Collagen formation	down	PCOLCE2, PXDN, COL1A2, PLOD2, LOX, COL3A1, COL4A3, COL5A1, ADAMTS2, MMP13, COL6A3, BMP1, COL15A1, COL4A4, LOXL2, ITGA6, COL8A1, COL1A1, COL28A1, TLL1, PPIB, COL20A1, COL9A1, COL2A1, COL4A2, COL6A1, PLEC, ITGB4, COL4A1, COL22A1, COL9A2, PCOLCE, COL4A5
Extracellular matrix organization	down	FBN1, FMOD, PCOLCE2, LAMA4, PXDN, DDR2, MFAP5, ASPN, MFAP4, COL1A2, TIMP2, LTBP4, ADAMTS5, MMP2, HSPG2, SDC2, PLOD2, LOX, COL3A1, TNN, BGN, HAPLN1, MMP19, COL4A3, JAM2, DCN, COL5A1, CTSK, TIMP1, ADAMTS2, MMP13, APP, TNR, A2M, SPARC, MMP10, COL6A3, BMP1, LAMB1, COL15A1, COL4A4, TNXB, COMP, SDC3, LOXL2, ITGA6, CEACAM1, COL8A1, COL1A1, DDR1, COL28A1, FN1, CD44, SERPINE1, PTPRS, TLL1, NID1, PPIB, FBL…
Collagen chain trimerization	down	COL1A2, COL3A1, COL4A3, COL5A1, COL6A3, COL15A1, COL4A4, COL8A1, COL1A1, COL28A1, COL20A1, COL9A1, COL2A1, COL4A2, COL6A1, COL4A1, COL22A1, COL9A2, COL4A5, COL27A1, COL11A2, COL11A1, COL6A2
Syndecan interactions	down	COL1A2, SDC2, COL3A1, COL5A1, SDC3, ITGA6, COL1A1, FN1, FGF2, ACTN1, ITGB4, ITGB5, THBS1, SDC1, PRKCA
Laminin interactions	down	LAMA4, HSPG2, COL4A3, LAMB1, COL4A4, ITGA6, NID1, COL4A2, ITGB4, COL4A1, COL4A5, LAMC3, NID2, LAMA3
Fatty acyl-CoA biosynthesis	down	SCD, FASN, ELOVL5, PPT1, TECRL, ACSL6, ACACA, SCD5, ACSF3, HSD17B8, ELOVL1, ACLY, TECR, CBR4, ELOVL6, ELOVL2, HSD17B3, MORC2
Translocation of SLC2A4 (GLUT4) to the plasma membrane	down	TUBA1C, SNAP23, RAB8A, MYO1C, KIF3B, SLC2A4, AKT2, YWHAB, PRKAB1, TUBA3E, ACTB, EXOC3, TUBB3, ACTG1, TUBA1B, TUBB2A, TUBA3C, TUBA1A, RAB14, EXOC1, RHOQ, ASPSCR1, PRKAG2
Degradation of the extracellular matrix	down	FBN1, COL1A2, TIMP2, ADAMTS5, MMP2, HSPG2, COL3A1, MMP19, COL4A3, DCN, COL5A1, CTSK, TIMP1, MMP13, A2M, MMP10, COL6A3, BMP1, LAMB1, COL15A1, COL4A4, COL8A1, COL1A1, FN1, CD44, TLL1, NID1, ADAM10, KLK2, COL9A1, COL2A1, COL4A2, COL6A1, ELANE, PRSS2, COL4A1, COL9A2, COL4A5, NCSTN
Metabolism of vitamins and cofactors	down	RBP4, SLC19A3, LPL, AOX1, CYP8B1, FASN, HSPG2, SDC2, MTHFD1, PTGIS, GPC6, MTHFD2L, LRP1, ENPP1, PRSS3, APOE, CYB5A, MCCC1, PC, NT5E, COASY, SLC52A3, MCCC2, ALDH1L2, SDC3, GPC3, TCN2, AKR1B10, SHMT1, ENPP2, PARP4, APOM, CLPS, NMNAT2, ACACA, ALDH1L1, MOCS1, PARP10, LMBRD1, FOLR2, PCCA, AGRN, MOCOS, VKORC1L1
Metabolism of water-soluble vitamins and cofactors	down	SLC19A3, AOX1, CYP8B1, FASN, MTHFD1, PTGIS, MTHFD2L, ENPP1, PRSS3, CYB5A, MCCC1, PC, NT5E, COASY, SLC52A3, MCCC2, ALDH1L2, TCN2, SHMT1, ENPP2, PARP4, NMNAT2, ACACA, ALDH1L1, MOCS1, PARP10, LMBRD1, FOLR2, PCCA
Integrin cell surface interactions	down	FBN1, COL1A2, HSPG2, COL3A1, COL4A3, JAM2, COL5A1, COL6A3, COL4A4, COMP, ITGA6, COL8A1, COL1A1, FN1, CD44, F11R, COL9A1, COL2A1, COL4A2, COL6A1, AGRN, COL4A1, VWF, COL9A2, COL4A5, ITGB5, THBS1, ITGA11
Diseases of glycosylation	down	FMOD, OMD, PMM2, ADAMTSL3, ADAMTS5, HSPG2, SDC2, GPC6, BGN, DCN, ADAMTSL5, ADAMTS2, THSD1, DOLK, PRELP, PAPSS2, C1GALT1C1, SDC3, THSD7A, NOTCH2, ADAMTS15, GPC3, CSPG4, ADAMTSL1, NOTCH3, KERA, DHDDS, EXT2, SPON1, SPON2, AGRN, DAG1, GALNT12
Muscle contraction	down	MYH8, SCN7A, FXYD6, KCNIP2, WWTR1, ACTG2, ANXA1, NPR1, CLIC2, KCNE4, ATP2B4, TBX5, MYL9, CALD1, CACNB4, VIM, CACNG4, KCND3, MYH11, KCNIP3, SCN1A, ITPR2, ACTA2, CACNA1D, CACNG1, MYL7, FKBP1B, KCNJ4, TMOD3, CACNG3, ATP1B3, ATP1A1, CACNA1S, NOS1, KCNQ1, KCNK10, ITGB5, NPPA, KCNJ14, LMOD1, ATP2B2, TRPC1, RYR1, SORBS1, ANXA6, AHCYL1, TLN1, ORAI1, KCNH2, DMPK, FGF13, FXYD4
Signaling by Receptor Tyrosine Kinases	down	S100B, KIT, LAMA4, HBEGF, CAV1, COL1A2, KLB, AP2M1, GAB1, PDGFRB, FLRT3, COL3A1, SPRED2, SPRY1, COL4A3, DNM1, COL5A1, AXL, PDE3B, CHEK1, CTNND1, FLT1, COL6A3, AKT3, NTRK2, LAMB1, COL4A4, AKT2, FGF8, PLAT, NTF4, THBS4, DOCK1, COL1A1, ITPR2, YWHAB, FRS2, ELK1, SPINT2, PCSK5, FLRT1, VEGFB, FN1, PTPRS, TIAM1, FGFR4, FGFRL1, POLR2I, POLR2C, ACTB, ATP6V0D2, FGFR1, STAT5A, SPRED1, ACTG1, ADAM10, GAB2, R…
Axon guidance	down	SCN7A, TUBA1C, MYH10, GSPT2, AP2M1, MMP2, RET, GAB1, RPS15, SDC2, SPTBN1, SLIT3, EPHB2, FLRT3, COL3A1, MYL9, NELL2, GFRA1, DOK5, ROBO1, CACNB4, SEMA3E, RPL39L, COL4A3, DNM1, COL5A1, GAP43, DPYSL2, NTN1, COL6A3, AKAP5, CNTN1, LAMB1, COL4A4, MYH11, ABL1, DOCK1, SCN1A, RPL10, EPHA5, PSPN, SEMA6A, TRIO, FRS2, CD24, RPL4, PABPC1, CACNA1D, RPS4X, SPTBN4, TIAM1, EPHA3, RELN, PSME1, PLXNA4, DPYSL3, CFL1,…
PPARA activates gene expression	up	ANGPTL4, HMGCS2, ANKRD1, TIAM2, ARNTL, CPT1A, MED10, G0S2, FHL2, CYP4A11, ACSL1, PPARGC1A, GRHL1, ME1, CD36, TXNRD1, MED20, PLIN2, PEX11A, HMGCS1, ESRRA, MED7
Regulation of lipid metabolism by Peroxisome proliferator-activated receptor alpha (PPARalpha)	up	ANGPTL4, HMGCS2, ANKRD1, TIAM2, ARNTL, CPT1A, MED10, G0S2, FHL2, CYP4A11, ACSL1, PPARGC1A, GRHL1, ME1, CD36, TXNRD1, MED20, PLIN2, PEX11A, HMGCS1, ESRRA, MED7
RUNX1 regulates genes involved in megakaryocyte differentiation and platelet function	up	NR4A3, HIST1H3H, HIST1H2BA, HIST1H2BB, NFE2, PF4, HIST1H4D, HIST1H4H, H2AFZ, HIST1H3B, HIST2H4A, HIST1H4J, HIST1H2BF, HIST1H3E, HIST2H2AA3, GP1BA, RUNX1, HIST1H4L, HIST1H2BN, GATA1, HIST1H2BG, RBBP5, HIST1H2AJ, H3F3A, HIST1H2BH, TNRC6B, HIST1H2BD, KAT2B, ITGA2B
Meiosis	up	RBBP8, HIST1H3H, HIST1H2BA, HIST1H2BB, PRDM9, FKBP6, HIST1H4D, HSPA2, HIST1H4H, H2AFZ, HIST1H3B, HIST2H4A, HIST1H4J, SPO11, PSMC3IP, HIST1H2BF, HIST1H3E, HIST2H2AA3, SYCP2, SYCP3, HIST1H4L, HIST1H2BN, LMNB1, HIST1H2BG, SYCP1, RPA2, HIST1H2AJ, MLH1, H3F3A, HIST1H2BH, BLM, SYNE2, HIST1H2BD, RAD21
