# Supplementary material for: Multiomics profiling of DNA methylation, microRNA, and mRNA in skeletal muscle from monozygotic twin pairs discordant for type 2 diabetes identifies dysregulated genes controlling metabolism
Source: BMC Med. 2024 Dec 2;22:572. doi: 10.1186/s12916-024-03789-y (PMC11613913; doi:10.1186/s12916-024-03789-y)
Supplement: Supplementary file 1 — Additional file 1: Supplemental Table 1 Clinical characteristics of donors of muscle cells. Supplemental Table 2 Genes contributing to the enrichment scores of significantly regulated pathways obtained from the gene set enrichment analysis in muscle tissue from twins with type 2 diabetes compared with co-twins without type 2 diabetes. Supplemental Table 3 Gene sets with differential expression in myoblasts from subjects with type 2 diabetes versus controls (gene set enrichment analysis with q < 0.05). Supplemental Table 4 Gene sets with differential expression in myotubes from subjects with type 2 diabetes versus controls (gene set enrichment analysis with q < 0.05). Supplemental Table 5 Differentially expressed genes between twins with type 2 diabetes and co-twins without diabetes (P < 0.05). Supplemental Fig. 1 (A) Differentially expressed genes between monozygotic (MZ) twins with type 2 diabetes (T2D) and co-twins without T2D based on nominal P values (P < 0.05). Log2 fold changes in the volcano plot are shown when comparing expression in muscle from MZ twins with versus co-twins without T2D. The dashed line indicates P < 0.05. Gene labels are based on the top 20 most significant transcripts, however of those, only 10 labels are displayed as there were no annotations for the other 10. (B) Overlap of genes with differential expression in the skeletal muscle from MZ twins discordant for T2D (P < 0.05), in skeletal muscle from 15 subjects with T2D or impaired glucose tolerance (IGT) versus 362 normal glucose tolerance (NGT) controls (q < 0.05), as well as in cultured myoblasts and myotubes from 13 T2D versus 13 NGT unrelated subjects (P < 0.05). These results are also presented in Supplemental Table 5. (C) Schematic summary, partly based on Fig. 1A, highlighting some key results from this study. Bold text marks findings, we could validate in muscle biopsies or cells from unrelated subjects and/or based on functional experiments overexpressing two miRNAs in cultured [file 12916_2024_3789_MOESM1_ESM.zip › Table S3 v2.xlsx]

## Sheet: Sheet1
Supplemental Table 3. Gene sets with differential expression in myoblasts from subjects with type 2 diabetes versus controls (gene set enrichment analysis with q < 0.05).
Pathway	Pathway group	Regulation	Size	Enrichment Score	P	q
Asparagine N-linked glycosylation	Post-translational protein modification	Down	243	-0.434	1e-10	4.67e-09
Membrane Trafficking	Vesicle-mediated transport	Down	489	-0.376	1e-10	4.67e-09
ER to Golgi Anterograde Transport	Vesicle-mediated transport/Post-translational protein modification	Down	128	-0.482	9.83e-09	2.84e-07
Transport to the Golgi and subsequent modification	Post-translational protein modification	Down	147	-0.455	1.11e-08	3.02e-07
Neutrophil degranulation	Immune system	Down	323	-0.366	1.82e-08	4.7e-07
Intra-Golgi and retrograde Golgi-to-ER traffic	Vesicle-mediated transport	Down	162	-0.425	7.73e-08	1.76e-06
Metabolism of lipids	Metabolism of lipids	Down	489	-0.319	1.44e-07	3.08e-06
COPI-mediated anterograde transport	Vesicle-mediated transport/Post-translational protein modification	Down	86	-0.506	2.38e-07	4.57e-06
XBP1(S) activates chaperone genes	Cellular responses to stimuli	Down	48	-0.591	1.02e-06	1.61e-05
IRE1alpha activates chaperones	Cellular responses to stimuli	Down	50	-0.579	1.42e-06	2.08e-05
Phospholipid metabolism	Metabolism of lipids	Down	145	-0.407	5.78e-06	6.84e-05
COPII-mediated vesicle transport	Vesicle-mediated transport/Post-translational protein modification	Down	59	-0.508	2.22e-05	0.000215
Transport of small molecules	Transport of small molecules	Down	389	-0.301	3.13e-05	0.000287
Sphingolipid metabolism	Metabolism of lipids	Down	61	-0.488	3.89e-05	0.000344
Golgi-to-ER retrograde transport	Vesicle-mediated transport	Down	104	-0.422	5.05e-05	0.000431
Chondroitin sulfate/dermatan sulfate metabolism	Metabolism of carbohydrates	Down	40	-0.548	7.12e-05	0.000559
Diseases of glycosylation	Diseases of metabolism	Down	92	-0.436	7.86e-05	0.000612
Rab regulation of trafficking	Vesicle-mediated transport	Down	102	-0.406	0.000125	0.000876
Glycosphingolipid metabolism	Metabolism of lipids	Down	29	-0.61	0.000128	0.00089
Glycosaminoglycan metabolism	Metabolism of carbohydrates	Down	84	-0.433	0.000216	0.00142
Platelet activation, signaling and aggregation	Hemostasis	Down	163	-0.351	0.000221	0.00143
Diseases of metabolism	Diseases of metabolism	Down	151	-0.371	0.000232	0.00149
Transferrin endocytosis and recycling	Transport of small molecules	Down	24	-0.611	0.000277	0.00172
TBC/RABGAPs	Vesicle-mediated transport	Down	39	-0.522	0.000287	0.00175
Intra-Golgi traffic	Vesicle-mediated transport	Down	36	-0.538	0.000556	0.00308
Plasma lipoprotein assembly, remodeling, and clearance	Transport of small molecules	Down	41	-0.514	0.000606	0.0033
Post-translational protein phosphorylation	Post-translational protein modification	Down	65	-0.437	0.000631	0.00333
Diseases associated with glycosylation precursor biosynthesis	Diseases of metabolism	Down	17	-0.669	0.000639	0.00335
Regulation of Insulin-like Growth Factor (IGF) transport and uptake by Insulin-like Growth Factor Binding Proteins (IGFBPs)	Metabolism of proteins	Down	73	-0.431	0.000694	0.00355
COPI-dependent Golgi-to-ER retrograde traffic	Vesicle-mediated transport	Down	74	-0.415	0.00109	0.0053
Cell-extracellular matrix interactions	Cell-Cell communication	Down	18	-0.645	0.0011	0.00531
Extracellular matrix organization	Extracellular matrix organization	Down	171	-0.336	0.00116	0.00559
LDL clearance	Transport of small molecules	Down	15	-0.671	0.00119	0.00569
Binding and Uptake of Ligands by Scavenger Receptors	Vesicle-mediated transport	Down	19	-0.634	0.0012	0.00572
Platelet Aggregation (Plug Formation)	Hemostasis	Down	19	-0.632	0.00125	0.00586
Adaptive Immune System	Immune System	Down	495	-0.259	0.00126	0.00587
PI Metabolism	Metabolism of lipids	Down	64	-0.433	0.00139	0.00637
Unfolded Protein Response (UPR)	Cellular responses to stimuli	Down	87	-0.395	0.00144	0.00657
Maturation of spike protein	Infectious disease/Translation of Structural Proteins	Down	25	-0.565	0.00148	0.00666
Glutamate binding, activation of AMPA receptors and synaptic plasticity	Neuronal System	Down	15	-0.663	0.00148	0.00666
Trafficking of AMPA receptors	Neuronal System	Down	15	-0.663	0.00148	0.00666
Glycerophospholipid biosynthesis	Metabolism of lipids	Down	82	-0.402	0.00156	0.00698
Retrograde transport at the Trans-Golgi-Network	Vesicle-mediated transport	Down	43	-0.484	0.00171	0.00743
Sema4D in semaphorin signaling	Axon guidance/Nervous system development	Down	20	-0.614	0.00178	0.00767
Plasma lipoprotein clearance	Transport of small molecules	Down	23	-0.574	0.00216	0.0092
RAB geranylgeranylation	Post-translational protein modification	Down	45	-0.477	0.00222	0.00938
Signaling by Receptor Tyrosine Kinases	Signal Transduction	Down	349	-0.276	0.00252	0.0106
Insulin receptor recycling	Signaling by Insulin receptor	Down	21	-0.593	0.00262	0.0109
Hemostasis	Hemostasis	Down	358	-0.271	0.00268	0.0111
Heparan sulfate/heparin (HS-GAG) metabolism	Metabolism of carbohydrates	Down	37	-0.49	0.00299	0.0123
Signaling by Insulin receptor	Signal Transduction	Down	50	-0.445	0.00332	0.0135
SARS-CoV Infections	Infectious disease	Down	121	-0.344	0.00388	0.0155
Ion channel transport	Transport of small molecules	Down	90	-0.383	0.00397	0.0158
ROS and RNS production in phagocytes	Immune System	Down	24	-0.549	0.00419	0.0164
MHC class II antigen presentation	Immune System	Down	87	-0.374	0.00436	0.017
trans-Golgi Network Vesicle Budding	Vesicle-mediated transport	Down	61	-0.398	0.00465	0.0178
SLC-mediated transmembrane transport	Transport of small molecules	Down	118	-0.345	0.00505	0.0191
Antigen Presentation: Folding, assembly and peptide loading of class I MHC	Immune System	Down	23	-0.549	0.0051	0.0192
Collagen biosynthesis and modifying enzymes	Extracellular matrix organization	Down	40	-0.455	0.00522	0.0195
Clathrin-mediated endocytosis	Vesicle-mediated transport	Down	108	-0.349	0.00538	0.0201
Semaphorin interactions	Axon guidance/Nervous system development	Down	49	-0.422	0.00563	0.0208
Sema4D induced cell migration and growth-cone collapse	Axon guidance/Nervous system development	Down	17	-0.599	0.00568	0.0209
Synthesis of PIPs at the plasma membrane	Metabolism of lipids	Down	40	-0.451	0.00588	0.0215
N-glycan trimming in the ER and Calnexin/Calreticulin cycle	Post-translational protein modification	Down	33	-0.491	0.00629	0.023
Integrin signaling	Signal Transduction	Down	15	-0.625	0.00694	0.0252
Transport of vitamins, nucleosides, and related molecules	Transport of small molecules	Down	22	-0.542	0.00743	0.0269
Signaling by BRAF and RAF fusions	Diseases of signal transduction by growth factor receptors and second messengers	Down	47	-0.431	0.00753	0.0272
EPH-Ephrin signaling	Axon guidance/Nervous system development	Down	70	-0.379	0.00783	0.028
FCGR3A-mediated phagocytosis	Infectious disease	Down	47	-0.431	0.00805	0.0285
Leishmania phagocytosis	Infectious disease	Down	47	-0.431	0.00805	0.0285
Parasite infection	Infectious disease	Down	47	-0.431	0.00805	0.0285
Signaling by RAF1 mutants	Diseases of signal transduction by growth factor receptors and second messengers	Down	29	-0.489	0.00991	0.034
Collagen formation	Extracellular matrix organization	Down	54	-0.395	0.0116	0.0392
Amino acids regulate mTORC1	Cellular responses to stimuli	Down	48	-0.419	0.0121	0.0406
Metabolism of carbohydrates	Metabolism of carbohydrates	Down	212	-0.282	0.0132	0.044
Diseases associated with N-glycosylation of proteins	Diseases of metabolism	Down	15	-0.597	0.0133	0.044
NCAM signaling for neurite out-growth	Axon guidance/Nervous system development	Down	37	-0.44	0.0144	0.0473
SARS-CoV-2 Infection	Infectious disease	Down	59	-0.379	0.0153	0.0495
Regulation of actin dynamics for phagocytic cup formation	Immune System	Down	49	-0.396	0.0153	0.0495
Diseases associated with glycosaminoglycan metabolism	Diseases of metabolism	Down	31	-0.472	0.0153	0.0495
Cholesterol biosynthesis	Metabolism of lipids	Down	24	-0.508	0.0155	0.0498
M Phase	Cell Cycle	Up	336	0.384	1e-10	4.67e-09
rRNA processing in the nucleus and cytosol	Metabolism of RNA	Up	182	0.438	1e-10	4.67e-09
Mitotic Prometaphase	Cell Cycle	Up	179	0.446	1e-10	4.67e-09
rRNA processing	Metabolism of RNA	Up	190	0.441	1e-10	4.67e-09
Mitotic G1 phase and G1/S transition	Cell Cycle	Up	141	0.477	1e-10	4.67e-09
Mitotic Anaphase	Cell Cycle	Up	214	0.448	1e-10	4.67e-09
Mitotic Metaphase and Anaphase	Cell Cycle	Up	215	0.45	1e-10	4.67e-09
Cell Cycle, Mitotic	Cell Cycle	Up	468	0.416	1e-10	4.67e-09
Separation of Sister Chromatids	Cell Cycle	Up	173	0.47	1e-10	4.67e-09
G1/S Transition	Cell Cycle	Up	124	0.502	1e-10	4.67e-09
Mitotic Spindle Checkpoint	Cell Cycle	Up	105	0.524	1e-10	4.67e-09
mRNA Splicing	Metabolism of RNA	Up	182	0.481	1e-10	4.67e-09
mRNA Splicing - Major Pathway	Metabolism of RNA	Up	174	0.487	1e-10	4.67e-09
Transport of Mature Transcript to Cytoplasm	Metabolism of RNA	Up	77	0.572	1e-10	4.67e-09
Cell Cycle Checkpoints	Cell Cycle	Up	243	0.478	1e-10	4.67e-09
S Phase	Cell Cycle	Up	148	0.53	1e-10	4.67e-09
Processing of Capped Intron-Containing Pre-mRNA	Metabolism of RNA	Up	230	0.514	1e-10	4.67e-09
Synthesis of DNA	DNA replication	Up	109	0.592	1e-10	4.67e-09
DNA Replication	DNA Replication	Up	115	0.592	1e-10	4.67e-09
Transport of Mature mRNA derived from an Intron-Containing Transcript	Metabolism of RNA	Up	68	0.598	1.61e-10	7.2e-09
Major pathway of rRNA processing in the nucleolus and cytosol	Metabolism of RNA	Up	172	0.441	2.43e-10	1.04e-08
G2/M Checkpoints	Cell Cycle	Up	128	0.473	4.6e-10	1.88e-08
Resolution of Sister Chromatid Cohesion	Cell Cycle	Up	115	0.491	5.55e-10	2.1e-08
DNA Replication Pre-Initiation	DNA Replication	Up	79	0.557	5.55e-10	2.1e-08
APC/C-mediated degradation of cell cycle proteins	Cell Cycle	Up	78	0.552	1e-09	3.5e-08
Regulation of mitotic cell cycle	Cell Cycle	Up	78	0.552	1e-09	3.5e-08
Switching of origins to a post-replicative state	Cell Cycle	Up	81	0.549	1.06e-09	3.6e-08
RNA Polymerase II Transcription Termination	Gene expression (transcription)	Up	61	0.584	4.81e-09	1.57e-07
EML4 and NUDC in mitotic spindle formation	Cell Cycle	Up	106	0.477	7.67e-09	2.43e-07
Activation of the pre-replicative complex	Cell cycle/DNA replication	Up	30	0.724	8.6e-09	2.64e-07
DNA strand elongation	Cell cycle/DNA replication	Up	31	0.72	9.55e-09	2.84e-07
Regulation of TP53 Activity through Phosphorylation	Gene expression (transcription)/RNA Polymerase II Transcription	Up	73	0.545	1.03e-08	2.9e-07
tRNA processing	Metabolism of RNA	Up	97	0.494	1.43e-08	3.79e-07
Amplification of signal from unattached kinetochores via a MAD2 inhibitory signal	Cell Cycle	Up	92	0.504	2.42e-08	5.94e-07
Amplification of signal from the kinetochores	Cell Cycle	Up	92	0.504	2.42e-08	5.94e-07
DNA Double-Strand Break Repair	DNA Repair	Up	115	0.457	2.74e-08	6.56e-07
Influenza Viral RNA Transcription and Replication	Infectious disease	Up	130	0.445	2.84e-08	6.63e-07
Influenza Infection	Infectious disease	Up	149	0.406	9.07e-08	2.02e-06
tRNA processing in the nucleus	Metabolism of RNA	Up	52	0.585	1.21e-07	2.63e-06
Activation of ATR in response to replication stress	Cell Cycle	Up	30	0.687	1.47e-07	3.08e-06
SUMOylation of DNA replication proteins	Metabolism of proteins/ Post-translational protein modification	Up	43	0.615	1.55e-07	3.17e-06
Regulation of APC/C activators between G1/S and early anaphase	Cell Cycle	Up	71	0.515	2.19e-07	4.38e-06
Chromosome Maintenance	Cell Cycle	Up	106	0.447	2.35e-07	4.57e-06
Homology Directed Repair	DNA Repair	Up	96	0.475	2.6e-07	4.9e-06
Activation of APC/C and APC/C:Cdc20 mediated degradation of mitotic proteins	Cell Cycle	Up	69	0.519	3.11e-07	5.75e-06
HDR through Homologous Recombination (HRR)	DNA Repair	Up	58	0.558	3.2e-07	5.82e-06
mRNA 3'-end processing	Metabolism of RNA	Up	53	0.573	4.18e-07	7.46e-06
APC/C:Cdc20 mediated degradation of mitotic proteins	Cell Cycle	Up	68	0.516	6.2e-07	1.09e-05
Regulation of expression of SLITs and ROBOs	Nervous system development	Up	154	0.386	6.41e-07	1.1e-05
Postmitotic nuclear pore complex (NPC) reformation	Cell Cycle	Up	25	0.709	7.07e-07	1.2e-05
APC/C:Cdh1 mediated degradation of Cdc20 and other APC/C:Cdh1 targeted proteins in late mitosis/early G1	Cell Cycle	Up	66	0.53	7.59e-07	1.26e-05
Metabolism of non-coding RNA	Metabolism of RNA	Up	50	0.562	9e-07	1.45e-05
snRNP Assembly	Metabolism of RNA	Up	50	0.562	9e-07	1.45e-05
SUMOylation of DNA damage response and repair proteins	Metabolism of proteins/ Post-translational protein modification	Up	68	0.51	1.14e-06	1.78e-05
Orc1 removal from chromatin	Cell cycle/DNA replication	Up	66	0.524	1.18e-06	1.81e-05
G2/M Transition	Cell Cycle	Up	171	0.377	1.24e-06	1.88e-05
APC-Cdc20 mediated degradation of Nek2A	Cell Cycle	Up	22	0.716	1.33e-06	1.97e-05
SUMOylation of SUMOylation proteins	Metabolism of proteins/ Post-translational protein modification	Up	32	0.648	1.97e-06	2.84e-05
APC/C:Cdc20 mediated degradation of Cyclin B	Cell Cycle	Up	20	0.734	2.13e-06	3.03e-05
HDR through Homologous Recombination (HRR) or Single Strand Annealing (SSA)		Up	90	0.462	2.2e-06	3.08e-05
Cdc20:Phospho-APC/C mediated degradation of Cyclin A	DNA Repair	Up	65	0.5	2.3e-06	3.18e-05
Mitotic G2-G2/M phases	Cell Cycle	Up	173	0.372	2.74e-06	3.73e-05
NEP/NS2 Interacts with the Cellular Export Machinery	Infectious disease	Up	29	0.656	3.03e-06	4.07e-05
Extension of Telomeres	Cell Cycle	Up	49	0.544	3.45e-06	4.55e-05
Rev-mediated nuclear export of HIV RNA	Infectious disease	Up	31	0.638	3.48e-06	4.55e-05
Transport of the SLBP Dependant Mature mRNA	Metabolism of RNA	Up	33	0.621	3.52e-06	4.55e-05
DNA Repair	DNA Repair	Up	264	0.316	3.67e-06	4.68e-05
APC:Cdc20 mediated degradation of cell cycle proteins prior to satisfation of the cell cycle checkpoint	Cell Cycle	Up	66	0.504	4.43e-06	5.55e-05
Gap-filling DNA repair synthesis and ligation in GG-NER	DNA Repair	Up	24	0.686	4.47e-06	5.55e-05
RHO GTPases Activate Formins	Signal Transduction	Up	128	0.395	4.99e-06	6.12e-05
Assembly of the pre-replicative complex	DNA Replication	Up	64	0.499	5.14e-06	6.23e-05
Interactions of Rev with host cellular proteins	Infectious disease	Up	32	0.63	5.42e-06	6.48e-05
Regulation of PLK1 Activity at G2/M Transition	Cell Cycle	Up	76	0.466	7.38e-06	8.62e-05
Transport of Mature mRNAs Derived from Intronless Transcripts	Metabolism of RNA	Up	40	0.571	7.9e-06	9.12e-05
APC/C:Cdc20 mediated degradation of Securin	Cell Cycle	Up	61	0.493	8.32e-06	9.49e-05
SUMOylation of RNA binding proteins	Metabolism of proteins/ Post-translational protein modification	Up	42	0.567	9.2e-06	0.000104
Nuclear import of Rev protein	Infectious disease	Up	29	0.636	9.92e-06	0.000111
SUMOylation of ubiquitinylation proteins	Metabolism of proteins/ Post-translational protein modification	Up	36	0.59	1.15e-05	0.000126
Processing of DNA double-strand break ends	DNA Repair	Up	62	0.494	1.24e-05	0.000136
Transport of Mature mRNA Derived from an Intronless Transcript	Metabolism of RNA	Up	39	0.564	1.37e-05	0.000146
Transport of the SLBP independent Mature mRNA	Metabolism of RNA	Up	32	0.615	1.37e-05	0.000146
Nonsense Mediated Decay (NMD) enhanced by the Exon Junction Complex (EJC)	Metabolism of RNA	Up	111	0.403	1.46e-05	0.000153
Nonsense-Mediated Decay (NMD)	Metabolism of RNA	Up	111	0.403	1.46e-05	0.000153
Formation of a pool of free 40S subunits	Metabolism of proteins	Up	98	0.425	1.63e-05	0.000169
Translesion synthesis by POLI	DNA Repair	Up	16	0.746	1.81e-05	0.000181
Translesion synthesis by POLK	DNA Repair	Up	16	0.746	1.81e-05	0.000181
Translesion synthesis by REV1	DNA Repair	Up	16	0.746	1.81e-05	0.000181
Fanconi Anemia Pathway	DNA Repair	Up	30	0.604	2.23e-05	0.000215
Defective TPR may confer susceptibility towards thyroid papillary carcinoma (TPC)	Disorders of transmembrane transporters	Up	27	0.637	2.24e-05	0.000215
Regulation of Glucokinase by Glucokinase Regulatory Protein	Metabolism of carbohydrates	Up	27	0.637	2.24e-05	0.000215
Vpr-mediated nuclear import of PICs	Infectious disease	Up	31	0.601	2.25e-05	0.000215
HDR through Single Strand Annealing (SSA)	DNA Repair	Up	30	0.6	2.77e-05	0.000261
CDK-mediated phosphorylation and removal of Cdc6	Cell cycle/DNA replication	Up	63	0.481	2.92e-05	0.000273
GTP hydrolysis and joining of the 60S ribosomal subunit	Metabolism of proteins	Up	109	0.405	3.02e-05	0.000279
Lagging Strand Synthesis	Cell cycle/DNA replication	Up	20	0.683	3.25e-05	0.000295
Viral Messenger RNA Synthesis	Infectious disease	Up	41	0.547	3.51e-05	0.000316
Peptide chain elongation	Metabolism of proteins	Up	86	0.415	3.72e-05	0.000332
Host Interactions of HIV factors	Infectious disease	Up	114	0.382	4.29e-05	0.000376
NS1 Mediated Effects on Host Pathways	Infectious disease	Up	37	0.564	4.82e-05	0.000417
Export of Viral Ribonucleoproteins from Nucleus	Infectious disease	Up	31	0.588	4.85e-05	0.000417
Presynaptic phase of homologous DNA pairing and strand exchange	DNA Repair	Up	33	0.576	5.11e-05	0.000432
Aberrant regulation of mitotic exit in cancer due to RB1 defects	Diseases of mitotic cell cycle	Up	15	0.746	5.37e-05	0.00045
Transport of Ribonucleoproteins into the Host Nucleus	Infectious disease	Up	29	0.6	5.87e-05	0.000488
PCNA-Dependent Long Patch Base Excision Repair	DNA Repair	Up	21	0.671	5.94e-05	0.000489
Nuclear Pore Complex (NPC) Disassembly	Cell Cycle	Up	32	0.588	6.33e-05	0.000515
Autodegradation of Cdh1 by Cdh1:APC/C	Cell Cycle	Up	58	0.478	6.35e-05	0.000515
Signaling by ROBO receptors	Nervous system development	Up	187	0.335	6.41e-05	0.000515
Interactions of Vpr with host cellular proteins	Infectious disease	Up	34	0.562	6.51e-05	0.000519
Eukaryotic Translation Termination	Metabolism of proteins	Up	90	0.423	6.73e-05	0.000532
Recognition of DNA damage by PCNA-containing replication complex	DNA Repair	Up	29	0.591	8.55e-05	0.000661
Viral mRNA Translation	Infectious disease	Up	86	0.405	8.91e-05	0.000683
Cellular responses to stress	Cellular responses to stimuli	Up	469	0.256	9.34e-05	0.000698
Inactivation of APC/C via direct inhibition of the APC/C complex	Cell Cycle	Up	17	0.707	9.36e-05	0.000698
Inhibition of the proteolytic activity of APC/C required for the onset of anaphase by mitotic spindle checkpoint components	Cell Cycle	Up	17	0.707	9.36e-05	0.000698
Regulation of HSF1-mediated heat shock response	Cellular responses to stimuli	Up	63	0.46	9.39e-05	0.000698
Homologous DNA Pairing and Strand Exchange	DNA Repair	Up	36	0.554	9.82e-05	0.000724
L13a-mediated translational silencing of Ceruloplasmin expression	Metabolism of proteins	Up	108	0.388	0.000104	0.000753
SUMOylation of chromatin organization proteins	Metabolism of proteins/ Post-translational protein modification	Up	56	0.475	0.000104	0.000753
Aberrant regulation of mitotic cell cycle due to RB1 defects	Cell Cycle	Up	31	0.571	0.000105	0.000753
Diseases of mitotic cell cycle	Cell Cycle	Up	31	0.571	0.000105	0.000753
SUMOylation	Metabolism of proteins/ Post-translational protein modification	Up	150	0.353	0.000119	0.000843
SUMO E3 ligases SUMOylate target proteins	Metabolism of proteins/ Post-translational protein modification	Up	145	0.353	0.000119	0.000843
Conversion from APC/C:Cdc20 to APC/C:Cdh1 in late anaphase	Cell Cycle	Up	15	0.733	0.000134	0.000929
Phosphorylation of the APC/C	Cell Cycle	Up	16	0.703	0.000142	0.000974
ISG15 antiviral mechanism	Immune System	Up	68	0.442	0.000149	0.00101
Eukaryotic Translation Elongation	Metabolism of proteins	Up	90	0.411	0.000151	0.00102
Mitochondrial translation initiation	Metabolism of proteins	Up	86	0.395	0.000179	0.0012
Regulation of TP53 Activity	Gene expression (transcription)/RNA Polymerase II Transcription	Up	132	0.353	0.000198	0.00132
Telomere C-strand (Lagging Strand) Synthesis	Cell Cycle	Up	34	0.541	0.000208	0.00138
Resolution of Abasic Sites (AP sites)	DNA Repair	Up	38	0.514	0.000217	0.00142
Translation	Metabolism of proteins	Up	286	0.276	0.000221	0.00143
Response of EIF2AK4 (GCN2) to amino acid deficiency	Cellular responses to stimuli	Up	98	0.393	0.000235	0.0015
Nuclear Envelope (NE) Reassembly	Cell Cycle	Up	65	0.426	0.000269	0.0017
Transcriptional Regulation by E2F6	Gene expression (transcription)/RNA Polymerase II Transcription	Up	32	0.554	0.000271	0.0017
Nonsense Mediated Decay (NMD) independent of the Exon Junction Complex (EJC)	Metabolism of RNA	Up	92	0.397	0.000277	0.00172
Cap-dependent Translation Initiation	Metabolism of proteins	Up	116	0.364	0.000284	0.00174
Eukaryotic Translation Initiation	Metabolism of proteins	Up	116	0.364	0.000284	0.00174
Termination of translesion DNA synthesis	DNA Repair	Up	29	0.565	0.000305	0.00184
AURKA Activation by TPX2	Cell Cycle	Up	62	0.439	0.000307	0.00184
G2/M DNA damage checkpoint	Cell Cycle	Up	61	0.435	0.000308	0.00184
Mitochondrial translation termination	Metabolism of proteins	Up	86	0.388	0.00032	0.0019
Selenocysteine synthesis	Metabolism of amino acids and derivatives	Up	89	0.395	0.000322	0.0019
Mitochondrial translation	Metabolism of proteins	Up	92	0.393	0.000345	0.00203
Resolution of AP sites via the multiple-nucleotide patch replacement pathway	DNA Repair	Up	26	0.588	0.000388	0.00226
SCF(Skp2)-mediated degradation of p27/p21	Cell Cycle	Up	57	0.443	0.000416	0.00241
CDT1 association with the CDC6:ORC:origin complex	Cell cycle/DNA replication	Up	55	0.46	0.000429	0.00248
Cellular responses to external stimuli	Cellular responses to external stimuli	Up	479	0.248	0.00045	0.00258
Mitochondrial translation elongation	Metabolism of proteins	Up	86	0.383	0.000452	0.00258
rRNA modification in the nucleus and cytosol	Metabolism of RNA	Up	56	0.445	0.000475	0.00269
DNA Damage Bypass	DNA Repair	Up	44	0.484	0.000488	0.00275
Dectin-1 mediated noncanonical NF-kB signaling	Immune System	Up	56	0.444	0.000502	0.00282
Translesion synthesis by Y family DNA polymerases bypasses lesions on DNA template	DNA Repair	Up	36	0.514	0.000554	0.00308
G1/S DNA Damage Checkpoints	Cell Cycle	Up	61	0.426	0.000565	0.00311
Disorders of transmembrane transporters	Disorders of transmembrane transporters	Up	114	0.348	0.000585	0.0032
GLI3 is processed to GLI3R by the proteasome	Signal Transduction	Up	52	0.448	0.000611	0.00331
Antiviral mechanism by IFN-stimulated genes	Immune System	Up	74	0.401	0.000622	0.00333
Cellular response to heat stress	Cellular responses to stimuli	Up	81	0.394	0.000624	0.00333
Processing of Capped Intronless Pre-mRNA	Metabolism of RNA	Up	25	0.573	0.000629	0.00333
Cyclin E associated events during G1/S transition	Cell Cycle	Up	79	0.383	0.000631	0.00333
E2F mediated regulation of DNA replication	Cell Cycle	Up	22	0.586	0.000651	0.0034
Telomere Maintenance	Cell Cycle	Up	81	0.392	0.000668	0.00347
Degradation of GLI1 by the proteasome	Signal Transduction	Up	52	0.447	0.000676	0.00347
NIK-->noncanonical NF-kB signaling	Immune System	Up	55	0.451	0.000676	0.00347
Cyclin A:Cdk2-associated events at S phase entry	Cell Cycle	Up	80	0.39	0.000747	0.0038
Gap-filling DNA repair synthesis and ligation in TC-NER	DNA Repair	Up	63	0.413	0.000762	0.00385
SCF-beta-TrCP mediated degradation of Emi1	Cell Cycle	Up	50	0.443	0.000913	0.0046
MAPK6/MAPK4 signaling	Signal Transduction	Up	77	0.393	0.000953	0.00477
FBXL7 down-regulates AURKA during mitotic entry and in early mitosis	Cell Cycle	Up	51	0.446	0.000965	0.00479
Negative regulation of NOTCH4 signaling	Signal Transduction	Up	52	0.439	0.000967	0.00479
Ubiquitin Mediated Degradation of Phosphorylated Cdc25A	Cell Cycle	Up	49	0.439	0.00109	0.0053
p53-Independent DNA Damage Response	Cell Cycle	Up	49	0.439	0.00109	0.0053
p53-Independent G1/S DNA damage checkpoint	Cell Cycle	Up	49	0.439	0.00109	0.0053
Translesion Synthesis by POLH	DNA Repair	Up	19	0.61	0.00121	0.00572
Loss of Nlp from mitotic centrosomes	Cell Cycle	Up	59	0.415	0.00122	0.00572
Loss of proteins required for interphase microtubule organization from the centrosome	Cell Cycle	Up	59	0.415	0.00122	0.00572
Transcriptional Regulation by VENTX	Gene expression (transcription)/RNA Polymerase II Transcription	Up	27	0.546	0.00127	0.00589
HCMV Early Events	Infectious disease	Up	79	0.368	0.00129	0.00595
Selenoamino acid metabolism	Metabolism of amino acids and derivatives	Up	109	0.343	0.00158	0.00705
Gene Silencing by RNA	Gene expression (Transcription)	Up	79	0.364	0.00159	0.00705
Stabilization of p53	Cell Cycle	Up	52	0.431	0.00162	0.0071
p53-Dependent G1 DNA Damage Response	Cell Cycle	Up	59	0.41	0.00162	0.0071
p53-Dependent G1/S DNA damage checkpoint	Cell Cycle	Up	59	0.41	0.00162	0.0071
SLC transporter disorders	Disorders of transmembrane transporters	Up	54	0.425	0.00169	0.00736
Glycolysis	Metabolism of carbohydrates	Up	57	0.409	0.00209	0.009
Nuclear Envelope Breakdown	Cell Cycle	Up	47	0.436	0.00213	0.00912
The role of GTSE1 in G2/M progression after G2 checkpoint	Cell Cycle	Up	67	0.399	0.0022	0.00934
Mismatch Repair	DNA Repair	Up	15	0.651	0.00251	0.0106
mRNA Splicing - Minor Pathway	Metabolism of RNA	Up	52	0.419	0.00277	0.0115
Transcriptional regulation by small RNAs	Gene expression (Transcription)	Up	63	0.387	0.00294	0.0121
Degradation of GLI2 by the proteasome	Signal Transduction	Up	53	0.416	0.00312	0.0128
Processive synthesis on the lagging strand	Cell cycle/DNA replication	Up	15	0.643	0.00334	0.0135
Activation of NF-kappaB in B cells	Immune System	Up	61	0.386	0.00348	0.014
Formation of the ternary complex, and subsequently, the 43S complex	Metabolism of proteins	Up	51	0.412	0.00368	0.0148
Anchoring of the basal body to the plasma membrane	Organelle biogenesis and maintenance	Up	79	0.344	0.00384	0.0154
HIV Life Cycle	Infectious disease	Up	135	0.305	0.00409	0.0162
Resolution of D-Loop Structures	DNA Repair	Up	30	0.487	0.00416	0.0164
Autodegradation of the E3 ubiquitin ligase COP1	Cell Cycle	Up	48	0.428	0.00432	0.0169
Cellular Senescence	Cellular responses to stimuli	Up	124	0.317	0.00438	0.017
Regulation of activated PAK-2p34 by proteasome mediated degradation	Programmed Cell Death	Up	47	0.417	0.0045	0.0174
Dual incision in TC-NER	DNA Repair	Up	63	0.376	0.00465	0.0178
Vpu mediated degradation of CD4	Infectious disease	Up	47	0.416	0.00467	0.0178
Resolution of D-loop Structures through Holliday Junction Intermediates	DNA Repair	Up	29	0.493	0.00473	0.018
Global Genome Nucleotide Excision Repair (GG-NER)	DNA Repair	Up	79	0.342	0.00476	0.018
Dual Incision in GG-NER	DNA Repair	Up	39	0.434	0.00549	0.0204
Ubiquitin-dependent degradation of Cyclin D	Cell Cycle	Up	49	0.401	0.00569	0.0209
Glucose metabolism	Metabolism of carbohydrates	Up	70	0.356	0.00758	0.0272
Regulation of mRNA stability by proteins that bind AU-rich elements	Metabolism of RNA	Up	82	0.345	0.00825	0.0291
Polymerase switching on the C-strand of the telomere	Cell Cycle	Up	26	0.501	0.00889	0.0312
Degradation of DVL	Signal Transduction	Up	52	0.39	0.00891	0.0312
Regulation of RUNX2 expression and activity	Gene expression (transcription)/RNA Polymerase II Transcription	Up	62	0.369	0.00933	0.0326
FCERI mediated NF-kB activation	Immune System	Up	69	0.356	0.00951	0.0331
HIV Infection	Infectious disease	Up	205	0.269	0.00956	0.0331
G1/S-Specific Transcription	Cell Cycle	Up	26	0.498	0.00972	0.0335
Ribosomal scanning and start codon recognition	Metabolism of proteins	Up	58	0.37	0.00972	0.0335
Recruitment of NuMA to mitotic centrosomes	Cell Cycle	Up	76	0.345	0.0102	0.0348
Nucleotide Excision Repair	DNA Repair	Up	105	0.312	0.0107	0.0365
Downstream TCR signaling	Immune System	Up	76	0.344	0.0111	0.0377
Cooperation of Prefoldin and TriC/CCT in actin and tubulin folding	Metabolism of proteins	Up	27	0.476	0.0112	0.0378
Processing of Intronless Pre-mRNAs	Metabolism of RNA	Up	17	0.552	0.013	0.0436
Centrosome maturation	Cell Cycle	Up	69	0.349	0.0133	0.044
Recruitment of mitotic centrosome proteins and complexes	Cell Cycle	Up	69	0.349	0.0133	0.044
Transcriptional regulation by RUNX3	Gene expression (transcription)/RNA Polymerase II Transcription	Up	83	0.326	0.0143	0.0472
Transcription-Coupled Nucleotide Excision Repair (TC-NER)	DNA Repair	Up	76	0.339	0.0148	0.0485
Cyclin A/B1/B2 associated events during G2/M transition	Cell Cycle	Up	24	0.468	0.0152	0.0495
Transcriptional Regulation by TP53	Gene expression (transcription)/RNA Polymerase II Transcription	Up	312	0.231	0.0155	0.0498
