# Supplementary material for: Multiomics profiling of DNA methylation, microRNA, and mRNA in skeletal muscle from monozygotic twin pairs discordant for type 2 diabetes identifies dysregulated genes controlling metabolism
Source: BMC Med. 2024 Dec 2;22:572. doi: 10.1186/s12916-024-03789-y (PMC11613913; doi:10.1186/s12916-024-03789-y)
Supplement: Supplementary file 1 — Additional file 1: Supplemental Table 1 Clinical characteristics of donors of muscle cells. Supplemental Table 2 Genes contributing to the enrichment scores of significantly regulated pathways obtained from the gene set enrichment analysis in muscle tissue from twins with type 2 diabetes compared with co-twins without type 2 diabetes. Supplemental Table 3 Gene sets with differential expression in myoblasts from subjects with type 2 diabetes versus controls (gene set enrichment analysis with q < 0.05). Supplemental Table 4 Gene sets with differential expression in myotubes from subjects with type 2 diabetes versus controls (gene set enrichment analysis with q < 0.05). Supplemental Table 5 Differentially expressed genes between twins with type 2 diabetes and co-twins without diabetes (P < 0.05). Supplemental Fig. 1 (A) Differentially expressed genes between monozygotic (MZ) twins with type 2 diabetes (T2D) and co-twins without T2D based on nominal P values (P < 0.05). Log2 fold changes in the volcano plot are shown when comparing expression in muscle from MZ twins with versus co-twins without T2D. The dashed line indicates P < 0.05. Gene labels are based on the top 20 most significant transcripts, however of those, only 10 labels are displayed as there were no annotations for the other 10. (B) Overlap of genes with differential expression in the skeletal muscle from MZ twins discordant for T2D (P < 0.05), in skeletal muscle from 15 subjects with T2D or impaired glucose tolerance (IGT) versus 362 normal glucose tolerance (NGT) controls (q < 0.05), as well as in cultured myoblasts and myotubes from 13 T2D versus 13 NGT unrelated subjects (P < 0.05). These results are also presented in Supplemental Table 5. (C) Schematic summary, partly based on Fig. 1A, highlighting some key results from this study. Bold text marks findings, we could validate in muscle biopsies or cells from unrelated subjects and/or based on functional experiments overexpressing two miRNAs in cultured [file 12916_2024_3789_MOESM1_ESM.zip › Table S5 v2.xlsx]

## Sheet: Sheet1
Supplemental Table 5. Differentially expressed genes between twins with type 2 diabetes and co-twins without diabetes (P < 0.05).
			T2D discordant twins									Validation myoblasts	Validation myotubes	Validation muscle
Probeset ID	Gene symbol	Description	P	q	T2D mean	T2D SD	No diabetes mean	No diabetes SD	Difference (%)	≥15/19 twin pairs in same direction	fold-change	P < 0.05 in myoblasts from T2D vs NGT	P < 0.05 in myotubes from T2D vs NGT	q < 0.05 in muscle array data, T2D/IGT vs controls	log FC	P	q
8106962	ARSK	arylsulfatase family, member K	0.0445595	0.999236	85.9125	15.675	78.413	9.34276	9.56409		1.09564			*	0.12311	0.000272077	0.0302542
7901363	CDKN2C	cyclin-dependent kinase inhibitor 2C (p18, inhibits CDK4)	0.0401306	0.999236	41.7349	4.01392	44.0197	3.63051	-5.19037		0.948096			*	-0.310029	0.000338129	0.0324582
7990674	CIB2	calcium and integrin binding family member 2	0.00457764	0.999236	103.557	30.3957	86.2147	26.1119	20.1153	*	1.20115			*	0.382506	1.16823e-05	0.00942387
8003560	DBNDD1	dysbindin (dystrobrevin binding protein 1) domain containing 1	0.00391769	0.999236	267.737	29.5675	246.603	22.4291	8.57006	*	1.0857	*		*	0.393935	6.43626e-05	0.017947
7951703	DRD2	dopamine receptor D2	0.0229874	0.999236	123.41	9.02376	117.84	10.4224	4.72696		1.04727			*	0.131285	0.000422523	0.0353854
8170360	FTH1	ferritin, heavy polypeptide 1	0.0401306	0.999236	7213.44	566.198	6846.87	669.459	5.35397		1.05354			*	-0.431016	0.000832216	0.0459407
7975045	MTHFD1	methylenetetrahydrofolate dehydrogenase (NADP+ dependent) 1, methenyltetrahydrofolate cyclohydrolase, formyltetrahydrofolate synthetase	0.0108261	0.999236	418.106	50.8843	451.358	38.5322	-7.36716	*	0.926328		*	*	-0.305725	5.87438e-05	0.017947
7897378	PER3	period homolog 3 (Drosophila)	0.036068	0.999236	496.751	83.6769	540.297	53.4325	-8.0595		0.919405			*	-0.130781	0.00014224	0.0244751
8076025	PLA2G6	phospholipase A2, group VI (cytosolic, calcium-independent)	0.0289307	0.999236	99.0347	7.43793	104.956	8.23157	-5.64182		0.943582			*	0.157166	0.00050726	0.0379419
7959123	PRKAB1	protein kinase, AMP-activated, beta 1 non-catalytic subunit	0.0140686	0.999236	250.14	19.2655	262.515	17.9239	-4.71414	*	0.952859			*	0.21631	9.47127e-05	0.0205266
7921916	RGS5	regulator of G-protein signaling 5	0.032341	0.999236	1666.37	310.932	1795.81	227.239	-7.20808		0.927919			*	-0.351304	1.48782e-05	0.0104132
8021047	SETBP1	SET binding protein 1	0.0289307	0.999236	383.756	42.1332	400.69	41.7225	-4.22621		0.957738			*	-0.371547	0.000307983	0.0312723
8004534	SHBG	sex hormone-binding globulin	0.00141144	0.999236	48.7258	3.62635	51.9849	4.55152	-6.26934	*	0.937307			*	0.199416	0.00057628	0.0396135
8013364	SLC47A2	solute carrier family 47, member 2	0.00714493	0.999236	65.9945	19.9738	54.1878	10.1962	21.7884		1.21788	*		*	0.300727	1.25237e-06	0.00490854
8060427	STK35	serine/threonine kinase 35	0.0401306	0.999236	200.048	21.1635	212.095	11.1565	-5.68022		0.943198	*		*	-0.155857	0.000388716	0.03416
7899310	TMEM222	transmembrane protein 222	0.049366	0.999236	232.32	21.8708	244.536	18.9523	-4.99546		0.950045	*		*	0.22241	0.000166755	0.0244751
7976336	UBR7	ubiquitin protein ligase E3 component n-recognin 7 (putative)	0.049366	0.999236	121.382	13.2111	128.898	10.8821	-5.83102		0.94169			*	-0.289089	0.000483722	0.0369908
8049827	SEPT2	septin 2	0.049366	0.999236	1018.89	130.139	1058.69	108.061	-3.75986		0.962401
8017039	SEPT4	septin 4	0.049366	0.999236	124.662	7.51401	132.888	15.7287	-6.19027		0.938097
7917455	SEP15	15 kDa selenoprotein	0.0180817	0.999236	766.89	49.1843	796.184	48.4734	-3.67926	*	0.963207
7897955	AADACL4	arylacetamide deacetylase-like 4	0.049366	0.999236	20.3114	2.33797	18.6025	2.391	9.18659		1.09187
8052798	AAK1	AP2 associated kinase 1	0.0159721	0.999236	137.216	17.7671	124.334	15.7728	10.3615		1.10361
8052803	AAK1	AP2 associated kinase 1	0.0289307	0.999236	456.308	50.8189	426.557	36.535	6.97464		1.06975
8142554	AASS	aminoadipate-semialdehyde synthase	0.0140686	0.999236	214.15	77.6194	258.364	53.017	-17.1132		0.828868
8137334	ABCB8	ATP-binding cassette, sub-family B (MDR/TAP), member 8	0.049366	0.999236	91.4171	8.67281	87.2626	6.46042	4.76086		1.04761
7967337	ABCB9	ATP-binding cassette, sub-family B (MDR/TAP), member 9	0.036068	0.999236	47.471	3.86802	50.0586	4.34758	-5.1693		0.948307	*
8067877	ABCC13	ATP-binding cassette, sub-family C (CFTR/MRP), member 13, pseudogene	0.036068	0.999236	14.2226	1.0114	13.4817	1.33966	5.49557		1.05496
8092418	ABCC5	ATP-binding cassette, sub-family C (CFTR/MRP), member 5	0.0401306	0.999236	485.379	73.0047	447.702	73.1542	8.41575		1.08416
8068761	ABCG1	ATP-binding cassette, sub-family G (WHITE), member 1	0.00202179	0.999236	156.383	35.5717	184.027	38.6616	-15.0216	*	0.849784
8040815	ABHD1	abhydrolase domain containing 1	0.036068	0.999236	151.18	16.9135	138.003	18.814	9.54825		1.09548
8065469	ABHD12	abhydrolase domain containing 12	0.00532913	0.999236	147.592	8.11671	156.883	9.45722	-5.9222	*	0.940778
8158725	ABL1	c-abl oncogene 1, non-receptor tyrosine kinase	0.00457764	0.999236	272.194	23.3749	287.834	29.8488	-5.4337	*	0.945663	*
8137271	ABP1	amiloride binding protein 1 (amine oxidase (copper-containing))	0.0445595	0.999236	56.025	4.62886	53.4349	4.38734	4.84725		1.04847
8117219	ACOT13	acyl-CoA thioesterase 13	0.049366	0.999236	717.971	88.0886	692.775	73.1922	3.63692	*	1.03637
8074153	ACR	acrosin	0.049366	0.999236	80.7525	11.123	87.0154	8.43731	-7.19744		0.928026
7955562	ACVRL1	activin A receptor type II-like 1	0.0159721	0.999236	238.08	26.7592	254.026	25.1922	-6.27757		0.937224
8146687	ADHFE1	alcohol dehydrogenase, iron containing, 1	0.036068	0.999236	1115.3	184.997	1224.61	143.137	-8.92626		0.910737	*	*
7925550	ADSS	adenylosuccinate synthase	0.049366	0.999236	98.0197	10.2771	93.1477	8.26991	5.23036	*	1.0523
8099259	AFAP1	actin filament associated protein 1	0.000267029	0.999236	111.237	10.7713	102.611	11.7889	8.40677	*	1.08407
8096116	AGPAT9	1-acylglycerol-3-phosphate O-acyltransferase 9	0.0401306	0.999236	231.876	42.4955	205.217	38.6221	12.9905		1.12991
8111474	AGXT2	alanine--glyoxylate aminotransferase 2	0.049366	0.999236	34.3295	2.29399	32.416	3.23738	5.90304		1.05903
7902038	AK4	adenylate kinase 4	0.00714493	0.999236	119.393	15.1734	136.075	12.9687	-12.2596		0.877404
7918235	AKNAD1	AKNA domain containing 1	0.00169373	0.999236	33.1767	4.75032	29.2224	3.88663	13.532	*	1.13532
7925929	AKR1C3	aldo-keto reductase family 1, member C3 (3-alpha hydroxysteroid dehydrogenase, type II)	0.0204124	0.999236	103.232	43.2369	85.6124	32.8267	20.5801		1.2058
8036840	AKT2	v-akt murine thymoma viral oncogene homolog 2	0.0123596	0.999236	1112.74	100.586	1173.22	71.4053	-5.15546		0.948445
8162884	ALDOB	aldolase B, fructose-bisphosphate	0.0445595	0.999236	44.6114	3.75236	48.4069	4.96765	-7.84075		0.921592
8090852	AMOTL2	angiomotin like 2	0.0445595	0.999236	112.861	19.4277	120.413	18.6445	-6.27152		0.937285
8025402	ANGPTL4	angiopoietin-like 4	0.000789642	0.999236	162.226	85.1253	99.3406	46.4768	63.3024	*	1.63302
8026712	ANKLE1	ankyrin repeat and LEM domain containing 1	0.049366	0.999236	53.2017	5.69674	56.2812	5.49309	-5.47171		0.945283
8112672	ANKRD31	ankyrin repeat domain 31	0.0445595	0.999236	9.66054	1.13597	10.2207	0.973273	-5.48082		0.945192
8132318	ANLN	anillin, actin binding protein	0.0401306	0.999236	22.1623	2.31334	20.7808	1.9926	6.64808		1.06648	*
8103518	ANP32C	acidic (leucine-rich) nuclear phosphoprotein 32 family, member C	0.0123596	0.999236	132.32	8.49266	140.998	8.77006	-6.15475	*	0.938452
7927294	ANTXRL	anthrax toxin receptor-like	0.0258217	0.999236	17.4878	3.03191	20.3667	3.48705	-14.1351		0.858649
8084345	AP2M1	adaptor-related protein complex 2, mu 1 subunit	0.0229874	0.999236	477.433	52.392	521.214	60.2706	-8.39975		0.916003	*
7906458	APCS	amyloid P component, serum	0.0204124	0.999236	31.0039	2.55908	28.1588	4.01438	10.1035		1.10103
8073088	APOBEC3G	apolipoprotein B mRNA editing enzyme, catalytic polypeptide-like 3G	0.0180817	0.999236	35.7247	7.91144	31.1143	6.28167	14.8178		1.14818
7994353	APOBR	apolipoprotein B receptor	0.049366	0.999236	47.8598	4.53079	49.7554	4.33824	-3.80975		0.961903
7942774	AQP11	aquaporin 11	0.000335693	0.999236	64.9727	10.4854	58.0249	10.2978	11.974	*	1.11974
8060126	AQP12A	aquaporin 12A	0.0258217	0.999236	140.5	7.3916	146.751	7.71457	-4.2595	*	0.957405
8122058	ARG1	arginase, liver	0.0108261	0.999236	11.1465	1.25337	10.4901	0.774301	6.25718		1.06257
8171313	ARHGAP6	Rho GTPase activating protein 6	0.032341	0.999236	152.276	25.8988	161.636	25.3724	-5.79103		0.94209
7991800	ARHGDIG	Rho GDP dissociation inhibitor (GDI) gamma	0.00945282	0.999236	83.6432	7.91684	91.3815	9.00138	-8.46811	*	0.915319
8173217	ARHGEF9	Cdc42 guanine nucleotide exchange factor (GEF) 9	0.0258217	0.999236	189.292	23.1454	198.047	16.8144	-4.42034	*	0.955797
7925201	ARID4B	AT rich interactive domain 4B (RBP1-like)	0.0289307	0.999236	113.732	15.5324	106.697	8.8585	6.59324		1.06593
8118981	ARMC12	armadillo repeat containing 12	0.0123596	0.999236	49.8112	4.83797	53.8131	5.5355	-7.43666	*	0.925633
7995193	ARMC5	armadillo repeat containing 5	0.032341	0.999236	70.2066	4.2274	73.4061	5.59193	-4.35855	*	0.956415	*
7938563	ARNTL	aryl hydrocarbon receptor nuclear translocator-like	0.0258217	0.999236	82.2382	19.085	69.9747	12.3981	17.5257		1.17526
8078497	ARPP21	cAMP-regulated phosphoprotein, 21kDa	0.0401306	0.999236	365.871	67.1806	322.713	52.6892	13.3734		1.13373
8003814	ASPA	aspartoacylase	0.0289307	0.999236	347.894	62.1826	297.397	51.8389	16.9797		1.1698
7963698	ATF7	activating transcription factor 7	0.0108261	0.999236	338.873	31.7058	362.285	37.9747	-6.46213	*	0.935379
7933978	ATOH7	atonal homolog 7 (Drosophila)	0.00117111	0.999236	32.0128	3.19121	34.5284	3.18828	-7.28562		0.927144
8080878	ATXN7	ataxin 7	0.00334167	0.999236	633.25	37.244	611.715	33.9937	3.5204	*	1.0352
8067167	AURKA	aurora kinase A	0.0123596	0.999236	117.592	43.1898	105.386	52.3324	11.5823	*	1.11582
7964575	AVIL	advillin	0.0140686	0.999236	120.518	15.992	133.066	13.3102	-9.42992		0.905701
8046078	B3GALT1	UDP-Gal:betaGlcNAc beta 1,3-galactosyltransferase, polypeptide 1	0.036068	0.999236	299.239	108.349	335.257	54.7702	-10.7434	*	0.892566
7896878	B3GALT6	UDP-Gal:betaGal beta 1,3-galactosyltransferase polypeptide 6	0.0258217	0.999236	166.063	11.9546	156.956	11.7399	5.80253		1.05803
8147756	BAALC	brain and acute leukemia, cytoplasmic	0.00714493	0.999236	81.0508	6.5847	75.3948	5.3866	7.50181	*	1.07502
8120402	BAG2	BCL2-associated athanogene 2	0.032341	0.999236	255.693	32.9066	233.277	20.4768	9.6093		1.09609
8180350	BAGE	B melanoma antigen	0.0289307	0.999236	291.087	24.9414	275.596	22.2194	5.62098		1.05621
8158912	BARHL1	BarH-like homeobox 1	0.00945282	0.999236	109.604	10.3407	102.885	4.69497	6.53147	*	1.06531
8120860	BCKDHB	branched chain keto acid dehydrogenase E1, beta polypeptide	0.0140686	0.999236	206.703	37.7564	239.854	34.9205	-13.8213		0.861787
7981242	BCL11B	B-cell CLL/lymphoma 11B (zinc finger protein)	0.0258217	0.999236	65.2796	6.24371	69.1236	5.96934	-5.56103		0.94439
7904907	BCL9	B-cell CLL/lymphoma 9	0.0401306	0.999236	194.661	35.6067	210.681	36.9948	-7.60412		0.923959
8129773	BCLAF1	BCL2-associated transcription factor 1	0.036068	0.999236	600.83	74.9189	622.229	61.1796	-3.43912	*	0.965609
8093219	BDH1	3-hydroxybutyrate dehydrogenase, type 1	0.0289307	0.999236	98.5762	24.8419	114.105	26.9064	-13.6094		0.863906
8018860	BIRC5	baculoviral IAP repeat containing 5	0.00945282	0.999236	28.1425	3.2411	25.7684	2.31838	9.21324		1.09213
8066195	BLCAP	bladder cancer associated protein	0.036068	0.999236	1381.6	121.153	1460.48	126.362	-5.40135		0.945987
8127193	BMP5	bone morphogenetic protein 5	0.0445595	0.999236	104.238	24.512	113.478	19.9343	-8.14248		0.918575
8047538	BMPR2	bone morphogenetic protein receptor, type II (serine/threonine kinase)	0.0258217	0.999236	918.412	87.2839	956.119	55.813	-3.94375	*	0.960562
7937079	BNIP3	BCL2/adenovirus E1B 19kDa interacting protein 3	0.00945282	0.999236	1927.33	266.1	1712.52	273.874	12.543	*	1.12543
7969374	BORA	bora, aurora kinase A activator	0.0258217	0.999236	25.7606	2.5564	27.5621	2.19835	-6.53617		0.934638
8062444	BPI	bactericidal/permeability-increasing protein	0.00532913	0.999236	21.1249	1.95782	19.3319	1.17733	9.27492	*	1.09275
8061780	BPIFB2	BPI fold containing family B, member 2	0.0204124	0.999236	57.7434	4.76671	53.8473	4.55322	7.23552	*	1.07236
8134589	BUD31	BUD31 homolog (S, cerevisiae)	0.0401306	0.999236	95.4995	5.5973	90.705	8.26963	5.28586		1.05286
7932495	C10orf114	chromosome 10 open reading frame 114	0.0204124	0.999236	33.3498	3.59268	30.7743	2.37113	8.36903		1.08369
7932498	C10orf140	chromosome 10 open reading frame 140	0.049366	0.999236	65.0647	5.12688	62.3505	3.10077	4.35302		1.04353
7936023	C10orf95	chromosome 10 open reading frame 95	0.0401306	0.999236	97.2749	7.85696	102.965	9.59523	-5.52623		0.944738
7937868	C11orf36	chromosome 11 open reading frame 36	0.0258217	0.999236	31.7067	2.47882	33.0208	2.90153	-3.97973		0.960203
7955777	C12orf10	chromosome 12 open reading frame 10	0.0258217	0.999236	321.16	22.678	333.131	22.1816	-3.59354	*	0.964065
7953130	C12orf32	chromosome 12 open reading frame 32	0.0401306	0.999236	185.886	17.1955	176.748	19.7257	5.17027	*	1.0517	*	*
7975863	C14orf118	chromosome 14 open reading frame 118	0.049366	0.999236	684.425	52.9004	711.573	57.5938	-3.81519		0.961848
7978527	C14orf126	chromosome 14 open reading frame 126	0.0401306	0.999236	141.15	18.0454	133.9	18.2664	5.41476		1.05415
7978911	C14orf182	chromosome 14 open reading frame 182	0.0204124	0.999236	44.635	4.43285	48.6596	4.82938	-8.27103		0.91729
7975676	C14orf45	chromosome 14 open reading frame 45	0.0258217	0.999236	34.6991	3.73859	32.2164	4.19505	7.70626	*	1.07706
7985873	C15orf42	chromosome 15 open reading frame 42	0.0401306	0.999236	37.0048	3.40142	39.2194	3.58794	-5.64661		0.943534
7982810	C15orf62	chromosome 15 open reading frame 62	0.0180817	0.999236	67.3006	5.59734	63.212	5.05715	6.46797		1.06468
8001048	C16orf58	chromosome 16 open reading frame 58	0.0289307	0.999236	147.206	7.71511	156.019	18.0705	-5.64853	*	0.943515	*
8013509	C17orf103	chromosome 17 open reading frame 103	0.0289307	0.999236	161.159	15.0499	153.494	10.8355	4.99375	*	1.04994
8006569	C17orf50	chromosome 17 open reading frame 50	0.0445595	0.999236	142.853	11.9302	151.476	8.63165	-5.69233		0.943077
8023246	C18orf32	chromosome 18 open reading frame 32	0.049366	0.999236	251.334	20.2779	240.629	18.8214	4.44886		1.04449
8032137	C19orf6	chromosome 19 open reading frame 6	0.0289307	0.999236	610.496	39.1426	634.045	44.1876	-3.71411	*	0.962859		*
8030813	C19orf75	chromosome 19 open reading frame 75	0.032341	0.999236	38.2952	5.16702	35.6774	4.63469	7.33747		1.07337
7911199	C1orf150	chromosome 1 open reading frame 150	0.0401306	0.999236	19.9353	1.91934	18.8445	2.0688	5.7882		1.05788
7917019	C1orf173	chromosome 1 open reading frame 173	0.0108261	0.999236	16.2638	0.998605	15.1486	1.5389	7.36175		1.07362
7911897	C1orf174	chromosome 1 open reading frame 174	0.0258217	0.999236	303.613	17.0117	290.595	18.3057	4.47969		1.0448
7921862	C1orf192	chromosome 1 open reading frame 192	0.0108261	0.999236	37.43	4.38281	33.6928	3.60264	11.0921		1.11092
7905512	C1orf68	chromosome 1 open reading frame 68	0.00391769	0.999236	75.2702	5.97598	81.3261	5.89532	-7.44636	*	0.925536
8010287	C1QTNF1	C1q and tumor necrosis factor related protein 1	0.036068	0.999236	120.138	11.5016	135.541	31.1664	-11.3637		0.886363
8065911	C20orf173	chromosome 20 open reading frame 173	0.00945282	0.999236	31.3967	3.40948	33.9853	3.62925	-7.6167	*	0.923833
8067812	C20orf201	chromosome 20 open reading frame 201	0.0401306	0.999236	153.76	11.5802	161.678	7.77523	-4.89773		0.951023
8064833	C20orf30	chromosome 20 open reading frame 30	0.0401306	0.999236	719.432	61.1116	693.557	48.6596	3.73087		1.03731
8068220	C21orf49	chromosome 21 open reading frame 49	0.0401306	0.999236	38.7285	6.61386	35.5295	4.78009	9.00374		1.09004
8075009	C22orf13	chromosome 22 open reading frame 13	0.0180817	0.999236	784.488	84.5923	742.785	63.4882	5.6143	*	1.05614
7984016	C2CD4A	C2 calcium-dependent domain containing 4A	0.0229874	0.999236	97.4764	8.93721	105.208	12.321	-7.34919		0.926508
8042769	C2orf78	chromosome 2 open reading frame 78	0.0445595	0.999236	47.0471	6.12649	43.7492	3.11887	7.53812	*	1.07538
8092520	C3orf70	chromosome 3 open reading frame 70	0.0445595	0.999236	69.7896	8.30545	75.792	5.09929	-7.91963		0.920804	*
8083707	C3orf80	chromosome 3 open reading frame 80	0.00457764	0.999236	25.627	1.91926	27.4541	2.11282	-6.65525	*	0.933448
8105104	C5orf51	chromosome 5 open reading frame 51	0.000522614	0.999236	254.513	45.8224	306.288	57.8196	-16.904	*	0.83096
8131881	C7orf46	chromosome 7 open reading frame 46	0.049366	0.999236	42.1878	6.26949	45.1627	5.56031	-6.58726		0.934127
8146839	C8orf34	chromosome 8 open reading frame 34	0.00117111	0.999236	28.7615	2.98099	31.9304	4.10944	-9.92451	*	0.900755
8147543	C8orf47	chromosome 8 open reading frame 47	0.0204124	0.999236	41.1141	4.36875	37.9077	3.9198	8.45842	*	1.08458
8152252	C8orf56	chromosome 8 open reading frame 56	0.036068	0.999236	34.6738	4.57586	37.52	3.67274	-7.5859	*	0.924141
8165024	C9orf116	chromosome 9 open reading frame 116	0.036068	0.999236	87.0524	6.92396	83.2739	7.89114	4.5375		1.04538
8158081	C9orf117	chromosome 9 open reading frame 117	0.0289307	0.999236	52.2162	5.00747	54.7304	4.75437	-4.59383	*	0.954062
8156549	C9orf3	chromosome 9 open reading frame 3	0.0123596	0.999236	104.672	9.2712	109.634	9.35693	-4.52642	*	0.954736
8156897	C9orf30	chromosome 9 open reading frame 30	0.00945282	0.999236	285.051	28.8002	259.262	22.9577	9.9471	*	1.09947
8147132	CA2	carbonic anhydrase II	0.0108261	0.999236	645.845	115.75	576.228	85.6143	12.0815		1.12082
8055872	CACNB4	calcium channel, voltage-dependent, beta 4 subunit	0.000789642	0.999236	32.0561	2.39384	34.2489	1.98368	-6.40263	*	0.935974
8031076	CACNG7	calcium channel, voltage-dependent, gamma subunit 7	0.0258217	0.999236	95.1041	5.39796	90.8126	5.67319	4.72563		1.04726
7951807	CADM1	cell adhesion molecule 1	0.049366	0.999236	101.542	13.9571	110.566	16.0211	-8.16116		0.918388
8028172	CAPNS1	calpain, small subunit 1	0.032341	0.999236	1269	224.418	1304.68	215.076	-2.73467	*	0.972653	*	*
7913169	CAPZB	capping protein (actin filament) muscle Z-line, beta	0.00334167	0.999236	864.934	68.7596	914.871	67.498	-5.45834	*	0.945417	*
7961844	CASC1	cancer susceptibility candidate 1	0.00334167	0.999236	10.3437	1.76601	9.08165	1.23702	13.8963	*	1.13896
8047419	CASP8	caspase 8, apoptosis-related cysteine peptidase	0.032341	0.999236	83.6071	28.6639	87.4696	19.3615	-4.41581		0.955842
7929541	CC2D2B	coiled-coil and C2 domain containing 2B	0.00945282	0.999236	38.7022	8.10573	47.0558	7.88383	-17.7526		0.822474
7927889	CCAR1	cell division cycle and apoptosis regulator 1	0.00283813	0.999236	932.735	93.9676	889.428	55.7521	4.86913		1.04869
8086698	CCDC12	coiled-coil domain containing 12	0.00202179	0.999236	154.499	10.1491	165.343	9.81948	-6.55835		0.934416
8056022	CCDC148	coiled-coil domain containing 148	0.00823212	0.999236	8.21237	0.654022	8.8476	0.956736	-7.17964		0.928204
8101174	CCDC158	coiled-coil domain containing 158	0.0204124	0.999236	11.6137	1.6579	12.5546	1.35338	-7.49413	*	0.925059
7947189	CCDC34	coiled-coil domain containing 34	0.032341	0.999236	48.9784	4.7829	46.5599	4.44992	5.19431		1.05194	*	*
7969222	CCDC70	coiled-coil domain containing 70	0.00457764	0.999236	25.5465	2.34562	28.5231	2.80435	-10.4358	*	0.895642
8052376	CCDC85A	coiled-coil domain containing 85A	0.00457764	0.999236	117.086	16.6796	127.239	20.4598	-7.97988	*	0.920201
8014160	CCL1	chemokine (C-C motif) ligand 1	0.0445595	0.999236	62.3117	3.94875	64.0838	4.63001	-2.76519	*	0.972348
7968637	CCNA1	cyclin A1	0.00239944	0.999236	40.4003	4.4812	44.3187	4.46895	-8.84123	*	0.911588
8052562	CCT4	chaperonin containing TCP1, subunit 4 (delta)	0.049366	0.999236	356.347	38.8008	342.39	33.1556	4.07614		1.04076
8128716	CD164	CD164 molecule, sialomucin	0.0180817	0.999236	1623.19	163.804	1732.87	197.73	-6.32974		0.936703
7949588	CD248	CD248 molecule, endosialin	0.032341	0.999236	109.945	20.714	131.016	45.987	-16.0825		0.839175
7961075	CD69	CD69 molecule	0.0401306	0.999236	18.7115	3.36415	19.9636	2.69186	-6.27216	*	0.937278
7903334	CDC14A	CDC14 cell division cycle 14 homolog A (S, cerevisiae)	0.0445595	0.999236	137.987	24.614	126.735	17.4415	8.87809		1.08878
8142878	CDC26	cell division cycle 26 homolog (S, cerevisiae)	0.036068	0.999236	135.841	14.2399	125.63	13.3632	8.12805		1.08128
8051573	CDC42EP3	CDC42 effector protein (Rho GTPase binding) 3	0.0445595	0.999236	569.183	132.427	497.26	65.8399	14.4639		1.14464
7902913	CDC7	cell division cycle 7 homolog (S, cerevisiae)	0.049366	0.999236	12.7117	1.96968	11.6002	1.54909	9.58196		1.09582	*
8140955	CDK6	cyclin-dependent kinase 6	0.0445595	0.999236	89.0328	11.0185	98.4798	16.4416	-9.5928		0.904072
8119088	CDKN1A	cyclin-dependent kinase inhibitor 1A (p21, Cip1)	0.0445595	0.999236	91.2484	19.8016	81.9958	11.9337	11.2842		1.11284
7974404	CDKN3	cyclin-dependent kinase inhibitor 3	0.00202179	0.999236	26.1122	2.86615	23.3022	2.29512	12.0589	*	1.12059	*
8012949	CDRT1	CMT1A duplicated region transcript 1	0.0445595	0.999236	39.1341	12.055	33.8118	9.51472	15.741	*	1.15741
8037222	CEACAM8	carcinoembryonic antigen-related cell adhesion molecule 8	0.0401306	0.999236	50.6628	6.2347	47.0013	6.92092	7.7903		1.0779
8158976	CEL	carboxyl ester lipase (bile salt-stimulated lipase)	0.036068	0.999236	40.0644	3.78107	42.9711	3.1935	-6.76431		0.932357
8156341	CENPP	centromere protein P	0.0289307	0.999236	153.57	33.2623	142.962	31.5494	7.42031	*	1.0742
8158250	CERCAM	cerebral endothelial cell adhesion molecule	0.0140686	0.999236	70.3736	8.67184	77.3321	9.94859	-8.9981	*	0.910019	*
8057463	CERKL	ceramide kinase-like	0.036068	0.999236	52.0931	18.0174	45.7369	11.5791	13.8972		1.13897	*
8025382	CERS4	ceramide synthase 4	0.0159721	0.999236	75.8778	8.00388	81.6066	8.15677	-7.01998		0.9298
7996361	CES3	carboxylesterase 3	0.036068	0.999236	200.21	44.7827	176.96	42.3877	13.1385	*	1.13139
8175755	CETN2	centrin, EF-hand protein, 2	0.0401306	0.999236	286.45	23.7562	271.547	21.026	5.48824		1.05488
8179351	CFB	complement factor B	0.0180817	0.999236	71.159	7.19633	76.575	6.73181	-7.07278		0.929272
8041961	CHAC2	ChaC, cation transport regulator homolog 2 (E, coli)	0.00334167	0.999236	72.1869	9.10625	64.33	6.83284	12.2136	*	1.12214	*
8016718	CHAD	chondroadherin	0.0445595	0.999236	177.309	49.0356	200.966	50.0148	-11.7716		0.882284
8060805	CHGB	chromogranin B (secretogranin 1)	0.0445595	0.999236	40.0692	8.09601	36.3048	6.19085	10.3688		1.10369
8020179	CHMP1B	charged multivesicular body protein 1B	0.0401306	0.999236	325.105	57.0645	295.821	46.3073	9.89928		1.09899
8154785	CHMP5	charged multivesicular body protein 5	0.0159721	0.999236	246.745	20.8069	230.973	16.8501	6.8284		1.06828
7987012	CHRFAM7A	CHRNA7 (cholinergic receptor, nicotinic, alpha 7, exons 5-10) and FAM7A (family with sequence similarity 7A, exons A-E) fusion	0.00532913	0.999236	76.5412	9.08208	84.1022	9.57395	-8.99027	*	0.910097
8156290	CKS2	CDC28 protein kinase regulatory subunit 2	2.67029e-05	0.444563	63.2612	10.4973	53.8625	9.92401	17.4494	*	1.17449	*
8083887	CLDN11	claudin 11	0.0204124	0.999236	180.366	19.1946	192.151	18.3222	-6.13301		0.93867
8140140	CLDN3	claudin 3	0.0258217	0.999236	148.909	12.6723	139.36	9.73621	6.85204		1.06852
8012126	CLDN7	claudin 7	0.036068	0.999236	56.1494	5.71918	59.2681	4.66382	-5.26189		0.947381
8069795	CLDN8	claudin 8	0.00532913	0.999236	9.9796	1.34184	9.01808	0.783396	10.6621		1.10662
8099368	CLNK	cytokine-dependent hematopoietic cell linker	0.049366	0.999236	27.709	2.7135	26.1625	2.45757	5.91118		1.05911
7914878	CLSPN	claspin	0.0401306	0.999236	17.0267	2.73565	15.4938	1.7715	9.8942		1.09894
8078397	CMTM8	CKLF-like MARVEL transmembrane domain containing 8	0.00532913	0.999236	94.4337	9.02001	100.619	8.30607	-6.14697	*	0.93853
8100202	CNGA1	cyclic nucleotide gated channel alpha 1	0.00239944	0.999236	26.2359	6.24853	21.384	3.9678	22.6893	*	1.22689
7973797	COCH	coagulation factor C homolog, cochlin (Limulus polyphemus)	0.00714493	0.999236	70.0952	5.39144	65.1645	3.83397	7.5665	*	1.07567
8120501	COL19A1	collagen, type XIX, alpha 1	0.00823212	0.999236	70.8375	18.7245	60.9864	11.5517	16.1528	*	1.16153
8043718	COX5B	cytochrome c oxidase subunit Vb	0.0204124	0.999236	2919.75	352.864	3093.74	299.452	-5.624		0.94376
8091385	CP	ceruloplasmin (ferroxidase)	0.0159721	0.999236	35.0685	11.1485	29.1248	9.18822	20.4076	*	1.20408
8083246	CPB1	carboxypeptidase B1 (tissue)	0.0229874	0.999236	20.2099	2.48238	18.1936	2.26057	11.0824	*	1.11082
8098782	CPLX1	complexin 1	0.0108261	0.999236	90.0433	6.17379	85.1553	5.62853	5.74013		1.0574
8147172	CPNE3	copine III	0.0229874	0.999236	654.916	45.7138	682.962	65.2286	-4.10658	*	0.958934
8077572	CPNE9	copine family member IX	0.032341	0.999236	28.2036	2.52017	30.2695	2.8969	-6.82527		0.931747
7949971	CPT1A	carnitine palmitoyltransferase 1A (liver)	0.00617981	0.999236	171.371	25.0722	148.425	28.1387	15.4598		1.1546
7985159	CRABP1	cellular retinoic acid binding protein 1	0.00823212	0.999236	48.238	5.01264	43.7564	4.82952	10.242	*	1.10242
7905486	CRCT1	cysteine-rich C-terminal 1	0.0108261	0.999236	24.9808	2.04611	26.8038	2.00128	-6.8011		0.931989
7912784	CROCCP3	ciliary rootlet coiled-coil, rootletin pseudogene 3	0.0204124	0.999236	100.567	5.78328	97.2114	5.21878	3.45191	*	1.03452
8143949	CRYGN	crystallin, gamma N	0.049366	0.999236	120.392	10.515	116.294	13.3031	3.52377		1.03524
8017488	CSH1	chorionic somatomammotropin hormone 1 (placental lactogen)	0.0445595	0.999236	80.4179	4.26487	77.3217	4.91907	4.00421		1.04004
8076056	CSNK1E	casein kinase 1, epsilon	0.032341	0.999236	431.677	34.0939	453.766	34.1496	-4.868	*	0.95132
7991106	CSPG4P5	chondroitin sulfate proteoglycan 4 pseudogene 5	0.00714493	0.999236	107.515	11.8834	120.761	15.2544	-10.9685		0.890315
7965090	CSRP2	cysteine and glycine-rich protein 2	0.000164032	0.999236	153.524	21.5178	168.599	22.8279	-8.94129	*	0.910587
8168762	CSTF2	cleavage stimulation factor, 3' pre-RNA, subunit 2, 64kDa	0.00714493	0.999236	54.4056	5.33687	59.3659	4.42298	-8.35552	*	0.916445
8061396	CSTT	cystatin pseudogene	0.049366	0.999236	8.55594	0.751874	8.03603	0.78493	6.46965		1.0647
8180351	CTBP2	C-terminal binding protein 2	0.0445595	0.999236	250.423	27.5496	260.176	23.7113	-3.74872		0.962513
8108378	CTNNA1	catenin (cadherin-associated protein), alpha 1, 102kDa	0.0401306	0.999236	447.415	48.8043	463.957	41.0861	-3.5654	*	0.964346
7940079	CTNND1	catenin (cadherin-associated protein), delta 1	0.0229874	0.999236	548.769	51.8467	582.31	54.8202	-5.7599		0.942401
8142497	CTTNBP2	cortactin binding protein 2	0.0401306	0.999236	31.2045	3.3538	33.4432	4.757	-6.69417		0.933058
8169808	CXorf64	chromosome X open reading frame 64	0.0159721	0.999236	37.6504	6.80515	44.2634	10.6619	-14.9401		0.850599
7988767	CYP19A1	cytochrome P450, family 19, subfamily A, polypeptide 1	0.0401306	0.999236	20.2824	2.16452	19.308	2.23782	5.04667		1.05047
8051583	CYP1B1	cytochrome P450, family 1, subfamily B, polypeptide 1	0.0401306	0.999236	67.3376	10.6234	61.9624	12.6703	8.67498		1.08675
8041536	CYP1B1-AS1	CYP1B1 antisense RNA 1 (non-protein coding)	0.0289307	0.999236	29.8006	2.78752	27.7332	2.99162	7.45489		1.07455
7901256	CYP4B1	cytochrome P450, family 4, subfamily B, polypeptide 1	0.049366	0.999236	202.483	59.1891	230.654	42.0273	-12.2137		0.877863
8086457	CYP8B1	cytochrome P450, family 8, subfamily B, polypeptide 1	0.0204124	0.999236	27.9499	4.17742	31.016	3.89492	-9.88557		0.901144
8157610	DAB2IP	DAB2 interacting protein	0.0401306	0.999236	198.485	14.6666	208.311	15.4252	-4.71707		0.952829
8168604	DACH2	dachshund homolog 2 (Drosophila)	0.0229874	0.999236	53.1417	4.0806	49.874	5.59991	6.55179	*	1.06552
8038117	DBP	D site of albumin promoter (albumin D-box) binding protein	0.0229874	0.999236	321.717	52.6948	348.558	42.085	-7.70038		0.922996
8009164	DCAF7	DDB1 and CUL4 associated factor 7	0.0445595	0.999236	299.078	22.9142	316.491	29.1004	-5.50192		0.944981
8021245	DCC	deleted in colorectal carcinoma	0.049366	0.999236	35.0545	3.11772	32.9755	2.3168	6.30443		1.06304
8103859	DCTD	dCMP deaminase	0.049366	0.999236	436.353	47.553	449.678	53.2851	-2.96334		0.970367
8026729	DDA1	DET1 and DDB1 associated 1	0.00945282	0.999236	468.722	26.7378	486.129	29.6293	-3.58082		0.964192
7900454	DEM1	defects in morphology 1 homolog (S, cerevisiae)	0.049366	0.999236	75.7891	9.51774	71.3083	3.57843	6.28375		1.06284	*
7999419	DEXI	Dexi homolog (mouse)	0.0401306	0.999236	607.166	73.911	567.841	63.5142	6.92535	*	1.06925
8042801	DGUOK	deoxyguanosine kinase	0.0445595	0.999236	131.363	13.2225	139.413	9.60449	-5.77446		0.942255		*
7979473	DHRS7	dehydrogenase/reductase (SDR family) member 7	0.032341	0.999236	600.657	90.7517	536.511	79.2085	11.9562		1.11956
8162254	DIRAS2	DIRAS family, GTP-binding RAS-like 2	0.0204124	0.999236	49.3591	3.57029	51.8325	4.00176	-4.77207	*	0.952279
8097811	DKFZP434I0714	uncharacterized protein DKFZP434I0714	0.00202179	0.999236	67.6069	4.73786	72.2086	4.19051	-6.37277	*	0.936272
7901948	DLEU2L	deleted in lymphocytic leukemia 2-like	0.00141144	0.999236	8.04319	3.21374	6.22624	1.51964	29.1822	*	1.29182
7950764	DLG2	discs, large homolog 2 (Drosophila)	0.0123596	0.999236	55.055	6.07981	51.0656	5.3293	7.81229		1.07812
8012054	DLG4	discs, large homolog 4 (Drosophila)	0.0258217	0.999236	76.3991	9.39563	70.6176	9.16325	8.18706		1.08187
8126556	DLK2	delta-like 2 homolog (Drosophila)	0.0445595	0.999236	108.912	8.22298	103.79	9.82954	4.93533		1.04935
8141140	DLX5	distal-less homeobox 5	0.0180817	0.999236	57.9438	7.1319	52.3109	6.22188	10.768		1.10768
8131719	DNAH11	dynein, axonemal, heavy chain 11	0.0401306	0.999236	57.0268	33.3363	42.4596	17.1153	34.3084		1.34308
8043055	DNAH6	dynein, axonemal, heavy chain 6	0.032341	0.999236	36.4184	4.47497	32.7897	4.06198	11.0666		1.11067
7995379	DNAJA2	DnaJ (Hsp40) homolog, subfamily A, member 2	0.049366	0.999236	28.9428	4.43521	26.2391	4.97439	10.3042		1.10304
7974190	DNAJC19	DnaJ (Hsp40) homolog, subfamily C, member 19	0.0180817	0.999236	813.467	76.6649	761.444	88.5957	6.8321		1.06832
8000757	DOC2A	double C2-like domains, alpha	0.0140686	0.999236	57.9476	2.85692	55.1671	2.92568	5.0403		1.0504
8164515	DOLK	dolichol kinase	0.049366	0.999236	119.683	13.8137	127.005	12.4522	-5.76538	*	0.942346	*
7941621	DPP3	dipeptidyl-peptidase 3	0.0445595	0.999236	158.992	24.1116	169.808	21.086	-6.36962		0.936304		*
8134026	DPY19L2P4	dpy-19-like 2 pseudogene 4 (C, elegans)	0.0123596	0.999236	24.2423	3.5862	22.2054	3.63151	9.17294		1.09173
7905025	DRD5	dopamine receptor D5	0.0445595	0.999236	50.1215	4.17207	46.6389	4.1083	7.46726		1.07467
7933501	DRGX	dorsal root ganglia homeobox	0.0159721	0.999236	85.8315	8.43618	90.4945	7.69405	-5.15276	*	0.948472
7983413	DUOX1	dual oxidase 1	0.0289307	0.999236	37.7546	2.97133	39.7566	3.35755	-5.03559	*	0.949644
8008995	EFCAB3	EF-hand calcium binding domain 3	0.0401306	0.999236	8.99802	0.779065	9.70194	1.0209	-7.2554		0.927446
7901931	EFCAB7	EF-hand calcium binding domain 7	0.0289307	0.999236	89.3755	25.0778	76.2336	16.7199	17.2391		1.17239	*
7933872	EGR2	early growth response 2	0.032341	0.999236	55.8855	5.96432	53.0474	3.7161	5.35028		1.0535	*
8170850	EMD	emerin	0.036068	0.999236	524.396	71.5019	556.626	78.1199	-5.79019	*	0.942098
8120061	ENPP4	ectonucleotide pyrophosphatase/phosphodiesterase 4 (putative)	0.00334167	0.999236	198.107	25.9527	180.528	22.179	9.73754	*	1.09738	*
8129497	EPB41L2	erythrocyte membrane protein band 4,1-like 2	0.0140686	0.999236	283.048	50.3704	326.003	71.2753	-13.1764		0.868236
8122843	ESR1	estrogen receptor 1	0.0445595	0.999236	153.927	19.9065	168.092	24.4687	-8.42717		0.915728
8042373	ETAA1	Ewing tumor-associated antigen 1	0.032341	0.999236	61.0869	7.35638	65.601	6.98793	-6.88113		0.931189
8068593	ETS2	v-ets erythroblastosis virus E26 oncogene homolog 2 (avian)	0.0229874	0.999236	475.156	106.14	418.789	59.523	13.4596		1.1346
7987623	EXD1	exonuclease 3'-5' domain containing 1	0.032341	0.999236	23.0218	1.79454	25.1232	3.30348	-8.36436		0.916356
8112731	F2RL2	coagulation factor II (thrombin) receptor-like 2	0.00169373	0.999236	15.5904	1.22065	17.0596	1.67294	-8.61214	*	0.913879
7922174	F5	coagulation factor V (proaccelerin, labile factor)	0.0159721	0.999236	45.1145	4.31015	41.8408	3.67589	7.82438	*	1.07824
7914342	FABP3	fatty acid binding protein 3, muscle and heart (mammary-derived growth inhibitor)	0.0140686	0.999236	4534.49	826.896	4041.83	874.732	12.1892		1.12189	*
7945058	FAM118B	family with sequence similarity 118, member B	0.0229874	0.999236	618.444	77.0359	569.958	88.5682	8.50695		1.08507
7985398	FAM154B	family with sequence similarity 154, member B	0.0289307	0.999236	33.6795	7.65133	32.093	14.6109	4.94341	*	1.04943
8016033	FAM171A2	family with sequence similarity 171, member A2	0.0445595	0.999236	71.3313	5.35906	65.8973	9.09453	8.24606		1.08246
7928671	FAM213A	family with sequence similarity 213, member A	0.0289307	0.999236	148.823	14.413	160.476	27.8622	-7.26106		0.927389
8095819	FAM47E	family with sequence similarity 47, member E	0.00945282	0.999236	104.469	16.2299	118.309	15.5194	-11.6983	*	0.883017
7983991	FAM81A	family with sequence similarity 81, member A	0.049366	0.999236	32.2797	3.68198	31.1761	3.00285	3.54008	*	1.0354
8000957	FBXL19-AS1	FBXL19 antisense RNA 1 (non-protein coding)	0.00617981	0.999236	37.7635	3.28411	35.2088	4.06971	7.25594	*	1.07256
7996423	FBXL8	F-box and leucine-rich repeat protein 8	0.0258217	0.999236	128.246	8.60184	121.243	8.7235	5.77617		1.05776
8130032	FBXO30	F-box protein 30	0.0123596	0.999236	621.769	71.9182	563.842	96.1145	10.2737	*	1.10274
7959039	FBXW8	F-box and WD repeat domain containing 8	0.0289307	0.999236	155.08	13.9102	162.836	13.1497	-4.76292		0.952371
7905060	FCGR1A	Fc fragment of IgG, high affinity Ia, receptor (CD64)	0.00714493	0.999236	26.2054	4.37658	23.3502	3.61221	12.228	*	1.12228
7919133	FCGR1B	Fc fragment of IgG, high affinity Ib, receptor (CD64)	0.0123596	0.999236	28.5959	4.67863	25.3046	4.32962	13.0067		1.13007
7906786	FCRLA	Fc receptor-like A	0.0258217	0.999236	37.5493	5.58725	34.6742	3.34143	8.29172		1.08292
7906797	FCRLB	Fc receptor-like B	0.00532913	0.999236	57.3537	4.94977	53.3914	4.72971	7.42129	*	1.07421
7951654	FDXACB1	ferredoxin-fold anticodon binding domain containing 1	0.0401306	0.999236	23.8774	2.72429	25.3664	2.73903	-5.87002		0.9413
8142580	FEZF1	FEZ family zinc finger 1	0.0289307	0.999236	40.5044	3.62894	42.9552	2.35359	-5.70529	*	0.942947
8096050	FGF5	fibroblast growth factor 5	0.00457764	0.999236	40.5331	4.4609	37.7459	3.88774	7.38414	*	1.07384	*
8099467	FGFBP1	fibroblast growth factor binding protein 1	0.0445595	0.999236	41.8897	3.45089	39.3844	3.32966	6.36113		1.06361
7954492	FGFR1OP2	FGFR1 oncogene partner 2	0.032341	0.999236	210.719	15.9379	197.882	18.201	6.48714		1.06487
8110265	FGFR4	fibroblast growth factor receptor 4	0.0445595	0.999236	102.536	7.55874	107.899	13.0108	-4.97043	*	0.950296
8093440	FGFRL1	fibroblast growth factor receptor-like 1	0.036068	0.999236	219.477	19.0273	230.01	21.1021	-4.57943		0.954206	*	*
8056323	FIGN	fidgetin	0.032341	0.999236	132.768	20.6918	144.774	24.251	-8.2926		0.917074
8040530	FKBP1B	FK506 binding protein 1B, 12,6 kDa	0.036068	0.999236	118.97	7.40341	124.148	6.88978	-4.17008		0.958299
7940914	FKBP2	FK506 binding protein 2, 13kDa	0.00945282	0.999236	123.05	8.84049	129.757	11.4285	-5.169		0.94831	*
8099817	FLJ13197	uncharacterized FLJ13197	0.00391769	0.999236	63.9745	9.50623	70.0837	9.58229	-8.71692	*	0.912831
7971915	FLJ25694	uncharacterized protein FLJ25694	0.049366	0.999236	65.7909	5.7281	71.0092	9.57688	-7.34872		0.926513
8010832	FN3KRP	fructosamine 3 kinase related protein	0.0445595	0.999236	118.44	15.4205	122.035	15.597	-2.94639		0.970536
7939897	FOLH1	folate hydrolase (prostate-specific membrane antigen) 1	0.0180817	0.999236	43.4245	7.55923	53.0196	15.754	-18.0972	*	0.819028
7949532	FOSL1	FOS-like antigen 1	0.036068	0.999236	152.999	8.9501	160.496	10.7912	-4.67093		0.953291
7901311	FOXD2	forkhead box D2	0.0258217	0.999236	69.4839	7.67292	73.8347	5.75884	-5.89264		0.941074
8109901	FOXI1	forkhead box I1	0.0258217	0.999236	96.7394	8.0175	93.4465	4.52147	3.52377		1.03524
8131253	FOXK1	forkhead box K1	0.049366	0.999236	244.308	21.5233	253.788	18.5215	-3.73542		0.962646
8088776	FOXP1	forkhead box P1	0.0123596	0.999236	282.823	33.2291	304.535	35.1312	-7.12955		0.928705	*
8061497	FRG1B	FSHD region gene 1 family, member B	0.036068	0.999236	156.002	16.587	165.457	25.7838	-5.71441	*	0.942856
8161964	FRMD3	FERM domain containing 3	0.00823212	0.999236	333.284	36.752	303.054	31.4503	9.97514		1.09975
7932132	FRMD4A	FERM domain containing 4A	0.0180817	0.999236	90.8144	7.48758	101.124	24.0924	-10.1947	*	0.898053
8024816	FSD1	fibronectin type III and SPRY domain containing 1	0.0445595	0.999236	57.6782	5.75893	61.5786	5.32792	-6.334		0.93666	*
7938111	FXC1	fracture callus 1 homolog (rat)	0.0123596	0.999236	354.299	19.2537	370.641	20.8437	-4.40908		0.955909
7951977	FXYD6	FXYD domain containing ion transport regulator 6	0.00823212	0.999236	376.096	58.6376	418.016	52.8315	-10.0283	*	0.899717
8105061	FYB	FYN binding protein	0.049366	0.999236	13.8868	3.69717	12.326	1.54767	12.663		1.12663
8097586	GAB1	GRB2-associated binding protein 1	0.049366	0.999236	945.744	174.13	1029.55	184.417	-8.13975		0.918602
8012110	GABARAP	GABA(A) receptor-associated protein	0.00532913	0.999236	3752.65	239.198	3928.52	212.702	-4.47666	*	0.955233
8124654	GABBR1	gamma-aminobutyric acid (GABA) B receptor, 1	0.036068	0.999236	155.325	21.184	171.359	36.3059	-9.35682		0.906432
8115651	GABRB2	gamma-aminobutyric acid (GABA) A receptor, beta 2	0.0289307	0.999236	42.9962	5.49344	40.3217	3.9124	6.63291	*	1.06633
7902227	GADD45A	growth arrest and DNA-damage-inducible, alpha	0.032341	0.999236	94.1131	13.505	85.7136	7.51072	9.79949	*	1.09799
7963313	GALNT6	UDP-N-acetyl-alpha-D-galactosamine:polypeptide N-acetylgalactosaminyltransferase 6 (GalNAc-T6)	0.0204124	0.999236	55.9955	4.2116	59.1429	3.92225	-5.32166		0.946783
8098307	GALNTL6	UDP-N-acetyl-alpha-D-galactosamine:polypeptide N-acetylgalactosaminyltransferase-like 6	0.00532913	0.999236	37.4396	7.77654	33.0601	5.34501	13.2473		1.13247
7998103	GAS8	growth arrest-specific 8	0.00283813	0.999236	207.265	31.3746	188.767	30.4228	9.79931	*	1.09799
8020455	GATA6	GATA binding protein 6	0.0289307	0.999236	94.2585	11.1163	100.546	9.46172	-6.2532		0.937468
8008802	GDPD1	glycerophosphodiester phosphodiesterase domain containing 1	0.0445595	0.999236	63.4099	9.91153	57.6173	8.1958	10.0536		1.10054
8171373	GEMIN8	gem (nuclear organelle) associated protein 8	0.036068	0.999236	84.1213	9.55088	79.6833	11.1106	5.56963	*	1.0557
8002082	GFOD2	glucose-fructose oxidoreductase domain containing 2	0.0229874	0.999236	72.9358	4.22895	67.5096	7.99177	8.03772		1.08038
7936494	GFRA1	GDNF family receptor alpha 1	0.036068	0.999236	108.698	15.3029	117.273	18.7788	-7.31218	*	0.926878		*
8151032	GGH	gamma-glutamyl hydrolase (conjugase, folylpolygammaglutamyl hydrolase)	0.0180817	0.999236	15.0833	1.64347	13.4794	1.9984	11.8994	*	1.11899	*
8014969	GJD3	gap junction protein, delta 3, 31,9kDa	0.0159721	0.999236	158.002	12.4258	167.184	11.8775	-5.49229		0.945077
7957245	GLIPR1L1	GLI pathogenesis-related 1 like 1	0.0401306	0.999236	20.9835	1.33817	20.3034	1.78122	3.34984	*	1.0335
8174263	GLRA4	glycine receptor, alpha 4	0.0258217	0.999236	33.2568	4.59218	35.0697	3.25644	-5.16924		0.948308
8113214	GLRX	glutaredoxin (thioltransferase)	0.00239944	0.999236	385.544	79.4206	324.219	65.1504	18.9148	*	1.18915
7934852	GLUD1	glutamate dehydrogenase 1	0.0159721	0.999236	610.09	53.1162	647.344	45.189	-5.75491		0.942451
8032509	GNG7	guanine nucleotide binding protein (G protein), gamma 7	0.036068	0.999236	115.065	12.4795	125.393	16.0187	-8.23681		0.917632
8046306	GORASP2	golgi reassembly stacking protein 2, 55kDa	0.0401306	0.999236	698.106	40.5918	723.629	46.6161	-3.52718	*	0.964728	*
8092845	GP5	glycoprotein V (platelet)	0.0445595	0.999236	92.7477	8.18714	87.3029	5.93089	6.23671		1.06237
8124998	GPANK1	G patch domain and ankyrin repeats 1	0.049366	0.999236	102.397	9.92191	108.135	5.54755	-5.30616		0.946938
8172548	GPKOW	G patch domain and KOW motifs	0.0445595	0.999236	236.277	17.8736	226.445	13.2969	4.34193		1.04342	*
8081214	GPR15	G protein-coupled receptor 15	0.0401306	0.999236	21.5061	4.19706	19.0939	2.58815	12.6333		1.12633
8168531	GPR174	G protein-coupled receptor 174	0.00714493	0.999236	23.7906	13.4928	18.9804	6.4316	25.3434		1.25343
7972548	GPR18	G protein-coupled receptor 18	0.036068	0.999236	32.4783	5.06222	29.2632	4.07432	10.9869		1.10987
8080958	GPR27	G protein-coupled receptor 27	0.0445595	0.999236	256.35	16.7682	249.757	17.7392	2.63968		1.0264
8128316	GPR63	G protein-coupled receptor 63	0.0401306	0.999236	27.4315	3.68042	31.2329	5.30109	-12.1711		0.878289
8124588	GPX6	glutathione peroxidase 6 (olfactory)	0.036068	0.999236	31.6583	2.88376	29.3619	2.9046	7.82083		1.07821
8056327	GRB14	growth factor receptor-bound protein 14	0.00202179	0.999236	115.53	44.6695	84.6465	28.9535	36.4854	*	1.36485
8167654	GSPT2	G1 to S phase transition 2	0.0204124	0.999236	137.471	16.3205	150.05	11.4662	-8.38284	*	0.916172
8127065	GSTA2	glutathione S-transferase alpha 2	0.0289307	0.999236	11.2416	1.04611	10.4723	1.32225	7.34577		1.07346
8071801	GSTTP1	glutathione S-transferase theta pseudogene 1	0.049366	0.999236	15.0343	2.90528	16.9431	2.63372	-11.266		0.88734
8105991	GUSBP3	glucuronidase, beta pseudogene 3	0.0258217	0.999236	1963.37	315.048	2089.09	346.703	-6.01812		0.939819
8102988	GYPE	glycophorin E (MNS blood group)	0.0159721	0.999236	37.7436	4.71059	42.126	4.4984	-10.403		0.89597
7945680	H19	H19, imprinted maternally expressed transcript (non-protein coding)	0.0445595	0.999236	2308.18	673.809	2431.99	488.811	-5.09091		0.949091
8169740	H3F3A	H3 histone, family 3A	0.049366	0.999236	1207.29	91.3281	1160.5	82.5953	4.0317		1.04032		*
7930561	HABP2	hyaluronan binding protein 2	0.00945282	0.999236	57.4037	4.39507	54.2115	4.26369	5.88849	*	1.05888
8040639	HADHB	hydroxyacyl-CoA dehydrogenase/3-ketoacyl-CoA thiolase/enoyl-CoA hydratase (trifunctional protein), beta subunit	0.0229874	0.999236	3091.39	443.306	2826.36	357.268	9.37711		1.09377
7899643	HCRTR1	hypocretin (orexin) receptor 1	0.0108261	0.999236	87.8129	6.19098	83.4909	7.28862	5.17662	*	1.05177
7962659	HDAC7	histone deacetylase 7	0.0445595	0.999236	196.768	10.9493	206.123	19.8327	-4.53875		0.954612
7988672	HDC	histidine decarboxylase	0.00823212	0.999236	29.3081	3.32556	31.8889	4.17759	-8.09324	*	0.919068
8024864	HDGFRP2	hepatoma-derived growth factor-related protein 2	0.0401306	0.999236	224.442	12.0537	215.053	14.6175	4.36593		1.04366
8049825	HDLBP	high density lipoprotein binding protein	0.00945282	0.999236	64.8769	6.16461	71.1704	8.23126	-8.8429		0.911571
8007745	HEXIM1	hexamethylene bis-acetamide inducible 1	0.0258217	0.999236	331.538	49.6711	306.253	47.7322	8.25641		1.08256
7902282	HHLA3	HERV-H LTR-associating 3	0.0401306	0.999236	67.251	9.57759	71.7537	8.95499	-6.27519		0.937248
8156538	HIATL1	hippocampus abundant transcript-like 1	0.0445595	0.999236	240.538	37.0236	256.771	21.5139	-6.32229		0.936777
8113879	HINT1	histidine triad nucleotide binding protein 1	0.0229874	0.999236	124.129	9.28977	131.506	10.4165	-5.60986	*	0.943901
8124540	HIST1H2AM	histone cluster 1, H2am	0.0289307	0.999236	20.3629	3.53178	18.3501	2.08074	10.9687		1.10969
8117389	HIST1H2BE	histone cluster 1, H2be	0.0289307	0.999236	25.8656	2.97364	27.6771	2.31399	-6.54517	*	0.934548
8180093	HLA-DOA	major histocompatibility complex, class II, DO alpha	0.036068	0.999236	121.968	16.5628	114.358	16.3289	6.65429		1.06654
8008588	HLF	hepatic leukemia factor	0.00714493	0.999236	198.949	38.6927	220.02	15.8826	-9.57677		0.904232
7919055	HMGCS2	3-hydroxy-3-methylglutaryl-CoA synthase 2 (mitochondrial)	0.0180817	0.999236	349.904	319.238	222.061	195.349	57.5709		1.57571
8138718	HOXA2	homeobox A2	0.0289307	0.999236	85.5189	14.9178	76.9682	12.5259	11.1094		1.11109
8138728	HOXA4	homeobox A4	0.00334167	0.999236	249.885	53.8067	214.616	44.9164	16.4332	*	1.16433
8138735	HOXA5	homeobox A5	0.0258217	0.999236	135.71	14.9337	126.345	14.8198	7.4122		1.07412		*
8138741	HOXA6	homeobox A6	0.032341	0.999236	218.807	26.8042	205.598	29.5525	6.42484	*	1.06425
8131967	HOXA-AS2	HOXA cluster antisense RNA 2 (non-protein coding)	0.0204124	0.999236	25.2012	2.97913	23.8114	2.53225	5.83693		1.05837
8016487	HOXB13	homeobox B13	0.0445595	0.999236	57.7803	8.04314	62.4362	7.29444	-7.45705		0.92543
8046536	HOXD10	homeobox D10	0.00334167	0.999236	30.752	2.95663	33.4964	3.84792	-8.19305	*	0.91807
7915245	HPCAL4	hippocalcin like 4	0.0445595	0.999236	47.5945	6.34177	45.3967	4.43606	4.84133		1.04841
7898677	HS6ST1	heparan sulfate 6-O-sulfotransferase 1	0.00117111	0.999236	316.073	23.2583	288.008	25.1807	9.74444	*	1.09744
8055130	HS6ST1	heparan sulfate 6-O-sulfotransferase 1	0.00391769	0.999236	316.963	20.0889	297.271	23.7464	6.62431	*	1.06624
8007263	HSD17B1	hydroxysteroid (17-beta) dehydrogenase 1	0.0445595	0.999236	122.056	12.3643	113.172	7.50737	7.85026		1.0785
7904421	HSD3B1	hydroxy-delta-5-steroid dehydrogenase, 3 beta- and steroid delta-isomerase 1	0.0229874	0.999236	25.978	2.53365	24.7847	1.44762	4.81481		1.04815
7986407	HSP90B2P	heat shock protein 90kDa beta (Grp94), member 2, pseudogene	0.049366	0.999236	39.0202	5.69109	41.6518	4.80262	-6.31807		0.936819
7902930	HSP90B3P	heat shock protein 90kDa beta (Grp94), member 3, pseudogene	0.00714493	0.999236	17.6849	1.93384	19.1094	1.64175	-7.4543	*	0.925457
8059680	HTR2B	5-hydroxytryptamine (serotonin) receptor 2B, G protein-coupled	0.0229874	0.999236	27.9395	3.07279	25.5405	3.23828	9.39286		1.09393
8154627	IFNA1	interferon, alpha 1	0.00457764	0.999236	20.5156	2.22919	18.3755	1.52208	11.6466	*	1.11647
8160389	IFNA10	interferon, alpha 10	0.00823212	0.999236	8.63401	1.51871	7.66303	0.886678	12.6709		1.12671
8160383	IFNA14	interferon, alpha 14	0.0258217	0.999236	7.70862	0.827739	8.12079	0.705419	-5.07555		0.949245
8075828	IFT27	intraflagellar transport 27 homolog (Chlamydomonas)	0.00532913	0.999236	93.7122	5.65627	87.4898	7.43795	7.11218	*	1.07112
7989785	IGDCC4	immunoglobulin superfamily, DCC subclass, member 4	0.0229874	0.999236	118.104	10.8932	112.445	11.5168	5.03264		1.05033	*
8139488	IGFBP3	insulin-like growth factor binding protein 3	0.032341	0.999236	143.64	11.9945	135.433	15.6933	6.06004		1.0606	*
7965681	IKBIP	IKBKB interacting protein	0.032341	0.999236	24.9507	2.30076	26.3216	2.17221	-5.20816		0.947918	*
8170955	IKBKG	inhibitor of kappa light polypeptide gene enhancer in B-cells, kinase gamma	0.032341	0.999236	56.5707	5.76919	53.2008	5.51506	6.33447		1.06334
7936826	IKZF5	IKAROS family zinc finger 5 (Pegasus)	0.0445595	0.999236	248.082	27.8247	263.97	29.4052	-6.01888	*	0.939811	*
8043981	IL1R2	interleukin 1 receptor, type II	0.0445595	0.999236	47.0143	13.4217	40.4967	4.47789	16.0942		1.16094
7994292	IL21R	interleukin 21 receptor	0.049366	0.999236	66.0075	6.30523	62.357	5.06743	5.8542		1.05854
7964795	IL26	interleukin 26	0.0180817	0.999236	8.04922	0.972902	8.88223	1.08558	-9.37843		0.906216
8131803	IL6	interleukin 6 (interferon, beta 2)	0.036068	0.999236	29.797	3.88205	28.5689	2.82709	4.29887		1.04299
7905789	IL6R	interleukin 6 receptor	0.0445595	0.999236	263.98	62.917	233.702	43.9369	12.9557		1.12956
8114256	IL9	interleukin 9	0.00945282	0.999236	32.0346	1.71132	35.0095	3.08938	-8.49734	*	0.915027
8150906	IMPAD1	inositol monophosphatase domain containing 1	0.00714493	0.999236	746.506	96.8767	799.803	112.383	-6.66375		0.933363
8044927	INHBB	inhibin, beta B	0.0159721	0.999236	180.645	14.1268	170.951	14.6194	5.67103		1.05671
8162421	IPPK	inositol 1,3,4,5,6-pentakisphosphate 2-kinase	0.0445595	0.999236	157.872	15.9905	150.874	16.1688	4.63824	*	1.04638
7966596	IQCD	IQ motif containing D	0.0401306	0.999236	42.5837	4.90913	39.2971	4.77979	8.36347		1.08363
7980338	IRF2BPL	interferon regulatory factor 2 binding protein-like	0.0180817	0.999236	205.884	31.1731	190.717	24.3587	7.95284	*	1.07953
8173106	ITIH6	inter-alpha-trypsin inhibitor heavy chain family, member 6	0.0180817	0.999236	73.4809	7.13114	67.7138	4.55426	8.51679		1.08517
8028908	ITPKC	inositol-trisphosphate 3-kinase C	0.0289307	0.999236	106.384	8.63463	112.887	7.52286	-5.76121		0.942388
8116998	JARID2	jumonji, AT rich interactive domain 2	0.00823212	0.999236	294.647	28.8868	310.881	24.0055	-5.22212		0.947779
7943314	JRKL	jerky homolog-like (mouse)	0.00117111	0.999236	87.8633	8.72869	78.9255	6.99986	11.3244	*	1.11324
7953274	KCNA1	potassium voltage-gated channel, shaker-related subfamily, member 1 (episodic ataxia with myokymia)	0.0289307	0.999236	77.9607	5.88395	82.1337	5.99039	-5.08072	*	0.949193
7953278	KCNA5	potassium voltage-gated channel, shaker-related subfamily, member 5	0.0289307	0.999236	65.4095	8.01944	70.2317	7.65615	-6.8662		0.931338
7918558	KCND3	potassium voltage-gated channel, Shal-related subfamily, member 3	0.036068	0.999236	108.101	24.7131	114.14	26.0102	-5.29048	*	0.947095
8078196	KCNH8	potassium voltage-gated channel, subfamily H (eag-related), member 8	0.00532913	0.999236	18.0186	1.9863	16.4097	1.16504	9.80431	*	1.09804
7930833	KCNK18	potassium channel, subfamily K, member 18	0.049366	0.999236	53.4088	4.73475	51.2511	6.2697	4.21012	*	1.0421
8066475	KCNS1	potassium voltage-gated channel, delayed-rectifier, subfamily S, member 1	0.0140686	0.999236	38.5573	4.09958	35.9945	3.14174	7.11984		1.0712	*
8108905	KCTD16	potassium channel tetramerisation domain containing 16	0.00532913	0.999236	28.5672	5.10346	31.6728	3.87019	-9.80509		0.901949
7985248	KIAA1024	KIAA1024	0.0229874	0.999236	61.3614	9.16413	68.4677	13.4963	-10.379		0.89621
8094542	KIAA1239	KIAA1239	0.00945282	0.999236	20.0479	1.4904	21.134	1.66292	-5.13889		0.948611
8173621	KIAA2022	KIAA2022	0.0123596	0.999236	41.5262	4.55703	37.9289	3.41884	9.48426		1.09484
7913271	KIF17	kinesin family member 17	0.0445595	0.999236	63.0832	5.33962	59.9409	4.31294	5.24235		1.05242
8031200	KIR3DX1	killer cell immunoglobulin-like receptor, three domains, X1	0.0289307	0.999236	20.7406	2.75967	22.2127	2.19814	-6.62748		0.933725
8095110	KIT	v-kit Hardy-Zuckerman 4 feline sarcoma viral oncogene homolog	0.0445595	0.999236	37.8619	8.7414	44.8723	11.3307	-15.6231		0.843769
8040211	KLF11	Kruppel-like factor 11	0.00945282	0.999236	286.849	54.3077	244.607	38.3848	17.2694		1.17269
8040490	KLHL29	kelch-like 29 (Drosophila)	0.0180817	0.999236	79.0272	8.8088	72.4199	8.68544	9.12353		1.09124
7963396	KRT75	keratin 75	0.00457764	0.999236	44.1786	3.64131	40.4391	3.28877	9.24709	*	1.09247
8069150	KRTAP10-9	keratin associated protein 10-9	0.0229874	0.999236	227.585	33.0372	207.382	23.4014	9.74185	*	1.09742
8069161	KRTAP12-3	keratin associated protein 12-3	0.049366	0.999236	103.056	9.39886	97.8611	4.73588	5.30854		1.05309
8015232	KRTAP4-5	keratin associated protein 4-5	0.0258217	0.999236	70.0561	9.83294	75.4653	10.1665	-7.16778	*	0.928322
7937698	KRTAP5-1	keratin associated protein 5-1	0.0108261	0.999236	237.969	14.4857	224.299	16.7376	6.09478		1.06095
7945648	KRTAP5-2	keratin associated protein 5-2	0.00617981	0.999236	158.465	9.04152	148.391	13.7727	6.7887	*	1.06789
8174779	LAMP2	lysosomal-associated membrane protein 2	0.0401306	0.999236	1179.95	104.098	1118.21	83.1724	5.52111		1.05521
7935968	LDB1	LIM domain binding 1	0.0445595	0.999236	823.526	77.4128	856.452	81.0756	-3.84452		0.961555
7899023	LDLRAP1	low density lipoprotein receptor adaptor protein 1	0.00823212	0.999236	195.821	19.1693	210.679	11.9694	-7.05242	*	0.929476
8072876	LGALS1	lectin, galactoside-binding, soluble, 1	0.0123596	0.999236	2215.29	308.473	2054.24	369.963	7.83976	*	1.0784
8042283	LGALSL	lectin, galactoside-binding-like	0.0258217	0.999236	1705.99	307.681	1901.83	339.908	-10.2972		0.897028
8006681	LHX1	LIM homeobox 1	0.00141144	0.999236	92.1718	5.96903	86.3007	4.29289	6.80304	*	1.06803
8031213	LILRA1	leukocyte immunoglobulin-like receptor, subfamily A (with TM domain), member 1	0.0258217	0.999236	68.9634	26.6428	59.703	9.01719	15.5107		1.15511
8072461	LIMK2	LIM domain kinase 2	0.000522614	0.999236	116.656	13.315	105.664	7.62032	10.4027	*	1.10403
8067836	LINC00314	long intergenic non-protein coding RNA 314	0.0401306	0.999236	16.1692	8.54706	20.2059	8.14964	-19.978		0.80022
8012416	LINC00324	long intergenic non-protein coding RNA 324	0.036068	0.999236	33.3717	4.2991	31.0403	4.69743	7.5109	*	1.07511
8005407	LLGL1	lethal giant larvae homolog 1 (Drosophila)	0.036068	0.999236	147.629	8.80372	144.334	10.3062	2.28276	*	1.02283		*
7963024	LMBR1L	limb region 1 homolog (mouse)-like	0.036068	0.999236	193.004	10.1519	187.797	11.7673	2.77277		1.02773
8158625	LOC100129785	uncharacterized LOC100129785	0.0180817	0.999236	75.5553	7.2191	81.7613	6.7488	-7.5904		0.924096
8092702	LOC100132319	uncharacterized LOC100132319	0.036068	0.999236	25.8994	2.6722	24.0212	1.97356	7.81926		1.07819
8133752	LOC100133091	uncharacterized LOC100133091	0.0445595	0.999236	215.723	19.0823	222.881	16.371	-3.21174	*	0.967883
7976808	LOC100288160	esophagus cancer-related gene-2 interaction susceptibility protein	0.0140686	0.999236	67.9498	6.31699	73.2385	7.34813	-7.22123	*	0.927788
7955135	LOC255411	uncharacterized LOC255411	0.0140686	0.999236	11.7003	1.25685	13.8314	2.685	-15.4081		0.845919
8102247	LOC285456	uncharacterized LOC285456	0.0445595	0.999236	23.7065	4.36282	27.9838	6.0863	-15.2849		0.847151
8149161	LOC349196	uncharacterized LOC349196	0.00714493	0.999236	146.91	20.4173	158.402	17.9183	-7.25514		0.927449
8149210	LOC349196	uncharacterized LOC349196	0.00714493	0.999236	146.91	20.4173	158.402	17.9183	-7.25514		0.927449
8144410	LOC349196	uncharacterized LOC349196	0.0180817	0.999236	140.745	18.6104	150.549	17.903	-6.51216		0.934878
8149153	LOC349196	uncharacterized LOC349196	0.0180817	0.999236	147.278	20.7713	156.654	17.5066	-5.98515		0.940149
8149157	LOC349196	uncharacterized LOC349196	0.0180817	0.999236	147.278	20.7713	156.654	17.5066	-5.98515		0.940149
8149151	LOC349196	uncharacterized LOC349196	0.0289307	0.999236	150.055	21.0782	159.048	17.4374	-5.65445		0.943455
8149214	LOC349196	uncharacterized LOC349196	0.0289307	0.999236	150.055	21.0782	159.048	17.4374	-5.65445		0.943455
8144420	LOC349196	uncharacterized LOC349196	0.0445595	0.999236	137.97	17.7409	146.085	18.0389	-5.5547		0.944453
8144494	LOC349196	uncharacterized LOC349196	0.0445595	0.999236	137.97	17.7409	146.085	18.0389	-5.5547		0.944453
8144416	LOC349196	uncharacterized LOC349196	0.049366	0.999236	147.816	19.4264	155.894	17.8114	-5.18169		0.948183
8144418	LOC349196	uncharacterized LOC349196	0.049366	0.999236	147.816	19.4264	155.894	17.8114	-5.18169		0.948183
8144490	LOC349196	uncharacterized LOC349196	0.049366	0.999236	147.816	19.4264	155.894	17.8114	-5.18169		0.948183
8144492	LOC349196	uncharacterized LOC349196	0.049366	0.999236	147.816	19.4264	155.894	17.8114	-5.18169		0.948183
8015730	LOC388387	uncharacterized LOC388387	0.0401306	0.999236	97.3173	11.6748	104.451	9.63958	-6.82956		0.931704
8029306	LOC390940	uncharacterized protein ENSP00000244321	0.0401306	0.999236	51.2948	4.00872	54.4004	3.87404	-5.70871		0.942913
8159235	LOC401557	uncharacterized LOC401557	0.0401306	0.999236	39.7585	3.63647	37.0864	3.90826	7.20513		1.07205
7991577	LOC440313	uncharacterized LOC440313	0.049366	0.999236	41.2532	4.43418	44.4134	4.83666	-7.11543		0.928846
8112883	LOC644936	actin, beta pseudogene	0.0204124	0.999236	154.744	14.6018	164.52	13.062	-5.94196		0.94058
8071523	LOC729461	uncharacterized LOC729461	0.036068	0.999236	33.3516	3.94215	30.8816	3.5808	7.99816	*	1.07998
8074737	LOC729461	uncharacterized LOC729461	0.036068	0.999236	33.3516	3.94215	30.8816	3.5808	7.99816	*	1.07998
7935553	LOXL4	lysyl oxidase-like 4	0.000522614	0.999236	140.205	22.33	123.624	9.82217	13.4117	*	1.13412	*
8062658	LPIN3	lipin 3	0.0289307	0.999236	67.3567	6.51436	73.5982	7.28716	-8.48057	*	0.915194
8119390	LRFN2	leucine rich repeat and fibronectin type III domain containing 2	0.0258217	0.999236	55.4123	5.61537	51.5653	5.4406	7.4604		1.0746
8001971	LRRC29	leucine rich repeat containing 29	0.0401306	0.999236	75.9888	4.76163	79.7708	6.53336	-4.74101		0.95259	*
8086150	LRRFIP2	leucine rich repeat (in FLII) interacting protein 2	0.0401306	0.999236	1887.22	206.412	1805.12	247.38	4.54786		1.04548
7954810	LRRK2	leucine-rich repeat kinase 2	0.0258217	0.999236	167.112	56.6572	134.845	13.6377	23.9294		1.23929
8053315	LRRTM4	leucine rich repeat transmembrane neuronal 4	0.0140686	0.999236	109.236	26.0458	123.993	24.9042	-11.9016		0.880984
7905028	LSP1	lymphocyte-specific protein 1	0.0123596	0.999236	226.769	24.6802	241.792	26.4426	-6.2134	*	0.937866
8028872	LTBP4	latent transforming growth factor beta binding protein 4	0.049366	0.999236	310.304	43.4403	337.729	37.4903	-8.12055		0.918794
8125038	LY6G6E	lymphocyte antigen 6 complex, locus G6E (pseudogene)	0.049366	0.999236	74.4463	6.5262	79.7381	7.71361	-6.63647		0.933635
8178582	LY6G6E	lymphocyte antigen 6 complex, locus G6E (pseudogene)	0.049366	0.999236	74.4463	6.5262	79.7381	7.71361	-6.63647		0.933635
8179810	LY6G6E	lymphocyte antigen 6 complex, locus G6E (pseudogene)	0.049366	0.999236	74.4463	6.5262	79.7381	7.71361	-6.63647		0.933635
8054200	LYG2	lysozyme G-like 2	0.032341	0.999236	26.1405	2.96934	24.4255	3.37093	7.02167		1.07022
8149612	LZTS1	leucine zipper, putative tumor suppressor 1	0.00714493	0.999236	96.5542	7.71608	92.9053	6.61015	3.92751	*	1.03928
8175690	MAGEA10	melanoma antigen family A, 10	0.0258217	0.999236	39.5597	2.5459	40.82	3.99408	-3.08746	*	0.969125
8173665	MAGEE2	melanoma antigen family E, 2	0.0180817	0.999236	28.2718	2.12451	26.0293	3.10693	8.61518	*	1.08615
8168466	MAGT1	magnesium transporter 1	0.0258217	0.999236	5.80529	0.390791	5.52554	0.330511	5.06271		1.05063
8123893	MAK	male germ cell-associated kinase	0.00391769	0.999236	24.0205	2.09299	22.6742	1.60158	5.93737	*	1.05937
7899029	MAN1C1	mannosidase, alpha, class 1C, member 1	0.0258217	0.999236	167.414	9.85159	173.921	10.7893	-3.74171	*	0.962583
8062371	MANBAL	mannosidase, beta A, lysosomal-like	0.00239944	0.999236	132.708	12.3262	143.886	20.4692	-7.76844	*	0.922316
8009476	MAP2K6	mitogen-activated protein kinase kinase 6	0.036068	0.999236	566.089	60.9574	521.905	86.9312	8.46604		1.08466
7929689	MARVELD1	MARVEL domain containing 1	0.0140686	0.999236	122.045	11.1302	131.471	11.5496	-7.16951		0.928305
8060705	MAVS	mitochondrial antiviral signaling protein	0.0445595	0.999236	400.774	43.8099	421.204	30.4946	-4.85035		0.951497
8161249	MCART1	mitochondrial carrier triple repeat 1	0.0159721	0.999236	50.1696	4.28131	46.8856	3.97296	7.00426	*	1.07004
8177964	MCCD1	mitochondrial coiled-coil domain 1	0.0401306	0.999236	113.699	9.20704	119.758	9.49592	-5.05964		0.949404
8179246	MCCD1	mitochondrial coiled-coil domain 1	0.0401306	0.999236	113.699	9.20704	119.758	9.49592	-5.05964		0.949404
7917283	MCOLN2	mucolipin 2	0.0401306	0.999236	34.3156	5.68802	38.0156	5.22937	-9.73282		0.902672
8127854	ME1	malic enzyme 1, NADP(+)-dependent, cytosolic	0.032341	0.999236	670.571	118.917	636.627	119.446	5.33182		1.05332
8110886	MED10	mediator complex subunit 10	0.00457764	0.999236	137.469	23.2009	120.986	17.3161	13.6244	*	1.13624
7976795	MEG3	maternally expressed 3 (non-protein coding)	0.0123596	0.999236	207.639	26.6119	229.952	36.181	-9.70343	*	0.902966
8042356	MEIS1	Meis homeobox 1	0.0159721	0.999236	159.773	23.182	171.425	22.1499	-6.7974	*	0.932026
8134821	MEPCE	methylphosphate capping enzyme	0.0180817	0.999236	164.355	12.3976	172.636	11.799	-4.79723		0.952028
8094070	METTL19	methyltransferase like 19	0.00823212	0.999236	103.19	11.4006	107.73	10.4738	-4.2144	*	0.957856
8058486	METTL21A	methyltransferase like 21A	0.00617981	0.999236	142.441	10.6229	132.482	12.7118	7.51714	*	1.07517
8093171	MFI2	antigen p97 (melanoma associated) identified by monoclonal antibodies 133,2 and 96,5	0.0180817	0.999236	86.2844	7.63201	92.4752	6.96828	-6.69458		0.933054
8073129	MGAT3	mannosyl (beta-1,4-)-glycoprotein beta-1,4-N-acetylglucosaminyltransferase	0.000644684	0.999236	89.7949	8.18221	98.494	7.17591	-8.83212	*	0.911679
8074695	MGC16703	tubulin, alpha pseudogene	0.032341	0.999236	57.4928	5.99548	61.314	4.20347	-6.23217		0.937678
8007799	MGC57346	uncharacterized LOC401884	0.0289307	0.999236	317.472	52.5356	338.641	47.1274	-6.25118		0.937488
8019563	MGC70870	C-terminal binding protein 2 pseudogene	0.00617981	0.999236	42.1048	8.3258	47.7869	9.58529	-11.8905		0.881095
7981911	MKRN3	makorin ring finger protein 3	0.00391769	0.999236	61.3923	7.56502	68.4148	6.26422	-10.2646		0.897354
8002778	MLKL	mixed lineage kinase domain-like	0.032341	0.999236	80.9883	9.77182	74.525	9.23388	8.67255		1.08673
7997525	MLYCD	malonyl-CoA decarboxylase	0.0159721	0.999236	315.323	43.9906	275.598	53.461	14.4141		1.14414
7997321	MON1B	MON1 homolog B (yeast)	0.0229874	0.999236	103.286	8.17728	109.428	7.99875	-5.61279		0.943872
8015868	MPP2	membrane protein, palmitoylated 2 (MAGUK p55 subfamily member 2)	0.0258217	0.999236	33.3649	3.27295	35.509	3.35981	-6.03825		0.939618
7932765	MPP7	membrane protein, palmitoylated 7 (MAGUK p55 subfamily member 7)	0.0445595	0.999236	339.012	69.369	357.34	58.0192	-5.12906		0.948709
8068192	MRAP	melanocortin 2 receptor accessory protein	0.00823212	0.999236	56.8298	5.39507	60.8463	5.64978	-6.60106	*	0.933989
7934326	MRPS16	mitochondrial ribosomal protein S16	0.0123596	0.999236	486.746	45.1754	460.321	40.9954	5.74039	*	1.0574
7971184	MRPS31	mitochondrial ribosomal protein S31	0.0140686	0.999236	190.594	25.5071	170.713	11.9448	11.6459		1.11646	*	*
7940341	MS4A10	membrane-spanning 4-domains, subfamily A, member 10	0.036068	0.999236	30.7127	2.93066	33.1253	3.36129	-7.28346		0.927165
8017019	MTMR4	myotubularin related protein 4	0.0140686	0.999236	205.507	30.7473	229.169	15.8322	-10.325		0.89675	*
7947156	MUC15	mucin 15, cell surface associated	0.00823212	0.999236	13.9275	1.3729	12.4064	1.56189	12.2602		1.1226
8116012	MXD3	MAX dimerization protein 3	0.036068	0.999236	156.596	11.8948	150.73	7.88254	3.89153		1.03892
8180377	MXRA7	matrix-remodelling associated 7	0.0180817	0.999236	584.321	96.5695	617.796	74.478	-5.41836	*	0.945816
8056217	MXRA7	matrix-remodelling associated 7	0.0445595	0.999236	307.022	56.3738	340.065	56.8936	-9.71668		0.902833		*
7918313	MYBPHL	myosin binding protein H-like	0.0401306	0.999236	43.9409	4.23189	40.8452	3.5811	7.57917		1.07579
8009913	MYO15B	myosin XVB pseudogene	0.049366	0.999236	139.727	16.3445	150.145	22.7598	-6.93846	*	0.930615
8038556	NAPSA	napsin A aspartic peptidase	0.0204124	0.999236	49.695	3.96432	47.1078	3.67973	5.4923		1.05492
8093578	NAT8L	N-acetyltransferase 8-like (GCN5-related, putative)	0.00532913	0.999236	94.3768	9.57261	101.237	8.15666	-6.77654		0.932235
7906576	NCSTN	nicastrin	0.0258217	0.999236	395.494	29.0783	409.071	30.094	-3.31899		0.96681	*	*
8032212	NDUFS7	NADH dehydrogenase (ubiquinone) Fe-S protein 7, 20kDa (NADH-coenzyme Q reductase)	0.036068	0.999236	56.6928	3.39056	58.4385	5.14417	-2.98715		0.970129
7924096	NEK2	NIMA (never in mitosis gene a)-related kinase 2	0.0204124	0.999236	15.344	1.52958	16.4772	1.87112	-6.87711	*	0.931229
8057480	NEUROD1	neuronal differentiation 1	0.00391769	0.999236	27.9822	2.90346	30.3929	2.42773	-7.93157		0.920684
7929744	NKX2-3	NK2 homeobox 3	0.0229874	0.999236	77.0741	7.21984	81.3768	7.63161	-5.28741		0.947126
8176655	NLGN4Y	neuroligin 4, Y-linked	0.0401306	0.999236	76.7884	14.7517	82.9279	15.3834	-7.40348	*	0.925965
7943998	NNMT	nicotinamide N-methyltransferase	0.049366	0.999236	189.502	54.3337	173.207	75.9371	9.40798	*	1.09408
8096704	NPNT	nephronectin	0.00532913	0.999236	204.327	84.9859	155.948	67.8297	31.0229		1.31023
8055952	NR4A2	nuclear receptor subfamily 4, group A, member 2	0.0159721	0.999236	89.0506	54.879	61.0212	17.1254	45.9339	*	1.45934
8113504	NREP	neuronal regeneration related protein homolog (rat)	0.0401306	0.999236	1259.42	215.301	1418.4	213.442	-11.2085		0.887915
8024995	NRTN	neurturin	0.0401306	0.999236	127.269	12.2284	120.18	6.87557	5.89802		1.05898
8144874	NSAP11	nervous system abundant protein 11	0.0289307	0.999236	20.7652	2.10133	19.3991	1.7149	7.0422		1.07042
7999598	NTAN1	N-terminal asparagine amidase	0.0229874	0.999236	285.414	54.3192	261.884	45.8641	8.98492		1.08985
8102713	NUDT6	nudix (nucleoside diphosphate linked moiety X)-type motif 6	0.0204124	0.999236	165.024	24.4996	153.406	21.9205	7.57383		1.07574	*
7949857	NUDT8	nudix (nucleoside diphosphate linked moiety X)-type motif 8	0.0204124	0.999236	198.002	26.6839	181.709	19.8202	8.96619	*	1.08966
8156274	NXNL2	nucleoredoxin-like 2	0.032341	0.999236	52.1337	6.4058	57.6626	9.88449	-9.58832		0.904117
7908347	OCLM	oculomedin	0.0204124	0.999236	180.417	29.1307	194.471	22.9195	-7.22663		0.927734
7973028	OR11G2	olfactory receptor, family 11, subfamily G, member 2	0.049366	0.999236	11.7379	1.87117	10.5168	1.58844	11.6116		1.11612
8011341	OR1E2	olfactory receptor, family 1, subfamily E, member 2	0.0401306	0.999236	12.9848	2.86513	11.6651	1.57879	11.3134	*	1.11313
8136983	OR2A20P	olfactory receptor, family 2, subfamily A, member 20 pseudogene	0.0445595	0.999236	78.1816	10.7609	86.7031	13.6006	-9.82837		0.901716
8124547	OR2B2	olfactory receptor, family 2, subfamily B, member 2	0.036068	0.999236	15.79	1.95742	14.792	1.97794	6.74693		1.06747
7911265	OR2M2	olfactory receptor, family 2, subfamily M, member 2	0.00532913	0.999236	7.57123	0.947803	6.63173	0.60171	14.1667		1.14167
7973018	OR4K15	olfactory receptor, family 4, subfamily K, member 15	0.0123596	0.999236	10.4413	1.56613	9.30649	1.06451	12.1932		1.12193
7973014	OR4K5	olfactory receptor, family 4, subfamily K, member 5	0.0140686	0.999236	17.4417	1.54103	15.7946	2.83363	10.4278	*	1.10428
7939930	OR4S2	olfactory receptor, family 4, subfamily S, member 2	0.0401306	0.999236	13.5048	1.92942	14.8299	1.5655	-8.93532		0.910647
7946015	OR51A4	olfactory receptor, family 51, subfamily A, member 4	0.0445595	0.999236	53.6666	9.4782	46.597	7.8563	15.1719		1.15172
7937982	OR51A7	olfactory receptor, family 51, subfamily A, member 7	0.036068	0.999236	15.355	2.18284	17.7262	2.78951	-13.3769		0.866231
7946069	OR51B2	olfactory receptor, family 51, subfamily B, member 2	0.00532913	0.999236	38.6623	3.59033	42.7392	4.03642	-9.53908	*	0.904609
7946087	OR52H1	olfactory receptor, family 52, subfamily H, member 1	0.0204124	0.999236	36.8831	3.94557	39.5014	3.58612	-6.62837		0.933716
7948377	OR5A2	olfactory receptor, family 5, subfamily A, member 2	0.0401306	0.999236	20.3895	2.75488	22.2315	3.03028	-8.28558		0.917144
8081212	OR5K2	olfactory receptor, family 5, subfamily K, member 2	0.00457764	0.999236	7.56019	0.812262	8.40959	1.21304	-10.1003		0.898997
7946323	OR5P2	olfactory receptor, family 5, subfamily P, member 2	0.0140686	0.999236	13.4003	2.21709	11.4607	2.41324	16.9239	*	1.16924
7921427	OR6N1	olfactory receptor, family 6, subfamily N, member 1	0.0159721	0.999236	14.3823	2.05934	15.7664	2.06647	-8.77863	*	0.912214
8033742	OR7E18P	olfactory receptor, family 7, subfamily E, member 18 pseudogene	0.0140686	0.999236	12.7185	1.40929	11.3063	1.19959	12.4899		1.1249
7939994	OR9G1	olfactory receptor, family 9, subfamily G, member 1	0.00945282	0.999236	21.6442	2.39157	23.6484	3.13214	-8.47515	*	0.915249
8050497	OSR1	odd-skipped related 1 (Drosophila)	0.0258217	0.999236	74.9665	4.62833	71.4559	6.1101	4.91296		1.04913
7984245	OSTBETA	organic solute transporter beta	0.0140686	0.999236	61.7396	6.62873	55.7464	8.74623	10.7508		1.10751
8042251	OTX1	orthodenticle homeobox 1	0.049366	0.999236	103.135	11.8671	96.9563	6.80608	6.37321		1.06373
7913883	PAFAH2	platelet-activating factor acetylhydrolase 2, 40kDa	0.0445595	0.999236	116.815	11.3079	109.203	10.6046	6.97024		1.0697
8095221	PAICS	phosphoribosylaminoimidazole carboxylase, phosphoribosylaminoimidazole succinocarboxamide synthetase	0.032341	0.999236	297.516	23.146	314.276	27.948	-5.33306	*	0.946669
7964089	PAN2	PAN2 poly(A) specific ribonuclease subunit homolog (S, cerevisiae)	0.0401306	0.999236	336.602	30.3064	326.307	32.0202	3.15505	*	1.03155
7916422	PARS2	prolyl-tRNA synthetase 2, mitochondrial (putative)	0.00823212	0.999236	161.891	9.31848	169.677	6.50475	-4.58874	*	0.954113
8129876	PBOV1	prostate and breast cancer overexpressed 1	0.0401306	0.999236	13.2878	1.11197	12.6534	1.45172	5.01338		1.05013
8108724	PCDHB10	protocadherin beta 10	0.0289307	0.999236	37.2826	5.51655	41.3368	6.63539	-9.80764		0.901924
8108729	PCDHB11	protocadherin beta 11	0.0229874	0.999236	94.7315	15.9472	102.686	22.9959	-7.74601	*	0.92254
8108737	PCDHB13	protocadherin beta 13	0.049366	0.999236	48.8504	7.36201	54.8673	9.6135	-10.9662		0.890338
8146427	PCMTD1	protein-L-isoaspartate (D-aspartate) O-methyltransferase domain containing 1	0.0289307	0.999236	106.71	22.4865	93.2871	16.7303	14.3888	*	1.14389
8176865	PCMTD2	protein-L-isoaspartate (D-aspartate) O-methyltransferase domain containing 2	0.00823212	0.999236	211.056	43.7198	186.886	35.3926	12.933	*	1.12933	*	*
8177460	PCMTD2	protein-L-isoaspartate (D-aspartate) O-methyltransferase domain containing 2	0.00823212	0.999236	211.056	43.7198	186.886	35.3926	12.933	*	1.12933	*	*
8097064	PCMTD2	protein-L-isoaspartate (D-aspartate) O-methyltransferase domain containing 2	0.0229874	0.999236	231.058	34.6483	211.478	37.4407	9.25855		1.09259	*	*
7927095	PCMTD2	protein-L-isoaspartate (D-aspartate) O-methyltransferase domain containing 2	0.0289307	0.999236	201.929	33.4104	184.599	35.5403	9.388		1.09388	*	*
8032232	PCSK4	proprotein convertase subtilisin/kexin type 4	0.0401306	0.999236	126.422	12.2007	117.362	12.8868	7.71941		1.07719
8171848	PCYT1B	phosphate cytidylyltransferase 1, choline, beta	0.0229874	0.999236	30.0569	2.38781	32.0492	2.4949	-6.21619		0.937838
8141094	PDK4	pyruvate dehydrogenase kinase, isozyme 4	0.00823212	0.999236	4762.7	1951.42	3249.06	1638.8	46.5873		1.46587
7941610	PELI3	pellino E3 ubiquitin protein ligase family member 3	0.036068	0.999236	107.959	7.78022	101.616	6.0678	6.24177		1.06242
8105229	PELO	pelota homolog (Drosophila)	0.0258217	0.999236	261.641	40.2299	286.315	32.0246	-8.61776		0.913822
7991323	PEX11A	peroxisomal biogenesis factor 11 alpha	0.0445595	0.999236	109.608	7.83706	104.85	8.07051	4.53767		1.04538
8014264	PEX12	peroxisomal biogenesis factor 12	0.049366	0.999236	176.044	22.6179	187.272	25.8428	-5.99517		0.940048
8114567	PFDN1	prefoldin subunit 1	0.0229874	0.999236	794.825	109.671	838.045	101.824	-5.15724		0.948428
7920220	PGLYRP3	peptidoglycan recognition protein 3	0.0445595	0.999236	36.7782	4.43702	33.3334	3.90104	10.3344		1.10334
8076677	PHF21B	PHD finger protein 21B	0.0180817	0.999236	126.475	11.1572	120.604	9.13551	4.86854		1.04869
8171587	PHKA2	phosphorylase kinase, alpha 2 (liver)	0.0204124	0.999236	315.835	35.8965	289.594	37.6202	9.0612		1.09061
8037309	PHLDB3	pleckstrin homology-like domain, family B, member 3	0.032341	0.999236	53.7424	5.26264	57.3284	3.92012	-6.25524		0.937448
8013641	PIGS	phosphatidylinositol glycan anchor biosynthesis, class S	0.049366	0.999236	448.337	51.522	462.03	47.6766	-2.96367		0.970363
7915787	PIK3R3	phosphoinositide-3-kinase, regulatory subunit 3 (gamma)	0.0140686	0.999236	196.302	37.1002	173.522	23.6776	13.1277		1.13128
8003007	PKD1L2	polycystic kidney disease 1-like 2	0.049366	0.999236	51.4673	3.37433	55.0554	7.55801	-6.51716		0.934828
8041582	PKDCC	protein kinase domain containing, cytoplasmic homolog (mouse)	0.00239944	0.999236	679.647	191.95	572.658	162.177	18.6829	*	1.18683
7999588	PLA2G10	phospholipase A2, group X	0.0159721	0.999236	15.9302	3.67313	13.2535	2.00948	20.1964		1.20196
8086185	PLCD1	phospholipase C, delta 1	0.0204124	0.999236	84.1398	5.84944	91.8841	9.87459	-8.42844	*	0.915716
8092134	PLD1	phospholipase D1, phosphatidylcholine-specific	0.00391769	0.999236	82.416	11.6433	92.5187	16.3318	-10.9196		0.890804
8013068	PLD6	phospholipase D family, member 6	0.0229874	0.999236	103.733	4.05918	98.6505	8.43841	5.15237		1.05152
8153568	PLEC	plectin	0.032341	0.999236	711.071	54.5588	738.572	48.2998	-3.72363		0.962764
8024331	PLK5	polo-like kinase 5	0.0180817	0.999236	71.2175	4.36505	68.5263	3.9839	3.92726	*	1.03927
8121087	PM20D2	peptidase M20 domain containing 2	0.0258217	0.999236	665.46	80.9396	610.902	85.5205	8.93078		1.08931	*	*
7993148	PMM2	phosphomannomutase 2	0.049366	0.999236	97.8197	10.3216	107.349	9.72213	-8.87671		0.911233	*
8131444	PMS2CL	PMS2 C-terminal like pseudogene	0.0289307	0.999236	84.4505	8.57046	78.5449	6.77393	7.5187		1.07519
8037767	PNMAL1	paraneoplastic Ma antigen family-like 1	0.0445595	0.999236	70.0306	6.06928	65.6175	6.29214	6.72551		1.06726
8145603	PNOC	prepronociceptin	0.036068	0.999236	69.5835	5.31618	72.2955	5.42681	-3.75118		0.962488
7949746	POLD4	polymerase (DNA-directed), delta 4	0.0401306	0.999236	286.769	32.8891	302.324	27.3258	-5.14537		0.948546	*
8042953	POLE4	polymerase (DNA-directed), epsilon 4 (p12 subunit)	0.032341	0.999236	261.038	18.316	249.092	20.4628	4.79591		1.04796
8148315	POU5F1B	POU class 5 homeobox 1B	0.049366	0.999236	53.2379	7.42252	58.3387	7.63165	-8.74342	*	0.912566
7960878	POU5F1P3	POU class 5 homeobox 1 pseudogene 3	0.036068	0.999236	96.7462	10.7787	106.687	10.063	-9.31772		0.906823
8100990	PPBPL2	pro-platelet basic protein-like 2	0.0123596	0.999236	37.6235	2.92315	34.9097	4.59483	7.7738		1.07774
8101065	PPEF2	protein phosphatase, EF-hand calcium binding domain 2	0.0159721	0.999236	42.4864	4.46551	45.9291	4.96491	-7.49576		0.925042
8128726	PPIL6	peptidylprolyl isomerase (cyclophilin)-like 6	0.049366	0.999236	67.3021	9.2031	72.0674	8.94465	-6.6123		0.933877
8101701	PPM1K	protein phosphatase, Mg2+/Mn2+ dependent, 1K	0.0258217	0.999236	97.4091	37.932	115.207	25.8513	-15.4488	*	0.845512	*	*
8083749	PPM1L	protein phosphatase, Mg2+/Mn2+ dependent, 1L	0.0401306	0.999236	374.046	61.9401	337.393	48.4425	10.8636		1.10864
8037563	PPP1R13L	protein phosphatase 1, regulatory subunit 13 like	0.00714493	0.999236	120.304	7.56833	125.061	6.0678	-3.80331	*	0.961967
7963826	PPP1R1A	protein phosphatase 1, regulatory (inhibitor) subunit 1A	0.049366	0.999236	1358.05	158.266	1283.79	81.6349	5.7845	*	1.05784
8141517	PPP1R35	protein phosphatase 1, regulatory subunit 35	0.036068	0.999236	171.614	11.868	181.199	15.2545	-5.28979		0.947102
8067351	PPP1R3D	protein phosphatase 1, regulatory subunit 3D	0.0229874	0.999236	303.735	18.6319	285.559	25.6153	6.36486		1.06365
8114900	PPP2R2B	protein phosphatase 2, regulatory subunit B, beta	0.032341	0.999236	45.933	4.65368	42.2799	4.66232	8.6403		1.0864
8172531	PRAF2	PRA1 domain family, member 2	0.032341	0.999236	124.518	13.0419	133.656	11.6667	-6.83685		0.931631	*
7898012	PRAMEF15	PRAME family member 15	0.0204124	0.999236	19.2288	1.59433	20.0141	1.17019	-3.92378	*	0.960762
7898040	PRAMEF15	PRAME family member 15	0.0204124	0.999236	19.2288	1.59433	20.0141	1.17019	-3.92378	*	0.960762
7897987	PRAMEF2	PRAME family member 2	0.0229874	0.999236	21.9059	3.79987	19.2488	3.39938	13.8039		1.13804
8051012	PREB	prolactin regulatory element binding	0.00283813	0.999236	499.878	69.584	424.584	58.7872	17.7338	*	1.17734
7953967	PRH2	proline-rich protein HaeIII subfamily 2	0.0401306	0.999236	21.0517	2.70418	23.5467	3.08893	-10.5963		0.894037
8145854	PROSC	proline synthetase co-transcribed homolog (bacterial)	0.0204124	0.999236	492.446	35.5744	512.698	32.871	-3.94995	*	0.9605
8030403	PRR12	proline rich 12	0.0108261	0.999236	267.269	20.4117	284.083	25.4081	-5.91855	*	0.940815
8130715	PRR18	proline rich 18	0.0159721	0.999236	129.244	6.41969	124.305	6.55259	3.97326	*	1.03973
8091037	PRR23A	proline rich 23A	0.0229874	0.999236	76.1523	7.64729	80.1354	8.26576	-4.97042		0.950296
7992716	PRSS41	protease, serine, 41	0.0401306	0.999236	124.59	11.6953	133.363	10.0389	-6.5779		0.934221
8015642	PSMC3IP	PSMC3 interacting protein	0.0140686	0.999236	46.8274	3.29052	43.9989	4.60622	6.42848		1.06428	*
7937287	PSMD13	proteasome (prosome, macropain) 26S subunit, non-ATPase, 13	0.049366	0.999236	264.427	19.9913	276.551	29.5884	-4.38412		0.956159	*	*
8084423	PSMD2	proteasome (prosome, macropain) 26S subunit, non-ATPase, 2	0.0401306	0.999236	854.384	82.0387	806.039	54.2558	5.99783		1.05998
8060379	PSMF1	proteasome (prosome, macropain) inhibitor subunit 1 (PI31)	0.0159721	0.999236	1122.18	122.471	1151.05	101.416	-2.50805	*	0.97492
8020241	PSMG2	proteasome (prosome, macropain) assembly chaperone 2	0.00823212	0.999236	531.296	35.5761	556.699	33.3078	-4.56316	*	0.954368
7974366	PTGER2	prostaglandin E receptor 2 (subtype EP2), 53kDa	0.036068	0.999236	39.3473	9.9071	34.8592	6.1825	12.875		1.12875		*
8063394	PTPN1	protein tyrosine phosphatase, non-receptor type 1	0.0401306	0.999236	358.374	15.6119	368.623	16.0587	-2.78036		0.972196
8164630	QRFP	pyroglutamylated RFamide peptide	0.00823212	0.999236	186.593	10.3664	174.616	12.9025	6.85918		1.06859
8102610	QRFPR	pyroglutamylated RFamide peptide receptor	0.0180817	0.999236	19.7587	1.91108	21.0047	2.71394	-5.93202		0.94068
8136580	RAB19	RAB19, member RAS oncogene family	0.0289307	0.999236	103.86	9.55784	96.7918	7.91463	7.30296		1.07303
7916112	RAB3B	RAB3B, member RAS oncogene family	0.032341	0.999236	21.82	2.80449	23.6352	1.82995	-7.67999		0.9232
7923483	RABIF	RAB interacting factor	0.0123596	0.999236	132.854	12.498	122.063	7.41877	8.84048		1.0884
7975292	RAD51B	RAD51 homolog B (S, cerevisiae)	0.036068	0.999236	76.7633	6.29393	72.9702	7.61597	5.19812		1.05198
8014199	RAD51D	RAD51 homolog D (S, cerevisiae)	0.0108261	0.999236	78.233	4.7115	81.9749	6.36556	-4.56469	*	0.954353
7939398	RAG1	recombination activating gene 1	0.036068	0.999236	14.161	0.789375	14.8843	1.0236	-4.85964		0.951404
8007348	RAMP2	receptor (G protein-coupled) activity modifying protein 2	0.0401306	0.999236	153.697	22.6429	171.204	28.2021	-10.2256		0.897744
7971573	RCBTB2	regulator of chromosome condensation (RCC1) and BTB (POZ) domain containing protein 2	0.0258217	0.999236	98.1348	9.57302	92.7775	11.0413	5.77432		1.05774
8050474	RDH14	retinol dehydrogenase 14 (all-trans/9-cis/11-cis)	0.049366	0.999236	244.344	24.787	257.737	18.9404	-5.19628		0.948037
8024323	REEP6	receptor accessory protein 6	0.0204124	0.999236	100.597	10.7586	107.903	10.9337	-6.77096	*	0.93229
7927120	RET	ret proto-oncogene	0.00823212	0.999236	95.9214	10.2392	104.719	13.9232	-8.40113	*	0.915989
8089394	RETNLB	resistin like beta	0.00823212	0.999236	41.2549	3.53668	44.7795	3.92062	-7.87121	*	0.921288
8151605	REXO1L1	REX1, RNA exonuclease 1 homolog (S, cerevisiae)-like 1	0.00617981	0.999236	148.888	14.282	157.954	10.0126	-5.73969		0.942603
8151613	REXO1L1	REX1, RNA exonuclease 1 homolog (S, cerevisiae)-like 1	0.00617981	0.999236	148.888	14.282	157.954	10.0126	-5.73969		0.942603
8151617	REXO1L1	REX1, RNA exonuclease 1 homolog (S, cerevisiae)-like 1	0.00617981	0.999236	148.888	14.282	157.954	10.0126	-5.73969		0.942603
8151621	REXO1L1	REX1, RNA exonuclease 1 homolog (S, cerevisiae)-like 1	0.00617981	0.999236	148.888	14.282	157.954	10.0126	-5.73969		0.942603
8151625	REXO1L1	REX1, RNA exonuclease 1 homolog (S, cerevisiae)-like 1	0.00617981	0.999236	148.888	14.282	157.954	10.0126	-5.73969		0.942603
8085665	RFTN1	raftlin, lipid raft linker 1	0.0229874	0.999236	220.122	33.12	241.322	44.6055	-8.78505		0.912149
8121649	RFX6	regulatory factor X, 6	0.0123596	0.999236	9.0277	0.88136	8.36706	0.593739	7.89564	*	1.07896
8041808	RHOQ	ras homolog family member Q	0.0289307	0.999236	919.597	67.8126	952.447	66.0749	-3.44902		0.96551
8174317	RIPPLY1	ripply1 homolog (zebrafish)	0.0180817	0.999236	61.3249	5.41469	57.507	5.42044	6.63908		1.06639
7942875	RN28S1	RNA, 28S ribosomal 1	0.00532913	0.999236	180.74	13.2649	169.186	12.8774	6.82898	*	1.06829
8050079	RNASEH1	ribonuclease H1	0.032341	0.999236	223.411	23.2117	239.068	26.0807	-6.5491		0.934509
8102938	RNF150	ring finger protein 150	0.00117111	0.999236	510.941	81.0312	600.739	74.8989	-14.948	*	0.85052
8021120	RNF165	ring finger protein 165	0.0123596	0.999236	81.5095	8.75425	89.4099	14.3634	-8.83621	*	0.911638
8116980	RNF182	ring finger protein 182	0.0401306	0.999236	33.5452	4.11708	30.7003	3.81163	9.26669		1.09267	*
7914603	RNF19B	ring finger protein 19B	0.000335693	0.999236	160.463	14.8957	148.348	11.0074	8.16677	*	1.08167
8012473	RNF222	ring finger protein 222	0.0289307	0.999236	159.756	8.48247	151.661	10.1753	5.33724		1.05337
7944510	RNF26	ring finger protein 26	0.00714493	0.999236	191.994	21.1836	208.598	24.1686	-7.95982	*	0.920402
8093590	RNF4	ring finger protein 4	0.0401306	0.999236	180.018	11.7765	187.333	9.65287	-3.90505		0.960949	*	*
8155864	RORB	RAR-related orphan receptor B	0.0401306	0.999236	38.7608	4.78591	42.6613	6.48349	-9.14288		0.908571
8168723	RPA4	replication protein A4, 30kDa	0.036068	0.999236	62.0931	11.022	66.7529	7.58213	-6.98057		0.930194
8034416	RPL10	ribosomal protein L10	0.000789642	0.999236	2783.99	182.401	2935.66	229.093	-5.16665		0.948333
8109821	RPL10	ribosomal protein L10	0.0204124	0.999236	11377.9	406.844	11590.2	412.212	-1.83217		0.981678
8038086	RPL18	ribosomal protein L18	0.0401306	0.999236	4011.19	209.586	4174.89	292.816	-3.92101		0.96079
8154359	RPL18A	ribosomal protein L18a	0.0401306	0.999236	1308.64	105.22	1394.94	164.354	-6.1864		0.938136
8151935	RPL30	ribosomal protein L30	0.00617981	0.999236	4510.91	205.789	4666.92	257.667	-3.34291		0.966571
7965467	RPL41	ribosomal protein L41	0.00334167	0.999236	5819.01	531.234	6165.7	457.946	-5.62292	*	0.943771	*
7982129	RPL41	ribosomal protein L41	0.00334167	0.999236	5819.01	531.234	6165.7	457.946	-5.62292	*	0.943771	*
8075691	RPL41	ribosomal protein L41	0.0123596	0.999236	5901.65	557.622	6191.99	457.217	-4.68895		0.953111	*
8061364	RPL41	ribosomal protein L41	0.0159721	0.999236	4856.36	470.07	5078.94	382.394	-4.38238	*	0.956176	*
8105432	RPL41	ribosomal protein L41	0.0180817	0.999236	5619.67	526.122	5890.42	432.221	-4.59638		0.954036	*
7957530	RPL41	ribosomal protein L41	0.0258217	0.999236	455.774	43.7818	422.084	67.5004	7.98186		1.07982	*
7986765	RPL5	ribosomal protein L5	0.0289307	0.999236	4775.22	217.788	4935.19	278.223	-3.24138		0.967586
8153903	RPL8	ribosomal protein L8	0.00391769	0.999236	6097.31	469.425	6351.53	493.597	-4.00252	*	0.959975
8055941	RPRM	reprimo, TP53 dependent G2 arrest mediator candidate	0.049366	0.999236	50.2393	5.6154	54.4251	5.02025	-7.69103		0.92309
8030368	RPS11	ribosomal protein S11	0.0180817	0.999236	4139	162.753	4270.08	244.253	-3.06974	*	0.969303
8024299	RPS15	ribosomal protein S15	0.0140686	0.999236	1585.54	136.021	1726.25	185.491	-8.15081		0.918492
7923438	RPS27	ribosomal protein S27	0.0123596	0.999236	2005.54	184.307	2093.63	246.694	-4.20767	*	0.957923
8079019	RPS27	ribosomal protein S27	0.0401306	0.999236	2549.11	235.045	2655.55	317.568	-4.00794		0.959921
7900157	RPS27	ribosomal protein S27	0.0445595	0.999236	2328.32	200.905	2424.39	291.188	-3.96269		0.960373
8131869	RPS2P32	ribosomal protein S2 pseudogene 32	0.049366	0.999236	219.262	18.932	229.785	18.3683	-4.57955		0.954205
8173513	RPS4X	ribosomal protein S4, X-linked	0.036068	0.999236	2091.79	166.012	2203.55	239.764	-5.07174	*	0.949283
8130739	RPS6KA2	ribosomal protein S6 kinase, 90kDa, polypeptide 2	0.036068	0.999236	279.529	22.3391	291.649	23.5736	-4.15562		0.958444
8152314	RSPO2	R-spondin 2	0.049366	0.999236	34.4986	2.86194	32.4047	2.90966	6.46145		1.06461
8007607	RUNDC3A	RUN domain containing 3A	0.0140686	0.999236	50.0476	6.26359	54.2073	5.14052	-7.67375		0.923263
8120043	RUNX2	runt-related transcription factor 2	0.032341	0.999236	60.8199	10.2549	66.1073	9.83413	-7.99829		0.920017
8034043	S1PR5	sphingosine-1-phosphate receptor 5	0.00823212	0.999236	180.38	6.98396	171.352	8.2641	5.26919	*	1.05269
7946986	SAA1	serum amyloid A1	0.032341	0.999236	8.0948	2.0035	7.24643	1.07272	11.7074	*	1.11707
7941122	SAC3D1	SAC3 domain containing 1	0.036068	0.999236	184.083	16.0896	193.278	13.665	-4.75715		0.952429
8098342	SAP30	Sin3A-associated protein, 30kDa	0.0229874	0.999236	344.022	26.4406	322.491	30.9702	6.67645		1.06676
8124594	SCAND3	SCAN domain containing 3	0.0229874	0.999236	44.6701	3.84252	41.7826	4.1208	6.91087		1.06911
7953383	SCARNA10	small Cajal body-specific RNA 10	0.036068	0.999236	175.001	73.5847	150.876	35.4407	15.99	*	1.1599
7989922	SCARNA14	small Cajal body-specific RNA 14	0.0159721	0.999236	12.8308	1.66147	11.4982	1.01293	11.5898	*	1.1159	*
7940630	SCGB1D2	secretoglobin, family 1D, member 2	0.0445595	0.999236	81.5539	16.4509	91.4711	14.6216	-10.8419		0.891581
8011826	SCIMP	SLP adaptor and CSK interacting membrane protein	0.0445595	0.999236	53.6308	13.1187	47.6092	9.12698	12.6481		1.12648
8138824	SCRN1	secernin 1	0.032341	0.999236	63.7485	8.46954	74.5363	25.7106	-14.4732		0.855268
8072328	SEC14L2	SEC14-like 2 (S, cerevisiae)	0.0401306	0.999236	46.776	2.39685	48.4033	4.40538	-3.36186	*	0.966381
8140650	SEMA3E	sema domain, immunoglobulin domain (Ig), short basic domain, secreted, (semaphorin) 3E	0.0289307	0.999236	14.1643	1.16462	15.1924	1.78313	-6.76698		0.93233	*	*
7962760	SENP1	SUMO1/sentrin specific peptidase 1	0.0204124	0.999236	275.503	22.7876	292.84	15.4848	-5.92017		0.940798
7976488	SERPINA5	serpin peptidase inhibitor, clade A (alpha-1 antiproteinase, antitrypsin), member 5	0.0258217	0.999236	123.498	79.9019	96.6949	63.1794	27.7188		1.27719
8021594	SERPINB12	serpin peptidase inhibitor, clade B (ovalbumin), member 12	0.0229874	0.999236	12.5149	0.919631	11.8004	1.02653	6.0554	*	1.06055
8021635	SERPINB2	serpin peptidase inhibitor, clade B (ovalbumin), member 2	0.0258217	0.999236	32.7174	2.39739	31.0957	2.38596	5.21517		1.05215
7996241	SETD6	SET domain containing 6	0.0204124	0.999236	173.607	11.2849	181.16	12.1365	-4.16894		0.958311
8000716	SEZ6L2	seizure related 6 homolog (mouse)-like 2	0.049366	0.999236	82.0096	5.10287	79.3692	5.449	3.32673	*	1.03327
8130003	SF3B5	splicing factor 3b, subunit 5, 10kDa	0.0108261	0.999236	347.913	33.6847	333.351	35.6134	4.3683	*	1.04368
7930148	SFXN2	sideroflexin 2	0.0401306	0.999236	73.5632	11.1523	81.7381	8.73865	-10.0014		0.899986
8072847	SH3BP1	SH3-domain binding protein 1	0.049366	0.999236	68.2917	5.41003	72.0701	5.62951	-5.24269		0.947573
8162216	SHC3	SHC (Src homology 2 domain containing) transforming protein 3	0.00334167	0.999236	88.7366	4.68743	83.2041	6.92325	6.64937		1.06649
8004955	SHISA6	shisa homolog 6 (Xenopus laevis)	0.0401306	0.999236	46.4896	7.51203	51.1449	5.66253	-9.10208		0.908979
7941311	SIPA1	signal-induced proliferation-associated 1	0.0445595	0.999236	203.878	11.7636	210.6	9.15605	-3.19212		0.968079
7943707	SKCG-1	sporadic kidney cancer gene 1	0.0401306	0.999236	20.4643	1.8501	21.9628	2.33106	-6.8226		0.931774
8152988	SLA	Src-like-adaptor	0.0258217	0.999236	34.0715	18.2566	28.0855	4.41633	21.3135		1.21313
8121515	SLC16A10	solute carrier family 16, member 10 (aromatic amino acid transporter)	0.0401306	0.999236	1390.75	248.732	1216.47	235.423	14.3265		1.14327
8064014	SLC17A9	solute carrier family 17, member 9	0.0401306	0.999236	65.9582	3.89092	68.5035	3.74674	-3.71568		0.962843
8160321	SLC24A2	solute carrier family 24 (sodium/potassium/calcium exchanger), member 2	0.0445595	0.999236	43.4716	6.54145	40.4482	4.51758	7.47475		1.07475
7983553	SLC24A5	solute carrier family 24, member 5	0.00141144	0.999236	24.9279	2.19287	22.2726	2.93343	11.9218	*	1.11922
8071107	SLC25A18	solute carrier family 25 (mitochondrial carrier), member 18	0.0159721	0.999236	82.2688	13.021	73.2657	10.714	12.2883		1.12288
8087224	SLC25A20	solute carrier family 25 (carnitine/acylcarnitine translocase), member 20	0.00283813	0.999236	374.753	51.0892	328.105	56.4278	14.2175	*	1.14217
8171111	SLC25A6	solute carrier family 25 (mitochondrial carrier; adenine nucleotide translocator), member 6	0.032341	0.999236	2148.77	147.942	2269.96	253.659	-5.33881	*	0.946612
8177003	SLC25A6	solute carrier family 25 (mitochondrial carrier; adenine nucleotide translocator), member 6	0.032341	0.999236	2148.77	147.942	2269.96	253.659	-5.33881	*	0.946612
7985636	SLC28A1	solute carrier family 28 (sodium-coupled nucleoside transporter), member 1	0.0180817	0.999236	52.7705	2.31079	55.2175	3.79864	-4.43167		0.955683
8004309	SLC2A4	solute carrier family 2 (facilitated glucose transporter), member 4	0.0180817	0.999236	1206.96	156.813	1273.73	135.003	-5.24155		0.947585
8105801	SLC30A5	solute carrier family 30 (zinc transporter), member 5	0.0258217	0.999236	137.529	10.1288	144.761	9.88734	-4.99609	*	0.950039	*	*
8157264	SLC31A2	solute carrier family 31 (copper transporters), member 2	0.0108261	0.999236	252.988	27.814	239.267	20.633	5.73437		1.05734
7903281	SLC35A3	solute carrier family 35 (UDP-N-acetylglucosamine (UDP-GlcNAc) transporter), member A3	0.0258217	0.999236	112.432	10.5857	122.475	12.2543	-8.20029		0.917997
8068810	SLC37A1	solute carrier family 37 (glycerol-3-phosphate transporter), member 1	0.0289307	0.999236	102.883	14.8511	94.1546	12.0483	9.27078		1.09271
8057677	SLC40A1	solute carrier family 40 (iron-regulated transporter), member 1	0.0204124	0.999236	891.032	172.545	797.87	139.351	11.6763	*	1.11676
7923792	SLC45A3	solute carrier family 45, member 3	0.0140686	0.999236	135.502	14.2701	127.517	12.8713	6.26181		1.06262
8153262	SLC45A4	solute carrier family 45, member 4	0.00391769	0.999236	66.2692	8.98722	58.4434	6.48954	13.3903	*	1.1339
8108483	SLC4A9	solute carrier family 4, sodium bicarbonate cotransporter, member 9	0.00945282	0.999236	69.5054	6.25435	65.3095	5.92002	6.42478	*	1.06425
8064388	SLC52A3	solute carrier family 52, riboflavin transporter, member 3	0.0289307	0.999236	67.5828	4.84681	71.6347	5.57328	-5.65631		0.943437
8068353	SLC5A3	solute carrier family 5 (sodium/myo-inositol cotransporter), member 3	0.00823212	0.999236	251.927	48.3272	218.748	33.3099	15.1676		1.15168
8068361	SLC5A3	solute carrier family 5 (sodium/myo-inositol cotransporter), member 3	0.0289307	0.999236	244.483	60.5554	209.935	44.8395	16.4567		1.16457
8104281	SLC6A18	solute carrier family 6, member 18	0.036068	0.999236	60.3894	4.59245	62.1911	3.43197	-2.89707	*	0.971029
8074701	SLC7A4	solute carrier family 7 (orphan transporter), member 4	0.0445595	0.999236	72.554	6.18824	69.3635	6.20814	4.59968		1.046
8002237	SLC7A6OS	solute carrier family 7, member 6 opposite strand	0.0401306	0.999236	206.909	10.4523	200.468	14.703	3.21298		1.03213
8086810	SMARCC1	SWI/SNF related, matrix associated, actin dependent regulator of chromatin, subfamily c, member 1	0.0445595	0.999236	261.626	27.9853	244.357	21.1135	7.06729		1.07067		*
8121794	SMPDL3A	sphingomyelin phosphodiesterase, acid-like 3A	0.0289307	0.999236	329.878	49.9058	302.402	39.8797	9.0857		1.09086
7983111	SNAP23	synaptosomal-associated protein, 23kDa	0.0180817	0.999236	489.879	49.7155	522.56	35.4666	-6.25401		0.93746
8078916	SNORA6	small nucleolar RNA, H/ACA box 6	0.0289307	0.999236	57.6845	8.26622	53.5503	5.78829	7.72023		1.0772
7976814	SNORD114-2	small nucleolar RNA, C/D box 114-2	0.0180817	0.999236	30.2435	7.64557	34.6555	7.28196	-12.7308	*	0.872692
7981984	SNORD116-18	small nucleolar RNA, C/D box 116-18	0.00334167	0.999236	15.4288	16.0073	13.3274	14.5046	15.7674	*	1.15767
8076221	SNORD83A	small nucleolar RNA, C/D box 83A	0.00532913	0.999236	63.5678	6.0599	58.9115	6.90269	7.90389	*	1.07904
8008096	SNX11	sorting nexin 11	0.036068	0.999236	122.453	6.88133	126.215	7.7893	-2.98073	*	0.970193		*
7952768	SNX19	sorting nexin 19	0.032341	0.999236	309.96	33.2387	326.271	32.7493	-4.99925		0.950007
8048926	SP140L	SP140 nuclear body protein-like	0.00457764	0.999236	63.2007	11.4832	67.7874	11.4426	-6.76624	*	0.932338
8149180	SPAG11B	sperm associated antigen 11B	0.00617981	0.999236	20.213	1.83836	21.9568	1.52536	-7.94172		0.920583
8161133	SPAG8	sperm associated antigen 8	0.0289307	0.999236	37.5475	3.28197	35.4347	4.03038	5.96245		1.05962
8170241	SPANXB1	SPANX family, member B1	0.00532913	0.999236	19.6351	3.52186	18.1068	2.92377	8.44006	*	1.0844
8170244	SPANXB1	SPANX family, member B1	0.00532913	0.999236	19.6351	3.52186	18.1068	2.92377	8.44006	*	1.0844
8030078	SPHK2	sphingosine kinase 2	0.032341	0.999236	86.278	6.73791	90.0344	8.11761	-4.17221		0.958278
8109049	SPINK7	serine peptidase inhibitor, Kazal type 7 (putative)	0.0289307	0.999236	6.65145	0.756374	7.29255	1.11678	-8.79122		0.912088
8052689	SPRED2	sprouty-related, EVH1 domain containing 2	0.0445595	0.999236	164.439	22.9218	177.228	26.2374	-7.21634		0.927837	*
8097282	SPRY1	sprouty homolog 1, antagonist of FGF signaling (Drosophila)	0.00945282	0.999236	261.255	31.976	278.336	28.2417	-6.13674		0.938633
8013135	SREBF1	sterol regulatory element binding transcription factor 1	0.00823212	0.999236	142.538	16.3775	154.202	18.3033	-7.56414		0.924359
8172387	SSX5	synovial sarcoma, X breakpoint 5	0.0445595	0.999236	6.35004	0.760037	5.80332	0.827731	9.42085		1.09421
8172781	SSX7	synovial sarcoma, X breakpoint 7	0.00391769	0.999236	29.8216	3.3911	32.7816	4.16599	-9.02931	*	0.909707
8150722	ST18	suppression of tumorigenicity 18 (breast carcinoma) (zinc finger protein)	0.0258217	0.999236	14.5191	1.47729	15.6434	1.62425	-7.18682	*	0.928132
8113491	STARD4	StAR-related lipid transfer (START) domain containing 4	0.0159721	0.999236	29.4208	3.38844	27.2182	3.4643	8.09225		1.08092
7973962	STELLAR	developmental pluripotency associated 3 pseudogene	0.00945282	0.999236	47.1062	7.00187	52.183	4.6944	-9.72881		0.902712
8147030	STMN2	stathmin-like 2	0.0229874	0.999236	31.4243	1.9775	29.6579	3.05093	5.95586		1.05956	*
8163896	STOM	stomatin	0.036068	0.999236	670.839	80.2099	706.21	93.5839	-5.00859		0.949914
8041940	STON1-GTF2A1L	STON1-GTF2A1L readthrough	0.0229874	0.999236	49.9291	5.76896	54.3704	8.05764	-8.16857		0.918314
8047443	STRADB	STE20-related kinase adaptor beta	0.032341	0.999236	2532.52	244.465	2411.7	173.22	5.00958		1.0501	*
7901336	STRADB	STE20-related kinase adaptor beta	0.0401306	0.999236	2768.59	268.211	2639.41	201.443	4.89461		1.04895	*
8140386	STYXL1	serine/threonine/tyrosine interacting-like 1	0.0401306	0.999236	118.756	14.2412	112.019	12.1885	6.01394		1.06014
8071861	SUSD2	sushi domain containing 2	0.0229874	0.999236	112.634	7.8335	118.738	6.8231	-5.14078		0.948592
7924508	SUSD4	sushi domain containing 4	0.0401306	0.999236	58.8389	7.72493	55.0067	8.3001	6.96671		1.06967
8123080	SYTL3	synaptotagmin-like 3	0.00334167	0.999236	176.524	28.8401	161.099	24.3427	9.57487		1.09575
8122129	TAAR8	trace amine associated receptor 8	0.0159721	0.999236	12.6443	0.824816	13.8035	1.49088	-8.39774		0.916023
7897295	TAS1R1	taste receptor, type 1, member 1	0.0140686	0.999236	62.1138	4.92936	58.4488	3.97756	6.27048		1.0627
8143482	TAS2R38	taste receptor, type 2, member 38	0.0445595	0.999236	38.546	4.48768	35.8393	3.80054	7.55204		1.07552
7957186	TBC1D15	TBC1 domain family, member 15	0.049366	0.999236	537.982	57.164	507.527	44.093	6.00068		1.06001
7985224	TBC1D2B	TBC1 domain family, member 2B	0.0204124	0.999236	97.55	19.2719	107.878	17.9391	-9.57383		0.904262	*
8017346	TBC1D3P2	TBC1 domain family, member 3 pseudogene 2	0.0204124	0.999236	174.056	14.7585	182.024	14.6406	-4.37737	*	0.956226
7966668	TBX5	T-box 5	0.0229874	0.999236	51.9857	6.52902	56.1473	5.10719	-7.41196		0.92588
7920057	TDRKH	tudor and KH domain containing	0.0445595	0.999236	104.392	13.1113	97.7777	9.48081	6.76433		1.06764
7976976	TECPR2	tectonin beta-propeller repeat containing 2	0.0204124	0.999236	127.467	11.9909	119.867	11.0049	6.34092		1.06341
8073422	TEF	thyrotrophic embryonic factor	0.00714493	0.999236	183.599	16.4261	199.044	18.4688	-7.75982		0.922402
8070579	TFF1	trefoil factor 1	0.00945282	0.999236	86.18	5.87666	80.8507	6.35135	6.59154		1.06592
7980316	TGFB3	transforming growth factor, beta 3	0.032341	0.999236	188.142	31.2184	173.976	28.7203	8.14242		1.08142
8074688	THAP7	THAP domain containing 7	0.00532913	0.999236	161.798	13.7675	174.079	13.0916	-7.05482	*	0.929452
8024497	THOP1	thimet oligopeptidase 1	0.0401306	0.999236	113.792	8.22807	108.017	7.86701	5.34636		1.05346
8059525	TM4SF20	transmembrane 4 L six family member 20	0.00617981	0.999236	14.493	1.60643	13.3447	1.27187	8.60531		1.08605
7969796	TM9SF2	transmembrane 9 superfamily member 2	0.0445595	0.999236	1254.44	59.8221	1311.68	98.711	-4.36352		0.956365	*
8085263	TMEM111	transmembrane protein 111	0.0445595	0.999236	800.98	77.0418	747.205	90.6243	7.19672		1.07197
8136388	TMEM140	transmembrane protein 140	0.036068	0.999236	471.482	98.7751	409.848	66.8704	15.0383		1.15038
8066964	TMEM189	transmembrane protein 189	0.00239944	0.999236	225.72	23.8513	211.545	16.8032	6.70083	*	1.06701
7984635	TMEM202	transmembrane protein 202	0.0401306	0.999236	11.1707	1.11186	10.5113	0.888152	6.27342		1.06273
7898115	TMEM51	transmembrane protein 51	0.036068	0.999236	38.4797	3.48113	41.2211	4.01594	-6.65068		0.933493
7937438	TMEM80	transmembrane protein 80	0.0180817	0.999236	276.255	31.8711	288.007	30.2013	-4.08054		0.959195
7972579	TMTC4	transmembrane and tetratricopeptide repeat containing 4	0.0204124	0.999236	189.994	25.9395	179.182	21.3955	6.03404		1.06034	*
8152512	TNFRSF11B	tumor necrosis factor receptor superfamily, member 11b	0.0445595	0.999236	18.7861	3.22735	17.0347	1.87342	10.2816		1.10282
7948176	TNKS1BP1	tankyrase 1 binding protein 1, 182kDa	0.0180817	0.999236	164.776	12.635	175.598	12.925	-6.16326		0.938367	*
7907549	TNN	tenascin N	0.0445595	0.999236	38.9395	3.00971	41.964	4.0885	-7.20732		0.927927
7922482	TNR	tenascin R (restrictin, janusin)	0.036068	0.999236	41.9533	4.98554	44.4071	3.85074	-5.52581		0.944742
8158560	TOR1B	torsin family 1, member B (torsin B)	0.032341	0.999236	121.211	10.1843	115.36	10.0683	5.07164		1.05072
7946946	TPH1	tryptophan hydroxylase 1	0.036068	0.999236	26.4176	4.86217	28.9218	5.56455	-8.6586	*	0.913414
8061579	TPX2	TPX2, microtubule-associated, homolog (Xenopus laevis)	0.00823212	0.999236	43.9362	6.24014	39.0719	5.11513	12.4496	*	1.1245
8087513	TRAIP	TRAF interacting protein	0.000965118	0.999236	62.6832	4.34663	58.5165	4.31879	7.12068	*	1.07121
8119427	TREML4	triggering receptor expressed on myeloid cells-like 4	0.0159721	0.999236	39.6901	3.47632	37.358	3.72933	6.24266	*	1.06243
7943025	TRIM49L1	tripartite motif containing 49-like 1	0.0258217	0.999236	8.59681	0.851766	8.00623	0.823122	7.37662	*	1.07377
7950971	TRIM49L1	tripartite motif containing 49-like 1	0.0258217	0.999236	8.59681	0.851766	8.00623	0.823122	7.37662	*	1.07377
7938012	TRIM6-TRIM34	TRIM6-TRIM34 readthrough	0.0401306	0.999236	26.9542	2.26311	28.6581	2.66143	-5.94548		0.940545
7930139	TRIM8	tripartite motif containing 8	0.0401306	0.999236	517.02	57.0809	545.858	64.3315	-5.2832		0.947168
7955195	TROAP	trophinin associated protein (tastin)	0.0258217	0.999236	64.9225	5.94743	68.336	3.76369	-4.99508		0.950049
8030251	TRPM4	transient receptor potential cation channel, subfamily M, member 4	0.036068	0.999236	161.981	13.4696	171.464	14.2924	-5.53035	*	0.944696
8031145	TSEN34	tRNA splicing endonuclease 34 homolog (S, cerevisiae)	0.032341	0.999236	103.817	9.62998	110.686	9.74672	-6.20624		0.937938
8010624	TSPAN10	tetraspanin 10	0.032341	0.999236	75.7484	6.84904	81.5761	7.01875	-7.14399		0.92856
8025858	TSPAN16	tetraspanin 16	0.0445595	0.999236	21.9486	2.32303	20.8182	1.71077	5.43007		1.0543
7973652	TSSK4	testis-specific serine kinase 4	0.000644684	0.999236	45.4402	5.12786	39.6	4.3833	14.748	*	1.14748
7974029	TTC6	tetratricopeptide repeat domain 6	0.00532913	0.999236	8.88151	0.501004	8.36914	0.701966	6.1221	*	1.06122
8120838	TTK	TTK protein kinase	0.0401306	0.999236	8.27721	0.716479	7.85899	0.687224	5.32158		1.05322	*
7955179	TUBA1C	tubulin, alpha 1c	0.0258217	0.999236	163.584	28.4567	181.163	21.7193	-9.70334		0.902967
7998063	TUBB3	tubulin, beta 3 class III	0.032341	0.999236	158.214	9.14793	165.409	10.0884	-4.34943		0.956506
8165498	TUBB4B	tubulin, beta 4B class IVb	0.0140686	0.999236	74.7036	7.1674	69.7185	6.48402	7.15034	*	1.0715
8163185	TXN	thioredoxin	0.036068	0.999236	183.573	19.1497	173.273	16.4605	5.9443		1.05944
7904726	TXNIP	thioredoxin interacting protein	0.0204124	0.999236	8683.19	1154.39	7645.99	1316.47	13.5653	*	1.13565		*
8154367	TYRP1	tyrosinase-related protein 1	0.0180817	0.999236	55.5449	21.0311	47.5166	16.8544	16.8958		1.16896
7923426	UBE2T	ubiquitin-conjugating enzyme E2T (putative)	0.0123596	0.999236	167.266	31.9809	147.848	28.1157	13.1335		1.13134	*
7993035	UBN1	ubinuclein 1	0.0180817	0.999236	210.798	15.5373	201.378	15.0546	4.67761	*	1.04678
8145691	UBXN8	UBX domain protein 8	0.0445595	0.999236	62.4996	7.47209	59.5867	5.31068	4.88843		1.04888
7932088	UCMA	upper zone of growth plate and cartilage matrix associated	0.0258217	0.999236	34.1402	2.57087	35.7841	1.69466	-4.59396		0.95406
7950321	UCP3	uncoupling protein 3 (mitochondrial, proton carrier)	0.0180817	0.999236	1884.85	415.49	1620.67	317.749	16.3005		1.163
7971124	UFM1	ubiquitin-fold modifier 1	0.00532913	0.999236	37.4967	4.03896	33.6984	3.35017	11.2715	*	1.11272
8146633	UG0898H09	uncharacterized LOC643763	0.0204124	0.999236	41.2635	7.40631	48.2635	12.5697	-14.5036		0.854964
7976350	UNC79	unc-79 homolog (C, elegans)	0.0229874	0.999236	73.2903	9.5652	69.2466	7.94001	5.83957	*	1.0584
8018445	UNK	unkempt homolog (Drosophila)	0.00169373	0.999236	32.8902	2.68385	30.6923	2.14965	7.16096		1.07161
8071907	UPB1	ureidopropionase, beta	0.00391769	0.999236	63.3008	8.177	58.2711	4.9512	8.63149		1.08631
7970370	UPF3A	UPF3 regulator of nonsense transcripts homolog A (yeast)	0.00169373	0.999236	947.767	77.1552	864.431	75.9907	9.64052	*	1.09641
8031686	USP29	ubiquitin specific peptidase 29	0.032341	0.999236	29.0762	3.07088	27.4245	2.93329	6.02284	*	1.06023
8002421	VAC14	Vac14 homolog (S, cerevisiae)	0.049366	0.999236	202.064	23.0361	208.448	20.6148	-3.06241	*	0.969376
8063620	VAPB	VAMP (vesicle-associated membrane protein)-associated protein B and C	0.049366	0.999236	661.863	45.9174	635.961	49.5068	4.0729		1.04073
8091678	VEPH1	ventricular zone expressed PH domain homolog 1 (zebrafish)	0.032341	0.999236	15.1212	1.45627	14.0886	1.39203	7.32931		1.07329
7944382	VPS11	vacuolar protein sorting 11 homolog (S, cerevisiae)	0.0123596	0.999236	305.657	35.0783	330.098	54.9265	-7.40429		0.925957
8133339	VPS37D	vacuolar protein sorting 37 homolog D (S, cerevisiae)	0.0159721	0.999236	174.038	14.7862	186.444	12.1663	-6.65379		0.933462
8043747	VWA3B	von Willebrand factor A domain containing 3B	0.049366	0.999236	25.005	3.02095	26.7092	3.00436	-6.38057		0.936194
8073562	WBP2NL	WBP2 N-terminal like	0.0445595	0.999236	38.9469	4.63318	41.0752	5.70533	-5.1814		0.948186
8058373	WDR12	WD repeat domain 12	0.0445595	0.999236	194.46	24.2964	177.937	18.3998	9.28561		1.09286	*
8050507	WDR35	WD repeat domain 35	0.0445595	0.999236	63.3266	10.1114	68.078	4.97485	-6.9794		0.930206
7997582	WFDC1	WAP four-disulfide core domain 1	0.0229874	0.999236	74.4256	7.32747	79.8806	6.36098	-6.82895		0.931711
8063011	WFDC10A	WAP four-disulfide core domain 10A	0.0204124	0.999236	38.189	4.51354	35.3062	3.43599	8.16514		1.08165
7966829	WSB2	WD repeat and SOCS box containing 2	0.032341	0.999236	1198.29	130.751	1265.42	115.539	-5.30551		0.946945
7939131	WT1-AS	WT1 antisense RNA (non-protein coding)	0.00823212	0.999236	50.2751	4.36782	47.0446	4.29519	6.8669	*	1.06867
7907156	XCL1	chemokine (C motif) ligand 1	0.049366	0.999236	28.9118	5.95907	26.4801	5.21894	9.18301		1.09183
8169742	XIAP	X-linked inhibitor of apoptosis	0.0401306	0.999236	120.762	12.3566	111.988	8.36961	7.83406		1.07834
8078784	XYLB	xylulokinase homolog (H, influenzae)	0.0289307	0.999236	90.4191	12.5995	84.1745	8.34846	7.41869	*	1.07419
8062880	YWHAB	tyrosine 3-monooxygenase/tryptophan 5-monooxygenase activation protein, beta polypeptide	0.0401306	0.999236	1168.12	98.2765	1227.41	83.2368	-4.83002		0.9517
8147040	ZBTB10	zinc finger and BTB domain containing 10	0.0445595	0.999236	168.056	13.3586	160.277	8.60493	4.85314		1.04853
8083092	ZBTB38	zinc finger and BTB domain containing 38	0.00532913	0.999236	499.622	39.3427	467.452	47.1734	6.88203		1.06882
8057561	ZC3H15	zinc finger CCCH-type containing 15	0.0159721	0.999236	48.7715	6.10004	43.4157	4.6213	12.336		1.12336
8147000	ZFHX4	zinc finger homeobox 4	0.032341	0.999236	426.453	51.7433	450.788	53.8606	-5.39841		0.946016
8170200	ZIC3	Zic family member 3	0.0140686	0.999236	23.5346	1.88725	22.3621	2.04591	5.24344	*	1.05243
8132617	ZMIZ2	zinc finger, MIZ-type containing 2	0.032341	0.999236	165.034	13.9359	174.635	12.7504	-5.49765		0.945024
8031690	ZNF264	zinc finger protein 264	0.0401306	0.999236	233.374	20.3205	242.408	15.3116	-3.72693		0.962731	*	*
8162601	ZNF367	zinc finger protein 367	0.0140686	0.999236	41.0339	3.25856	45.0911	5.05809	-8.99788		0.910021
8037430	ZNF404	zinc finger protein 404	0.0123596	0.999236	40.8109	9.01537	36.8004	6.13792	10.8979	*	1.10898
8157105	ZNF462	zinc finger protein 462	0.049366	0.999236	854.82	130.912	778.693	123.098	9.77617		1.09776
7927173	ZNF485	zinc finger protein 485	0.049366	0.999236	107.037	13.7131	100.192	10.4541	6.83189		1.06832	*
8031825	ZNF552	zinc finger protein 552	0.0140686	0.999236	243.628	36.1365	225.066	40.8099	8.24747		1.08247
8036406	ZNF571	zinc finger protein 571	0.0445595	0.999236	72.0034	9.49789	77.982	12.3894	-7.66664		0.923334
8031843	ZNF606	zinc finger protein 606	0.0401306	0.999236	72.888	6.29208	69.1789	7.67649	5.36152		1.05362		*
8025927	ZNF627	zinc finger protein 627	0.0204124	0.999236	84.7396	10.3962	90.3949	8.60486	-6.25629		0.937437
8074931	ZNF70	zinc finger protein 70	0.032341	0.999236	137.444	17.1223	143.944	11.3924	-4.51561		0.954844
8030950	ZNF701	zinc finger protein 701	0.0401306	0.999236	32.6982	5.67977	36.2662	4.39206	-9.8385		0.901615
8088911	ZNF717	zinc finger protein 717	0.0258217	0.999236	196.286	21.6074	207.511	21.0274	-5.40927		0.945907
8000917	ZNF785	zinc finger protein 785	0.0445595	0.999236	142.911	7.14186	150.221	10.8349	-4.86617		0.951338
8089694	ZNF80	zinc finger protein 80	0.0258217	0.999236	39.3963	4.15767	36.952	3.79015	6.61491	*	1.06615
7899884	ZSCAN20	zinc finger and SCAN domain containing 20	0.0204124	0.999236	55.9573	4.63032	59.1196	3.38908	-5.34905		0.946509
