# Supplementary material for: Multiomics profiling of DNA methylation, microRNA, and mRNA in skeletal muscle from monozygotic twin pairs discordant for type 2 diabetes identifies dysregulated genes controlling metabolism
Source: BMC Med. 2024 Dec 2;22:572. doi: 10.1186/s12916-024-03789-y (PMC11613913; doi:10.1186/s12916-024-03789-y)
Supplement: Supplementary file 1 — Additional file 1: Supplemental Table 1 Clinical characteristics of donors of muscle cells. Supplemental Table 2 Genes contributing to the enrichment scores of significantly regulated pathways obtained from the gene set enrichment analysis in muscle tissue from twins with type 2 diabetes compared with co-twins without type 2 diabetes. Supplemental Table 3 Gene sets with differential expression in myoblasts from subjects with type 2 diabetes versus controls (gene set enrichment analysis with q < 0.05). Supplemental Table 4 Gene sets with differential expression in myotubes from subjects with type 2 diabetes versus controls (gene set enrichment analysis with q < 0.05). Supplemental Table 5 Differentially expressed genes between twins with type 2 diabetes and co-twins without diabetes (P < 0.05). Supplemental Fig. 1 (A) Differentially expressed genes between monozygotic (MZ) twins with type 2 diabetes (T2D) and co-twins without T2D based on nominal P values (P < 0.05). Log2 fold changes in the volcano plot are shown when comparing expression in muscle from MZ twins with versus co-twins without T2D. The dashed line indicates P < 0.05. Gene labels are based on the top 20 most significant transcripts, however of those, only 10 labels are displayed as there were no annotations for the other 10. (B) Overlap of genes with differential expression in the skeletal muscle from MZ twins discordant for T2D (P < 0.05), in skeletal muscle from 15 subjects with T2D or impaired glucose tolerance (IGT) versus 362 normal glucose tolerance (NGT) controls (q < 0.05), as well as in cultured myoblasts and myotubes from 13 T2D versus 13 NGT unrelated subjects (P < 0.05). These results are also presented in Supplemental Table 5. (C) Schematic summary, partly based on Fig. 1A, highlighting some key results from this study. Bold text marks findings, we could validate in muscle biopsies or cells from unrelated subjects and/or based on functional experiments overexpressing two miRNAs in cultured [file 12916_2024_3789_MOESM1_ESM.zip › Table S6 v2.xlsx]

## Sheet: Sheet1
Supplemental Table 6. Differentially expressed genes in myoblasts from subjects with type 2 diabetes compared with controls among the 863 genes differentially expressed in muscle from the type 2 diabetes discordant twin pairs (P < 0.05).
Illumina ID	Gene symbol	Description	NGT mean	NGT SD	T2D mean	T2D SD	P	q
630403	MRPS31	mitochondrial ribosomal protein S31	8.96658	0.168389	9.27492	0.158074	2.55885e-06	0.00715758
730673	PCMTD2	protein-L-isoaspartate (D-aspartate) O-methyltransferase domain containing 2	7.30014	0.26607	7.70895	0.223434	9.143e-06	0.00777658
3180553	C12orf32	NA	8.22044	0.317366	8.60023	0.178014	0.000126685	0.0173793
7040184	CCDC34	coiled-coil domain containing 34	9.78731	0.278603	10.0522	0.300235	0.000280271	0.0245235
3450408	CCDC34	coiled-coil domain containing 34	8.52762	0.315783	8.84681	0.295138	0.000360812	0.0270462
2480722	UBE2T	ubiquitin-conjugating enzyme E2T (putative)	9.31963	0.321146	9.69224	0.463217	0.00048594	0.0311004
6280132	DEM1	exonuclease 5	5.47776	0.135004	5.68773	0.220461	0.0011341	0.0420896
1050240	POLD4	polymerase (DNA-directed), delta 4, accessory subunit	7.25932	0.221501	6.98417	0.288261	0.00115111	0.0423453
7550048	CERCAM	cerebral endothelial cell adhesion molecule	8.71712	0.290257	8.25008	0.337291	0.00166359	0.0480465
6940647	C16orf58	chromosome 16 open reading frame 58	10.5844	0.144906	10.4496	0.230464	0.00170287	0.0485464
2940075	STRADB	STE20-related kinase adaptor beta	8.31671	0.252787	8.50388	0.180682	0.00206607	0.0526926
5550576	LRRC29	leucine rich repeat containing 29	6.09694	0.271363	5.84515	0.259536	0.00216256	0.0538177
5870725	TTK	TTK protein kinase	8.90145	0.476693	9.24653	0.373472	0.00224763	0.0549112
5870632	TM9SF2	transmembrane 9 superfamily member 2	10.8217	0.122393	10.67	0.159401	0.00224882	0.0549112
240187	AP2M1	adaptor-related protein complex 2, mu 1 subunit	10.505	0.134398	10.2989	0.184802	0.00275489	0.0611795
4230327	STK35	serine/threonine kinase 35	6.07686	0.195058	5.78723	0.225329	0.00355276	0.0690698
3190750	SPRED2	sprouty-related, EVH1 domain containing 2	7.44682	0.349204	7.26233	0.323032	0.00378371	0.0712709
5290500	CAPNS1	calpain, small subunit 1	11.2302	0.16741	11.0539	0.192049	0.00399761	0.0724831
6040451	SLC47A2	solute carrier family 47 (multidrug and toxin extrusion), member 2	3.8605	0.775169	4.27151	0.40123	0.00460625	0.0759216
1580608	SEMA3E	sema domain, immunoglobulin domain (Ig), short basic domain, secreted, (semaphorin) 3E	10.2032	0.193833	9.99918	0.125014	0.00508128	0.079988
1260315	PMM2	phosphomannomutase 2	8.69015	0.280801	8.54557	0.321768	0.00647369	0.0896682
4150477	LOXL4	lysyl oxidase-like 4	8.83588	0.503174	9.39227	0.501408	0.00678578	0.092165
2760121	ADHFE1	alcohol dehydrogenase, iron containing, 1	5.62548	0.252374	5.24801	0.264658	0.00691259	0.0928831
2120068	MTMR4	myotubularin related protein 4	8.80321	0.106205	8.61802	0.181212	0.00735448	0.0952108
3710500	IGDCC4	immunoglobulin superfamily, DCC subclass, member 4	5.84108	0.621512	6.33227	0.749803	0.00793084	0.0988362
2850382	TMTC4	transmembrane and tetratricopeptide repeat containing 4	6.46852	0.525671	6.74601	0.307696	0.00803352	0.0995234
3360022	TNKS1BP1	tankyrase 1 binding protein 1, 182kDa	6.96684	0.154842	6.78817	0.225904	0.00805561	0.0995886
3060471	ENPP4	ectonucleotide pyrophosphatase/phosphodiesterase 4 (putative)	5.37906	0.391538	5.96684	0.536157	0.00845211	0.101971
6020255	EGR2	early growth response 2	5.90914	0.489594	6.23009	0.583557	0.00869674	0.102777
4670167	CAPZB	capping protein (actin filament) muscle Z-line, beta	9.47555	0.187254	9.23349	0.182488	0.00900919	0.10454
3390730	DOLK	dolichol kinase	7.86648	0.187056	7.73129	0.177437	0.00921477	0.106057
4070524	CERKL	ceramide kinase-like	4.89195	0.338087	5.08833	0.521128	0.00974238	0.108532
7160593	PPM1K	protein phosphatase, Mg2+/Mn2+ dependent, 1K	4.9963	0.314772	4.87188	0.244013	0.0100712	0.110033
6590132	IGFBP3	insulin-like growth factor binding protein 3	13.6694	0.422711	13.9061	0.308262	0.0109321	0.114165
1230730	SLC30A5	solute carrier family 30 (zinc transporter), member 5	8.82773	0.239416	8.71099	0.220908	0.01118	0.115333
6840372	IGFBP3	insulin-like growth factor binding protein 3	13.209	0.510859	13.4772	0.387217	0.0114964	0.116638
6510537	FKBP2	FK506 binding protein 2, 13kDa	5.54899	0.324892	5.42346	0.240559	0.0138075	0.12842
2850039	TBC1D2B	TBC1 domain family, member 2B	8.58905	0.229369	8.41859	0.39449	0.0144244	0.13079
6060403	C3orf70	chromosome 3 open reading frame 70	5.81866	0.534066	5.46561	0.507753	0.015564	0.13471
50470	PM20D2	peptidase M20 domain containing 2	5.9649	0.459014	6.37126	0.51432	0.0155711	0.13471
4810451	SLC30A5	solute carrier family 30 (zinc transporter), member 5	8.72906	0.189306	8.58036	0.209862	0.0157024	0.135246
830672	STMN2	stathmin-like 2	5.21288	1.26199	6.02207	1.46071	0.016497	0.138099
6620072	CAPZB	capping protein (actin filament) muscle Z-line, beta	10.1044	0.135429	9.93747	0.111346	0.0170241	0.140581
3710088	NUDT6	nudix (nucleoside diphosphate linked moiety X)-type motif 6	7.0256	0.185951	7.11497	0.251586	0.0180456	0.144119
6980039	TMEM222	transmembrane protein 222	7.58754	0.119984	7.51	0.210723	0.018892	0.147207
5270093	PRAF2	PRA1 domain family, member 2	8.10366	0.256205	7.86538	0.259807	0.019473	0.148946
6480014	IGDCC4	immunoglobulin superfamily, DCC subclass, member 4	7.3925	0.721019	7.92009	0.820389	0.0198757	0.150519
6480372	IKZF5	NA	6.4562	0.247621	6.21283	0.283782	0.0209609	0.153759
7550601	PSMD13	proteasome (prosome, macropain) 26S subunit, non-ATPase, 13	7.26327	0.339821	7.18226	0.215531	0.0212089	0.154465
50382	PSMC3IP	PSMC3 interacting protein	6.87468	0.231495	7.07915	0.27782	0.0221054	0.157074
3870273	DBNDD1	dysbindin (dystrobrevin binding protein 1) domain containing 1	9.16198	0.62387	9.6131	0.472603	0.023676	0.162883
7210719	NCSTN	nicastrin	10.9599	0.114629	10.8197	0.214189	0.0236964	0.162883
6900241	ABCB9	ATP-binding cassette, sub-family B (MDR/TAP), member 9	7.42003	0.671611	7.1267	0.616571	0.0243898	0.165494
6620259	KCNS1	potassium voltage-gated channel, delayed-rectifier, subfamily S, member 1	5.78393	0.594132	6.14191	0.368463	0.0245608	0.165993
3420301	SLC30A5	solute carrier family 30 (zinc transporter), member 5	7.06609	0.246327	6.8478	0.288777	0.0251126	0.167243
6450669	ANLN	anillin, actin binding protein	9.78569	0.44057	10.0012	0.401901	0.0258111	0.169115
1240523	RPL41	ribosomal protein L41	7.42659	0.171157	7.60599	0.2477	0.0259383	0.169337
4180088	ABL1	c-abl oncogene 1, non-receptor tyrosine kinase	10.4193	0.115625	10.362	0.185992	0.0270716	0.171912
4850270	ZNF264	zinc finger protein 264	6.4811	0.208357	6.30957	0.262032	0.0283717	0.175245
5260014	CDKN3	cyclin-dependent kinase inhibitor 3	9.81931	0.544417	10.0708	0.50333	0.0305556	0.181869
4900044	CDC7	cell division cycle 7	7.35335	0.383487	7.63431	0.416276	0.030642	0.182064
5050619	FGF5	fibroblast growth factor 5	6.31716	0.837702	6.56315	1.05526	0.0307177	0.18226
5560056	NUDT6	nudix (nucleoside diphosphate linked moiety X)-type motif 6	5.78428	0.256074	6.00572	0.233666	0.0309066	0.182768
3170019	FSD1	fibronectin type III and SPRY domain containing 1	5.58854	0.462873	5.25746	0.618108	0.0310254	0.183025
2350068	WDR12	WD repeat domain 12	9.08793	0.169494	9.25807	0.18737	0.0315561	0.184297
510088	EFCAB7	EF-hand calcium binding domain 7	5.86822	0.202927	6.03659	0.157929	0.0337066	0.18999
7210674	DBNDD1	dysbindin (dystrobrevin binding protein 1) domain containing 1	5.86094	0.511219	6.19323	0.357477	0.0339485	0.190545
7200475	GPKOW	G patch domain and KOW motifs	8.17173	0.216639	8.27101	0.244467	0.0341047	0.190966
5270315	WDR12	WD repeat domain 12	8.88013	0.170244	9.05975	0.184377	0.0348475	0.193311
2710541	RNF4	ring finger protein 4	7.9666	0.162711	7.83941	0.139153	0.0355577	0.195625
3870450	DEM1	exonuclease 5	10.3364	0.179054	10.1559	0.189015	0.0372714	0.200366
2850082	CHAC2	ChaC, cation transport regulator homolog 2 (E, coli)	5.74189	0.233834	6.10402	0.441714	0.0373303	0.200513
2510131	FABP3	fatty acid binding protein 3, muscle and heart (mammary-derived growth inhibitor)	5.07254	0.501052	5.49959	0.565199	0.0382331	0.203062
2510338	GGH	gamma-glutamyl hydrolase (conjugase, folylpolygammaglutamyl hydrolase)	10.8296	0.20903	10.9193	0.207639	0.0388127	0.204783
3390592	GORASP2	golgi reassembly stacking protein 2, 55kDa	10.1206	0.136876	10.0543	0.133896	0.0389591	0.204885
2760224	FOXP1	forkhead box P1	7.39136	0.290162	7.29229	0.329071	0.0389782	0.204885
3140521	SCARNA14	small Cajal body-specific RNA 14	4.9107	0.545805	5.05721	0.420164	0.0422088	0.211726
2060154	ARMC5	armadillo repeat containing 5	6.16767	0.276004	6.00828	0.23846	0.043392	0.214951
4480220	FGFRL1	fibroblast growth factor receptor-like 1	9.20674	0.291734	8.90007	0.371428	0.0455522	0.219168
5860112	FGFRL1	fibroblast growth factor receptor-like 1	7.00362	0.253131	6.79585	0.316378	0.0468576	0.222776
3170605	IKBIP	IKBKB interacting protein	8.63632	0.213178	8.47873	0.234808	0.046939	0.222856
6200468	CKS2	CDC28 protein kinase regulatory subunit 2	10.7627	0.336234	10.9849	0.370078	0.0475739	0.224053
6520593	RNF182	ring finger protein 182	6.78054	0.423458	6.91882	0.505679	0.0493336	0.227923
670279	ZNF485	zinc finger protein 485	5.40659	0.259409	5.47601	0.269302	0.0498235	0.229315
