# Supplementary material for: Multiomics profiling of DNA methylation, microRNA, and mRNA in skeletal muscle from monozygotic twin pairs discordant for type 2 diabetes identifies dysregulated genes controlling metabolism
Source: BMC Med. 2024 Dec 2;22:572. doi: 10.1186/s12916-024-03789-y (PMC11613913; doi:10.1186/s12916-024-03789-y)
Supplement: Supplementary file 1 — Additional file 1: Supplemental Table 1 Clinical characteristics of donors of muscle cells. Supplemental Table 2 Genes contributing to the enrichment scores of significantly regulated pathways obtained from the gene set enrichment analysis in muscle tissue from twins with type 2 diabetes compared with co-twins without type 2 diabetes. Supplemental Table 3 Gene sets with differential expression in myoblasts from subjects with type 2 diabetes versus controls (gene set enrichment analysis with q < 0.05). Supplemental Table 4 Gene sets with differential expression in myotubes from subjects with type 2 diabetes versus controls (gene set enrichment analysis with q < 0.05). Supplemental Table 5 Differentially expressed genes between twins with type 2 diabetes and co-twins without diabetes (P < 0.05). Supplemental Fig. 1 (A) Differentially expressed genes between monozygotic (MZ) twins with type 2 diabetes (T2D) and co-twins without T2D based on nominal P values (P < 0.05). Log2 fold changes in the volcano plot are shown when comparing expression in muscle from MZ twins with versus co-twins without T2D. The dashed line indicates P < 0.05. Gene labels are based on the top 20 most significant transcripts, however of those, only 10 labels are displayed as there were no annotations for the other 10. (B) Overlap of genes with differential expression in the skeletal muscle from MZ twins discordant for T2D (P < 0.05), in skeletal muscle from 15 subjects with T2D or impaired glucose tolerance (IGT) versus 362 normal glucose tolerance (NGT) controls (q < 0.05), as well as in cultured myoblasts and myotubes from 13 T2D versus 13 NGT unrelated subjects (P < 0.05). These results are also presented in Supplemental Table 5. (C) Schematic summary, partly based on Fig. 1A, highlighting some key results from this study. Bold text marks findings, we could validate in muscle biopsies or cells from unrelated subjects and/or based on functional experiments overexpressing two miRNAs in cultured [file 12916_2024_3789_MOESM1_ESM.zip › Table S7 v2.xlsx]

## Sheet: Sheet1
Supplemental Table 7. Differentially expressed genes in myotubes from subjects with type 2 diabetes compared with controls among the 863 genes differentially expressed in muscle from the type 2 diabetes discordant twin pairs (P < 0.05).
Illumina ID	Gene symbol	Description	NGT mean	NGT SD	T2D mean	T2D SD	P	q
730673	PCMTD2	protein-L-isoaspartate (D-aspartate) O-methyltransferase domain containing 2	7.68734	0.383061	8.02432	0.26513	0.000128603	0.0497195
1440017	PSMD13	proteasome (prosome, macropain) 26S subunit, non-ATPase, 13	6.61021	0.253256	6.50321	0.201437	0.000491352	0.0827007
3180553	C12orf32	NA	7.74121	0.0902956	7.96295	0.181877	0.000788697	0.0935035
620458	SMARCC1	SWI/SNF related, matrix associated, actin dependent regulator of chromatin, subfamily c, member 1	9.60166	0.175628	9.82058	0.139267	0.00219823	0.137875
1230730	SLC30A5	solute carrier family 30 (zinc transporter), member 5	9.18421	0.263299	9.04254	0.194349	0.00254858	0.141359
6620437	HOXA5	homeobox A5	7.43482	0.345035	7.77101	0.386207	0.0030777	0.148371
5900471	PTGER2	prostaglandin E receptor 2 (subtype EP2), 53kDa	5.50757	0.534541	6.0599	0.610876	0.00468089	0.17198
50470	PM20D2	peptidase M20 domain containing 2	6.05547	0.562347	6.57592	0.350697	0.00500219	0.174522
2470608	LLGL1	lethal giant larvae homolog 1 (Drosophila)	8.52037	0.206887	8.67897	0.219631	0.00548696	0.178106
4480220	FGFRL1	fibroblast growth factor receptor-like 1	8.27968	0.353199	7.90955	0.426455	0.0054895	0.178106
3420333	C19orf6	transmembrane protein 259	8.12574	0.150033	7.99005	0.119662	0.00651714	0.185875
4560484	DPP3	dipeptidyl-peptidase 3	5.80441	0.193255	5.59196	0.222902	0.00682982	0.187553
1240440	TXNIP	thioredoxin interacting protein	11.189	0.549287	11.3222	0.737766	0.00693736	0.18814
130446	SNX11	sorting nexin 11	8.92143	0.121654	8.82666	0.166626	0.00716724	0.189361
5860112	FGFRL1	fibroblast growth factor receptor-like 1	6.05586	0.399302	5.78994	0.438546	0.00734239	0.191861
2760121	ADHFE1	alcohol dehydrogenase, iron containing, 1	6.13045	0.296616	5.6702	0.341717	0.007875	0.197435
7040184	CCDC34	coiled-coil domain containing 34	9.14572	0.348325	9.27707	0.293797	0.00900178	0.204445
4850270	ZNF264	zinc finger protein 264	6.69657	0.30572	6.43948	0.228889	0.00922777	0.206267
3450408	CCDC34	coiled-coil domain containing 34	8.05898	0.357928	8.20442	0.309017	0.0146558	0.250312
770484	ZNF606	zinc finger protein 606	5.43097	0.364785	5.62525	0.189767	0.0168021	0.26198
1580608	SEMA3E	sema domain, immunoglobulin domain (Ig), short basic domain, secreted, (semaphorin) 3E	10.1296	0.157739	9.99546	0.153783	0.0168755	0.262163
2850026	H3F3A	H3 histone, family 3A	12.3128	0.245488	12.4855	0.161572	0.0170896	0.263325
7210719	NCSTN	nicastrin	11.2232	0.165691	11.0406	0.10916	0.0172098	0.263733
1660270	MTHFD1	methylenetetrahydrofolate dehydrogenase (NADP+ dependent) 1, methenyltetrahydrofolate cyclohydrolase, formyltetrahydrofolate synthetase	6.81941	0.245183	6.71503	0.137673	0.0238317	0.297651
5090730	DGUOK	deoxyguanosine kinase	7.2645	0.171125	7.17388	0.146435	0.027997	0.311396
5290500	CAPNS1	calpain, small subunit 1	11.2287	0.12248	11.1122	0.163099	0.0407984	0.359783
7160593	PPM1K	protein phosphatase, Mg2+/Mn2+ dependent, 1K	6.0799	0.348821	5.75778	0.296343	0.0435077	0.36987
630403	MRPS31	mitochondrial ribosomal protein S31	9.01982	0.250296	9.15383	0.236992	0.0441216	0.371017
2710541	RNF4	ring finger protein 4	7.61808	0.26192	7.57659	0.189604	0.0452954	0.374039
3990403	MXRA7	matrix-remodelling associated 7	11.1838	0.246179	10.9642	0.201475	0.0463761	0.377407
6110270	GFRA1	GDNF family receptor alpha 1	6.09703	0.429237	5.73053	0.598075	0.0487786	0.382913
