# Supplementary material for: Multiomics profiling of DNA methylation, microRNA, and mRNA in skeletal muscle from monozygotic twin pairs discordant for type 2 diabetes identifies dysregulated genes controlling metabolism
Source: BMC Med. 2024 Dec 2;22:572. doi: 10.1186/s12916-024-03789-y (PMC11613913; doi:10.1186/s12916-024-03789-y)
Supplement: Supplementary file 1 — Additional file 1: Supplemental Table 1 Clinical characteristics of donors of muscle cells. Supplemental Table 2 Genes contributing to the enrichment scores of significantly regulated pathways obtained from the gene set enrichment analysis in muscle tissue from twins with type 2 diabetes compared with co-twins without type 2 diabetes. Supplemental Table 3 Gene sets with differential expression in myoblasts from subjects with type 2 diabetes versus controls (gene set enrichment analysis with q < 0.05). Supplemental Table 4 Gene sets with differential expression in myotubes from subjects with type 2 diabetes versus controls (gene set enrichment analysis with q < 0.05). Supplemental Table 5 Differentially expressed genes between twins with type 2 diabetes and co-twins without diabetes (P < 0.05). Supplemental Fig. 1 (A) Differentially expressed genes between monozygotic (MZ) twins with type 2 diabetes (T2D) and co-twins without T2D based on nominal P values (P < 0.05). Log2 fold changes in the volcano plot are shown when comparing expression in muscle from MZ twins with versus co-twins without T2D. The dashed line indicates P < 0.05. Gene labels are based on the top 20 most significant transcripts, however of those, only 10 labels are displayed as there were no annotations for the other 10. (B) Overlap of genes with differential expression in the skeletal muscle from MZ twins discordant for T2D (P < 0.05), in skeletal muscle from 15 subjects with T2D or impaired glucose tolerance (IGT) versus 362 normal glucose tolerance (NGT) controls (q < 0.05), as well as in cultured myoblasts and myotubes from 13 T2D versus 13 NGT unrelated subjects (P < 0.05). These results are also presented in Supplemental Table 5. (C) Schematic summary, partly based on Fig. 1A, highlighting some key results from this study. Bold text marks findings, we could validate in muscle biopsies or cells from unrelated subjects and/or based on functional experiments overexpressing two miRNAs in cultured [file 12916_2024_3789_MOESM1_ESM.zip › Table S8 v2.xlsx]

## Sheet: Sheet1
Supplemental Table 8. JASPAR motif search results in the set of differentially expressed genes between twins with type 2 diabetes and co-twins without type 2 diabetes.
Transcription factor	Matrix ID	Z score	P	Bonferroni adjusted P
EGR3	MA0732.1	6.24929	1.37083e-10	1.02264e-07
EGR4	MA0733.1	6.04613	5.11399e-10	3.81504e-07
KLF15	MA1513.1	6.02071	6.21082e-10	4.63327e-07
SP4	MA0685.1	5.82267	2.02918e-09	1.51377e-06
SP1	MA0079.4	5.75744	3.04147e-09	2.26894e-06
SP9	MA1564.1	5.74802	3.30813e-09	2.46786e-06
SP3	MA0746.2	5.55441	1.03553e-08	7.72505e-06
SP2	MA0516.2	5.53411	1.14404e-08	8.53454e-06
KLF16	MA0741.1	5.38396	2.7411e-08	2.04486e-05
EGR1	MA0162.4	5.26675	5.23261e-08	3.90353e-05
NRF1	MA0506.1	5.21731	6.97501e-08	5.20336e-05
KLF14	MA0740.1	5.19966	7.62754e-08	5.69014e-05
KLF2	MA1515.1	5.18169	8.53697e-08	6.36858e-05
TFDP1	MA1122.1	5.16732	9.1626e-08	6.8353e-05
EGR2	MA0472.2	5.01073	2.09593e-07	0.000156356
E2F1	MA0024.3	4.93213	3.16432e-07	0.000236058
CTCFL	MA1102.2	4.93437	3.20058e-07	0.000238763
Wt1	MA1627.1	4.905	3.67012e-07	0.000273791
E2F2	MA0864.2	4.87351	4.15246e-07	0.000309774
KLF6	MA1517.1	4.84668	5.03503e-07	0.000375613
KLF11	MA1512.1	4.83809	5.2384e-07	0.000390785
ZBTB14	MA1650.1	4.81286	5.92531e-07	0.000442028
KLF5	MA0599.1	4.77536	7.1045e-07	0.000529996
E2F6	MA0471.2	4.77611	7.19974e-07	0.000537101
SP8	MA0747.1	4.75257	8.02155e-07	0.000598408
TCFL5	MA0632.2	4.7141	9.7487e-07	0.000727253
GLIS2	MA0736.1	4.638	1.42274e-06	0.00106136
KLF3	MA1516.1	4.63271	1.46408e-06	0.0010922
ZNF148	MA1653.1	4.62098	1.55807e-06	0.00116232
ZNF740	MA0753.2	4.62315	1.55883e-06	0.00116289
MAZ	MA1522.1	4.55883	2.09332e-06	0.00156162
E2F4	MA0470.2	4.37762	4.85349e-06	0.0036207
KLF10	MA1511.1	4.29013	7.45192e-06	0.00555913
PLAGL2	MA1548.1	4.23949	9.44727e-06	0.00704766
TFAP2C(var.2)	MA0814.2	4.16491	1.32341e-05	0.00987264
ZBTB7A	MA0750.2	4.10857	1.669e-05	0.0124507
KLF4	MA0039.4	4.07618	1.93589e-05	0.0144417
ZBTB33	MA0527.1	4.07086	1.95063e-05	0.0145517
Klf1	MA0493.1	4.04145	2.23431e-05	0.0352685
TFAP2E	MA1569.1	3.87058	4.72768e-05	0.0401748
ZFP57	MA1583.1	3.83723	5.38536e-05	0.0446324
PLAG1	MA0163.1	3.83231	5.47174e-05	0.0408192
Gmeb1	MA0615.1	3.82084	5.72096e-05	0.0426784
ZIC5	MA1584.1	3.81181	5.98289e-05	0.0446324
