# Supplementary material for: Multiomics profiling of DNA methylation, microRNA, and mRNA in skeletal muscle from monozygotic twin pairs discordant for type 2 diabetes identifies dysregulated genes controlling metabolism
Source: BMC Med. 2024 Dec 2;22:572. doi: 10.1186/s12916-024-03789-y (PMC11613913; doi:10.1186/s12916-024-03789-y)
Supplement: Supplementary file 1 — Additional file 1: Supplemental Table 1 Clinical characteristics of donors of muscle cells. Supplemental Table 2 Genes contributing to the enrichment scores of significantly regulated pathways obtained from the gene set enrichment analysis in muscle tissue from twins with type 2 diabetes compared with co-twins without type 2 diabetes. Supplemental Table 3 Gene sets with differential expression in myoblasts from subjects with type 2 diabetes versus controls (gene set enrichment analysis with q < 0.05). Supplemental Table 4 Gene sets with differential expression in myotubes from subjects with type 2 diabetes versus controls (gene set enrichment analysis with q < 0.05). Supplemental Table 5 Differentially expressed genes between twins with type 2 diabetes and co-twins without diabetes (P < 0.05). Supplemental Fig. 1 (A) Differentially expressed genes between monozygotic (MZ) twins with type 2 diabetes (T2D) and co-twins without T2D based on nominal P values (P < 0.05). Log2 fold changes in the volcano plot are shown when comparing expression in muscle from MZ twins with versus co-twins without T2D. The dashed line indicates P < 0.05. Gene labels are based on the top 20 most significant transcripts, however of those, only 10 labels are displayed as there were no annotations for the other 10. (B) Overlap of genes with differential expression in the skeletal muscle from MZ twins discordant for T2D (P < 0.05), in skeletal muscle from 15 subjects with T2D or impaired glucose tolerance (IGT) versus 362 normal glucose tolerance (NGT) controls (q < 0.05), as well as in cultured myoblasts and myotubes from 13 T2D versus 13 NGT unrelated subjects (P < 0.05). These results are also presented in Supplemental Table 5. (C) Schematic summary, partly based on Fig. 1A, highlighting some key results from this study. Bold text marks findings, we could validate in muscle biopsies or cells from unrelated subjects and/or based on functional experiments overexpressing two miRNAs in cultured [file 12916_2024_3789_MOESM1_ESM.zip › Table S9 revised.xlsx]

## Sheet: Supp Table 9A
Supplemental Table 9A. Differentially methylated CpG sites in muscle from twins with type 2 diabetes compared with co-twins without type 2 diabetes (P < 0.05).
Target ID	Nearest gene	Gene region	CpG island region	T2D mean DNA meth (%)	non-diabetic mean DNA meth (%)	Difference in DNA meth (% points)	P	q	≥14/17 twin pairs, DNA meth in same direction	Diff in DNA meth in myoblasts T2D vs NGT (p<0.05)	Diff in DNA meth in myotubes T2D vs NGT (p<0.05)
cg19370166	CD164L2	TSS200	S_Shore	4.9 ± 0.5	5.9 ± 0.8	-1.1	4.57764e-05	1	*	*	*
cg14263858	STAP2;STAP2	Body;Body	Island	4.6 ± 0.8	4.0 ± 0.5	0.7	0.000656128	1	*	*	*
cg11826726			Island	33.2 ± 9.6	29.1 ± 9.9	4.1	0.00106812	1	*	*	*
cg25520068	GSTM5	TSS200		34.6 ± 13.4	38.4 ± 14.5	-3.8	0.00167847	1	*	*	*
cg19954978			N_Shelf	76.8 ± 3.0	74.4 ± 3.2	2.4	0.00257874	1		*	*
cg19035254			Island	80.5 ± 8.7	75.3 ± 11.5	5.3	0.00315857	1	*	*	*
cg16397401	PBX1	Body	S_Shelf	80.3 ± 2.6	77.5 ± 3.7	2.8	0.00315857	1		*	*
cg10681137	CTU1	5'UTR	Island	93.1 ± 1.7	92.2 ± 1.6	1.0	0.00384521	1		*	*
cg26391674	ProSAPiP1;ProSAPiP1	1stExon;5'UTR	Island	47.4 ± 4.8	50.2 ± 4.5	-2.8	0.00384521	1		*	*
cg06174144	BAIAP2;BAIAP2;BAIAP2;BAIAP2	3'UTR;Body;Body;Body	N_Shore	88.4 ± 1.6	89.8 ± 1.3	-1.4	0.00384521	1	*	*	*
cg15972243	RNLS;RNLS	TSS1500;TSS1500	S_Shore	35.8 ± 6.4	41.4 ± 4.8	-5.6	0.00384521	1	*	*	*
cg18874575	ZNF559	3'UTR		84.4 ± 1.9	83.4 ± 2.1	1.0	0.00463867	1	*	*	*
cg01001533			N_Shore	72.3 ± 4.5	74.5 ± 4.3	-2.2	0.00463867	1	*	*	*
cg09542291	SMCP	5'UTR		86.8 ± 2.0	85.6 ± 2.0	1.3	0.00556946	1	*	*	*
cg11139127	A2M	Body		79.7 ± 1.8	77.8 ± 2.4	1.9	0.00556946	1	*	*	*
cg07262320	CEP72	Body	N_Shore	87.1 ± 2.4	88.7 ± 1.4	-1.6	0.00556946	1		*	*
cg09032391			S_Shelf	59.4 ± 3.3	57.2 ± 3.4	2.2	0.00665283	1	*	*	*
cg02301189	DEFB128	TSS200		83.0 ± 2.6	80.8 ± 2.5	2.2	0.00665283	1		*	*
cg11185992			S_Shelf	88.8 ± 1.3	87.9 ± 1.4	0.9	0.00665283	1		*	*
cg14571125	TAP2;TAP2	Body;Body		80.9 ± 2.5	79.6 ± 1.4	1.3	0.00790405	1	*	*	*
cg14095593				84.3 ± 2.7	82.1 ± 2.5	2.2	0.00790405	1		*	*
cg27546680	ZNF598	Body	Island	57.3 ± 4.1	59.4 ± 4.7	-2.1	0.00790405	1	*	*	*
cg18686270	PLSCR1	5'UTR	N_Shelf	77.4 ± 4.6	76.1 ± 3.0	1.2	0.0109863	1	*	*	*
cg10371042			S_Shelf	88.8 ± 1.4	87.4 ± 2.5	1.3	0.0109863	1		*	*
cg13422136	SETBP1	3'UTR	Island	93.7 ± 2.3	91.9 ± 3.3	1.8	0.0109863	1		*	*
cg15894369				82.6 ± 2.7	80.5 ± 3.4	2.2	0.0109863	1		*	*
cg27057602	TULP2;NUCB1	TSS1500;TSS1500	Island	7.4 ± 1.7	6.6 ± 0.8	0.8	0.0109863	1		*	*
cg21619524			N_Shelf	65.4 ± 8.1	59.5 ± 8.7	5.8	0.0128632	1	*	*	*
cg13071326	HIP1	TSS200	Island	8.7 ± 1.1	9.5 ± 1.4	-0.8	0.0128632	1		*	*
cg24931520			Island	23.0 ± 4.3	25.9 ± 5.0	-2.9	0.0128632	1		*	*
cg05265020	NRN1	Body	Island	48.0 ± 5.0	50.6 ± 3.8	-2.6	0.0128632	1	*	*	*
cg20140229	VPS52;RPS18;VPS52	5'UTR;TSS1500;1stExon	Island	8.5 ± 1.5	7.8 ± 1.1	0.7	0.0149994	1		*	*
cg00998451			Island	17.2 ± 3.6	18.7 ± 3.6	-1.5	0.0149994	1		*	*
cg02578162	CREBBP;CREBBP	Body;Body	N_Shelf	81.5 ± 3.6	83.4 ± 2.5	-1.9	0.0149994	1		*	*
cg05024207	ZMYM1	5'UTR	Island	6.8 ± 0.8	7.2 ± 0.9	-0.4	0.0149994	1		*	*
cg01765174	TRIM14;TRIM14;TRIM14;TRIM14	Body;Body;Body;Body	N_Shore	86.0 ± 6.7	88.8 ± 3.7	-2.8	0.0149994	1	*	*	*
cg01607441	ATP4A	TSS200		68.1 ± 4.2	65.5 ± 4.4	2.6	0.0174255	1		*	*
cg17846127	LOC254559	Body	N_Shelf	71.3 ± 5.9	74.4 ± 2.9	-3.2	0.0174255	1		*	*
cg10272336			Island	31.6 ± 3.6	33.0 ± 3.6	-1.4	0.0174255	1		*	*
cg00820171	ITGAM;ITGAM	Body;Body	N_Shore	78.2 ± 3.5	75.9 ± 4.6	2.3	0.0201569	1		*	*
cg03178983				25.7 ± 4.2	22.9 ± 3.0	2.7	0.0201569	1		*	*
cg14417498	LMX1A	Body	Island	42.2 ± 5.8	44.2 ± 6.9	-2.0	0.0201569	1		*	*
cg18221224	ACBD5;ACBD5;ACBD5	Body;Body;Body	Island	5.2 ± 1.2	6.2 ± 1.2	-0.9	0.0201569	1		*	*
cg19743690	PRDM6	Body		79.6 ± 2.5	81.7 ± 1.5	-2.1	0.0201569	1		*	*
cg17982116			S_Shore	48.3 ± 4.5	50.7 ± 3.4	-2.4	0.0201569	1		*	*
cg00042144	C1orf74	TSS200	Island	4.2 ± 0.6	4.6 ± 0.8	-0.4	0.0201569	1	*	*	*
cg14777341				20.2 ± 6.2	22.2 ± 5.9	-1.9	0.0201569	1	*	*	*
cg03188390			N_Shore	40.8 ± 7.3	37.8 ± 8.1	3.0	0.0232239	1	*	*	*
cg19542548			N_Shelf	54.1 ± 5.3	51.0 ± 3.8	3.1	0.0232239	1	*	*	*
cg13139843	KRTAP19-1	TSS200		64.2 ± 5.1	59.1 ± 6.0	5.0	0.0232239	1		*	*
cg22392150	PODN	Body		81.8 ± 2.8	80.2 ± 3.5	1.6	0.0232239	1		*	*
cg13134248	ARPP19	3'UTR		78.7 ± 4.6	75.7 ± 4.1	3.0	0.0232239	1		*	*
cg22707446				42.8 ± 4.1	40.5 ± 3.1	2.3	0.0232239	1		*	*
cg04179165	SYNGR1;SYNGR1	Body;Body	S_Shelf	85.4 ± 1.8	86.3 ± 1.5	-0.9	0.0232239	1		*	*
cg16636671	ZIC1	TSS1500	N_Shore	34.5 ± 5.7	37.1 ± 5.6	-2.5	0.0232239	1		*	*
cg01605783	LOC284837	TSS200		61.2 ± 4.7	63.3 ± 3.4	-2.1	0.0232239	1	*	*	*
cg11250194	FADS2	Body		61.4 ± 5.4	63.7 ± 4.8	-2.3	0.0232239	1	*	*	*
cg18338775			N_Shelf	34.7 ± 5.8	37.6 ± 6.7	-2.9	0.0232239	1	*	*	*
cg19938436				63.2 ± 6.1	60.4 ± 5.3	2.9	0.0266724	1	*	*	*
cg06041852			N_Shore	62.2 ± 4.8	58.9 ± 5.2	3.3	0.0266724	1		*	*
cg10034184				83.8 ± 2.9	81.6 ± 3.4	2.2	0.0266724	1		*	*
cg11765362	SRD5A2	TSS1500	Island	52.4 ± 7.1	49.3 ± 7.9	3.1	0.0266724	1		*	*
cg18456512				80.2 ± 3.9	78.2 ± 3.0	1.9	0.0266724	1		*	*
cg01558645	RUFY3;RUFY3;RUFY3;RUFY3;RUFY3	1stExon;Body;5'UTR;1stExon;5'UTR		42.4 ± 8.2	38.9 ± 7.1	3.5	0.0266724	1		*	*
cg03486411			S_Shore	30.8 ± 10.3	33.7 ± 8.3	-2.9	0.0266724	1		*	*
cg04036593				63.9 ± 3.7	66.8 ± 4.9	-2.8	0.0266724	1		*	*
cg22718636	DGKQ	Body	Island	50.2 ± 6.0	52.6 ± 7.6	-2.5	0.0266724	1		*	*
cg23729763	APLP2;APLP2;APLP2;APLP2;APLP2;APLP2	Body;Body;Body;Body;Body;Body	N_Shore	65.0 ± 6.0	67.9 ± 6.2	-2.9	0.0266724	1		*	*
cg27050612	NFE2L1	Body	N_Shelf	43.7 ± 3.7	45.4 ± 4.5	-1.7	0.0266724	1		*	*
cg18838675				81.2 ± 2.5	82.8 ± 2.4	-1.6	0.0266724	1		*	*
cg20447538	CRTAC1;GOLGA7B	Body;3'UTR		69.0 ± 4.2	71.3 ± 2.9	-2.3	0.0266724	1		*	*
cg05374412	CDH13	1stExon	Island	2.7 ± 0.6	3.0 ± 0.4	-0.3	0.0266724	1	*	*	*
cg20511832	CHRNB4	TSS1500	S_Shore	35.2 ± 4.8	37.1 ± 4.9	-1.8	0.0266724	1	*	*	*
cg05627826	KCNS2	3'UTR	S_Shelf	77.8 ± 2.4	76.7 ± 2.4	1.0	0.0305176	1	*	*	*
cg09362969	LOC100133612	Body	S_Shelf	74.4 ± 4.2	72.5 ± 4.3	1.9	0.0305176	1		*	*
cg22758806			N_Shore	59.6 ± 5.0	57.0 ± 4.5	2.7	0.0305176	1		*	*
cg26652079	LONP1	Body	Island	95.1 ± 1.3	94.4 ± 1.2	0.7	0.0305176	1		*	*
cg00433654	WBP1;INO80B	TSS1500;Body	N_Shore	35.4 ± 4.5	37.6 ± 3.1	-2.1	0.0305176	1		*	*
cg08912922	SHROOM1	1stExon	Island	50.3 ± 3.6	51.9 ± 5.4	-1.6	0.0305176	1		*	*
cg09592244			N_Shore	37.8 ± 11.1	41.6 ± 12.9	-3.8	0.0305176	1	*	*	*
cg00266389	KCNQ1;KCNQ1	Body;Body	N_Shelf	89.6 ± 1.7	89.1 ± 1.4	0.6	0.03479	1	*	*	*
cg08399858	NPC1L1;NPC1L1	3'UTR;3'UTR		92.5 ± 1.3	91.9 ± 1.6	0.7	0.03479	1	*	*	*
cg26934214	PTPRN2;PTPRN2;PTPRN2	Body;Body;Body	S_Shore	86.9 ± 3.1	85.6 ± 2.5	1.3	0.03479	1	*	*	*
cg12068088				31.2 ± 6.1	28.9 ± 5.9	2.2	0.03479	1		*	*
cg18327128	TRIM31	Body		49.9 ± 3.9	47.8 ± 4.5	2.1	0.03479	1		*	*
cg20942910	TTC39A	TSS1500	S_Shore	65.8 ± 4.3	64.1 ± 3.7	1.7	0.03479	1		*	*
cg25488160	TMEM108;TMEM108	Body;Body		82.1 ± 2.6	80.8 ± 3.2	1.3	0.03479	1		*	*
cg08745197	C16orf63	TSS1500	S_Shore	89.8 ± 1.6	88.6 ± 1.7	1.1	0.03479	1		*	*
cg04326566	CUX1;CUX1;CUX1	Body;Body;Body		86.1 ± 2.0	87.3 ± 1.2	-1.2	0.03479	1		*	*
cg13210763				70.1 ± 4.3	72.1 ± 2.3	-2.1	0.03479	1		*	*
cg14376467	ARHGAP24;ARHGAP24;ARHGAP24	Body;Body;TSS200		32.7 ± 11.8	36.1 ± 8.9	-3.5	0.03479	1		*	*
cg03126694	LPAR6;LPAR6;RB1	TSS200;5'UTR;Body		63.2 ± 5.7	66.2 ± 4.1	-3.0	0.03479	1		*	*
cg04944784	FAM59B	Body	Island	25.2 ± 7.7	28.2 ± 7.1	-3.0	0.03479	1		*	*
cg12284802	KIAA1024	TSS1500	N_Shore	20.7 ± 3.9	22.5 ± 3.9	-1.8	0.03479	1		*	*
cg06070324	PPCDC	Body		36.4 ± 3.5	37.8 ± 4.1	-1.4	0.03479	1	*	*	*
cg10331518	RHOT2	Body	Island	85.4 ± 3.6	83.8 ± 4.3	1.6	0.0395355	1	*	*	*
cg01098955			S_Shore	76.5 ± 3.3	74.1 ± 3.1	2.4	0.0395355	1		*	*
cg14989191	SEZ6L2;SEZ6L2;SEZ6L2;ASPHD1;SEZ6L2	TSS1500;TSS1500;TSS1500;TSS200;TSS1500	N_Shore	17.4 ± 2.8	16.0 ± 2.2	1.5	0.0395355	1		*	*
cg21375490	PTPRN2;PTPRN2;PTPRN2	Body;Body;Body	S_Shore	78.4 ± 4.2	75.8 ± 4.1	2.5	0.0395355	1		*	*
cg02852791	WDR90	Body	N_Shore	44.2 ± 10.5	42.7 ± 9.5	1.6	0.0395355	1		*	*
cg04503909	CHCHD3	3'UTR		83.7 ± 2.0	82.1 ± 2.0	1.6	0.0395355	1		*	*
cg22046688			S_Shelf	83.7 ± 2.2	82.1 ± 2.8	1.6	0.0395355	1		*	*
cg23868719				82.6 ± 2.2	80.9 ± 2.6	1.7	0.0395355	1		*	*
cg00145838	ITGB4;ITGB4;ITGB4	Body;Body;Body	S_Shelf	97.0 ± 0.7	96.5 ± 0.8	0.4	0.0395355	1		*	*
cg12429610	INPP5D;INPP5D	Body;Body	Island	81.8 ± 5.0	79.7 ± 5.2	2.1	0.0395355	1		*	*
cg25704253	BCYRN1;GJB1	Body;TSS1500		66.1 ± 7.7	63.1 ± 4.5	3.0	0.0395355	1		*	*
cg02263813	MT1A;MT1A	1stExon;5'UTR	S_Shore	17.7 ± 2.5	19.4 ± 3.3	-1.7	0.0395355	1		*	*
cg06909469	ITPRIPL1;ITPRIPL1;ITPRIPL1;ITPRIPL1	TSS1500;TSS1500;TSS1500;TSS1500	N_Shore	24.6 ± 7.8	27.3 ± 6.4	-2.7	0.0395355	1		*	*
cg13541192	HAS1	3'UTR	N_Shore	46.1 ± 5.0	48.2 ± 3.9	-2.1	0.0395355	1		*	*
cg16438688	NTRK1;INSRR	Body;Body	Island	40.2 ± 4.9	42.6 ± 2.9	-2.4	0.0395355	1		*	*
cg20836212	VKORC1L1	Body		87.2 ± 2.4	88.7 ± 2.2	-1.5	0.0395355	1		*	*
cg08641963	TNNC2	3'UTR	N_Shore	26.7 ± 6.2	28.0 ± 6.9	-1.3	0.0395355	1		*	*
cg12131826			N_Shelf	28.8 ± 5.9	30.6 ± 5.1	-1.8	0.0395355	1		*	*
cg22603275	ST8SIA2	Body	Island	43.7 ± 7.5	46.4 ± 4.8	-2.7	0.0395355	1	*	*	*
cg18272264	CACNB4;CACNB4;CACNB4	TSS1500;TSS1500;TSS1500	S_Shore	6.9 ± 1.0	6.2 ± 1.0	0.7	0.0447693	1		*	*
cg22028785	DNMT3L;DNMT3L	Body;Body	Island	91.3 ± 2.4	89.6 ± 4.5	1.7	0.0447693	1		*	*
cg03949391	PTGFR;PTGFR;PTGFR;PTGFR	5'UTR;1stExon;1stExon;5'UTR	Island	3.1 ± 1.6	2.4 ± 0.6	0.7	0.0447693	1		*	*
cg05204315	DOCK1	Body		74.6 ± 3.3	72.6 ± 4.6	2.1	0.0447693	1		*	*
cg13705774	LCE2A	TSS200		79.7 ± 2.8	78.5 ± 2.4	1.2	0.0447693	1		*	*
cg21557875	LYPD4;DMRTC2	TSS200;TSS1500	Island	78.5 ± 3.0	77.0 ± 2.5	1.5	0.0447693	1		*	*
cg22378459	TNNT3;TNNT3;TNNT3;TNNT3	TSS200;TSS200;TSS200;TSS200		26.3 ± 15.3	20.7 ± 10.9	5.6	0.0447693	1		*	*
cg22721951	MCF2L	Body	N_Shelf	87.0 ± 2.3	85.9 ± 2.5	1.1	0.0447693	1		*	*
cg23659308	PDE6B;PDE6B;PDE6B	Body;Body;Body	S_Shore	88.6 ± 2.3	87.7 ± 2.1	0.8	0.0447693	1		*	*
cg00489408	SEZ6L2;SEZ6L2;ASPHD1;SEZ6L2;SEZ6L2	TSS200;TSS200;TSS1500;TSS200;TSS200	N_Shore	7.9 ± 1.0	8.4 ± 0.9	-0.5	0.0447693	1		*	*
cg04233686			Island	17.9 ± 3.3	19.4 ± 4.0	-1.5	0.0447693	1		*	*
cg05360577			Island	38.6 ± 8.9	41.8 ± 4.0	-3.2	0.0447693	1		*	*
cg08085853				84.6 ± 2.9	86.1 ± 2.3	-1.5	0.0447693	1		*	*
cg08324945	ADAMTS3	TSS1500	Island	6.1 ± 0.9	6.7 ± 1.1	-0.6	0.0447693	1		*	*
cg12499572	INPP5A	Body	S_Shelf	90.3 ± 1.6	91.3 ± 1.1	-1.0	0.0447693	1		*	*
cg13409077	CD72	TSS200	S_Shore	59.1 ± 4.9	61.3 ± 3.5	-2.2	0.0447693	1		*	*
cg16720127	RPLP0;RPLP0	TSS200;TSS200	Island	3.4 ± 0.6	4.1 ± 0.7	-0.7	0.000213623	1	*		*
cg00903676			Island	18.7 ± 3.8	21.0 ± 4.4	-2.2	0.00050354	1	*		*
cg24152390	HIST3H3	1stExon	Island	81.0 ± 2.2	82.3 ± 1.9	-1.3	0.000839233	1	*		*
cg02728223	LOC283914;LOC283914	TSS1500;TSS1500		74.8 ± 2.0	72.7 ± 3.0	2.1	0.00106812	1			*
cg07318313	ENG;ENG	1stExon;1stExon	Island	14.3 ± 2.9	16.6 ± 3.5	-2.4	0.00106812	1	*		*
cg21649442	SDR42E1	5'UTR	Island	19.7 ± 2.4	23.1 ± 3.1	-3.4	0.00106812	1	*		*
cg27578227	LMF1	Body	S_Shore	86.4 ± 2.1	88.6 ± 1.9	-2.2	0.00106812	1	*		*
cg01691639	RORA;RORA	5'UTR;1stExon	Island	12.3 ± 1.4	11.6 ± 1.3	0.7	0.00134277	1	*		*
cg19355009	SH3PXD2A	Body		7.4 ± 0.9	8.1 ± 0.9	-0.7	0.00167847	1	*		*
cg04112173			Island	88.1 ± 2.2	89.9 ± 1.4	-1.8	0.00209045	1	*		*
cg00193902	TRRAP	Body	S_Shore	86.6 ± 2.3	88.5 ± 1.1	-1.9	0.00257874	1	*		*
cg08561895	WNT11	Body	Island	97.2 ± 0.7	96.6 ± 0.7	0.6	0.00315857	1	*		*
cg17157129	RBM41;RBM41	TSS1500;TSS1500	S_Shore	36.9 ± 13.7	41.5 ± 12.7	-4.6	0.00384521	1			*
cg03547722	NUBP1;NUBP1	1stExon;5'UTR	Island	5.3 ± 0.9	6.0 ± 1.1	-0.7	0.00384521	1	*		*
cg06312106	TMEM26	Body		87.5 ± 2.0	88.8 ± 2.1	-1.3	0.00384521	1	*		*
cg11926485			N_Shore	81.0 ± 2.4	82.5 ± 2.5	-1.5	0.00384521	1	*		*
cg23692620			Island	24.2 ± 2.1	26.3 ± 2.4	-2.1	0.00384521	1	*		*
cg14293864	RPL35	TSS200	Island	2.2 ± 0.2	2.0 ± 0.2	0.2	0.00463867	1			*
cg24547359	GLIS1	Body		91.5 ± 1.3	92.5 ± 0.8	-1.0	0.00463867	1			*
cg13928485	VAV2;VAV2	Body;Body	N_Shelf	87.9 ± 2.2	89.8 ± 1.3	-1.9	0.00463867	1			*
cg21454386	TFDP1;TFDP1	Body;Body	N_Shore	96.1 ± 0.9	96.8 ± 0.5	-0.7	0.00463867	1	*		*
cg05502701	PDZRN3	TSS200	Island	3.2 ± 1.2	2.6 ± 0.4	0.6	0.00556946	1	*		*
cg25692633	CYTH3	Body	N_Shore	88.5 ± 1.8	86.8 ± 1.5	1.7	0.00556946	1			*
cg07706687	NAA25	TSS1500	S_Shore	8.6 ± 1.5	10.7 ± 3.9	-2.1	0.00556946	1			*
cg08741842	WNT2B	TSS200	S_Shore	70.5 ± 2.2	71.7 ± 2.1	-1.2	0.00556946	1			*
cg08872722	PKP1;PKP1	TSS1500;TSS1500	N_Shore	9.8 ± 1.9	10.8 ± 2.3	-1.1	0.00556946	1	*		*
cg10996058	C1QL2	1stExon	Island	6.3 ± 2.3	5.0 ± 1.0	1.4	0.00665283	1	*		*
cg12297546	LPP;LPP	5'UTR;5'UTR		60.2 ± 11.8	55.6 ± 10.8	4.5	0.00665283	1	*		*
cg05699136	BACH1;BACH1	TSS1500;5'UTR	Island	3.1 ± 0.3	2.8 ± 0.3	0.3	0.00665283	1			*
cg25670685	NALCN	5'UTR	Island	8.1 ± 2.0	7.0 ± 1.3	1.1	0.00665283	1			*
cg26484631	ULBP1	TSS1500	N_Shore	28.2 ± 4.3	31.0 ± 3.8	-2.8	0.00665283	1			*
cg09681335			Island	13.4 ± 6.3	15.8 ± 7.5	-2.4	0.00665283	1	*		*
cg26475085	OSMR;OSMR	TSS1500;TSS1500	Island	7.3 ± 1.4	6.6 ± 1.1	0.8	0.00790405	1	*		*
cg01275932	SEC16A	Body	Island	83.0 ± 2.6	85.1 ± 2.9	-2.1	0.00790405	1			*
cg06014588			S_Shore	45.2 ± 5.1	47.7 ± 4.5	-2.5	0.00790405	1			*
cg07988466	AGAP1;AGAP1	Body;Body	N_Shore	88.7 ± 1.6	89.9 ± 1.0	-1.2	0.00790405	1			*
cg26896760				89.6 ± 1.7	90.7 ± 0.9	-1.1	0.00790405	1			*
cg06002305	ADAMTS2;ADAMTS2	Body;Body	N_Shelf	84.0 ± 1.8	85.3 ± 1.9	-1.3	0.00790405	1	*		*
cg11779941	EMD	TSS1500	Island	40.3 ± 9.5	42.9 ± 8.4	-2.6	0.00790405	1	*		*
cg23823134	RPL19;RPL19	5'UTR;1stExon	Island	8.4 ± 0.9	9.0 ± 0.9	-0.6	0.00790405	1	*		*
cg22715021	C6orf126	TSS200	Island	3.3 ± 0.5	2.9 ± 0.4	0.4	0.00933838	1			*
cg06007271	CYTL1	TSS200	Island	17.3 ± 2.5	20.5 ± 4.4	-3.2	0.00933838	1			*
cg07969475	NEURL	Body	N_Shelf	79.8 ± 3.5	81.3 ± 3.7	-1.6	0.00933838	1	*		*
cg17493159	CFLAR;CFLAR	5'UTR;5'UTR	Island	9.1 ± 1.4	9.8 ± 0.9	-0.7	0.00933838	1	*		*
cg27323154	FAM194A	1stExon	Island	5.8 ± 1.4	6.8 ± 1.8	-1.0	0.00933838	1	*		*
cg20123915	SERF2;SERF2	5'UTR;1stExon	Island	3.1 ± 0.3	2.9 ± 0.3	0.2	0.0109863	1	*		*
cg23268486	CSE1L	TSS200	Island	5.7 ± 0.4	5.3 ± 0.5	0.5	0.0109863	1	*		*
cg24738356	SNORD116-5;SNORD116-7	Body;Body		86.5 ± 1.6	85.0 ± 1.9	1.5	0.0109863	1	*		*
cg15784997	NCLN	Body	Island	87.4 ± 2.6	85.2 ± 3.0	2.2	0.0109863	1			*
cg26931960	TBCE;TBCE	TSS200;TSS200		7.6 ± 1.0	7.0 ± 0.8	0.6	0.0109863	1			*
cg00495503			N_Shore	8.0 ± 0.9	8.9 ± 1.9	-1.0	0.0109863	1			*
cg06363968	COTL1	Body		92.3 ± 2.1	93.4 ± 0.9	-1.2	0.0109863	1			*
cg13414834	MIR149;PP14571;GPC1	TSS1500;Body;Body	N_Shore	38.7 ± 3.4	40.6 ± 2.6	-1.9	0.0109863	1	*		*
cg15447829	DONSON	Body	N_Shore	21.1 ± 2.3	23.4 ± 3.6	-2.3	0.0109863	1	*		*
cg19735439	NDUFA7;RPS28	TSS200;TSS200	Island	2.8 ± 0.5	3.3 ± 0.6	-0.5	0.0109863	1	*		*
cg22085055				10.1 ± 1.2	9.3 ± 1.3	0.8	0.0128632	1	*		*
cg26265070	FIS1	TSS200	Island	4.7 ± 0.7	4.1 ± 0.6	0.6	0.0128632	1			*
cg15644174	TMEM171;TMEM171;TMEM171;TMEM171	5'UTR;1stExon;5'UTR;1stExon	Island	3.2 ± 0.6	2.8 ± 0.5	0.4	0.0128632	1			*
cg24876786	ZFR2;ZFR2;ZFR2	TSS200;TSS200;TSS200	Island	8.6 ± 1.1	7.8 ± 0.8	0.8	0.0128632	1			*
cg27332243	KCNN3	TSS200		3.5 ± 0.6	3.1 ± 0.4	0.4	0.0128632	1			*
cg26294922	STARD3NL	TSS1500	Island	3.2 ± 0.6	3.5 ± 0.6	-0.3	0.0128632	1			*
cg02509370	KCNH3	TSS200	Island	13.6 ± 1.6	14.3 ± 1.5	-0.7	0.0128632	1			*
cg15507925	FNBP4	1stExon	Island	4.8 ± 0.9	5.5 ± 0.9	-0.6	0.0128632	1			*
cg17683775	PTGES	TSS1500		71.6 ± 3.0	73.2 ± 3.5	-1.6	0.0128632	1			*
cg10597192				88.6 ± 1.0	89.7 ± 1.0	-1.1	0.0128632	1	*		*
cg03812679	CSF3;CSF3;CSF3	TSS1500;TSS1500;TSS1500		7.1 ± 1.1	6.6 ± 1.1	0.6	0.0149994	1			*
cg10124287	PPM1H	Body	Island	5.0 ± 0.5	4.7 ± 0.4	0.3	0.0149994	1			*
cg07522190	RABEP2	Body		91.9 ± 2.0	90.0 ± 3.8	1.9	0.0149994	1			*
cg09456285				87.3 ± 1.5	86.2 ± 1.2	1.0	0.0149994	1			*
cg18303215	ABCG5	Body	Island	4.3 ± 1.3	3.6 ± 0.7	0.7	0.0149994	1			*
cg21057907	SFTA3	Body	Island	9.0 ± 0.9	8.2 ± 0.9	0.8	0.0149994	1			*
cg13440139			S_Shelf	9.7 ± 2.0	10.5 ± 2.2	-0.8	0.0149994	1			*
cg20987429				69.8 ± 4.1	72.9 ± 3.9	-3.1	0.0149994	1			*
cg21161927	PCDHGA2;PCDHGB1;PCDHGA1;PCDHGB1;PCDHGA3	Body;TSS200;Body;TSS200;Body	N_Shore	13.5 ± 4.0	15.6 ± 3.8	-2.1	0.0149994	1			*
cg09363128				80.8 ± 3.3	82.8 ± 3.1	-2.0	0.0149994	1			*
cg10537176	GPR39	Body		76.6 ± 2.6	78.4 ± 2.8	-1.8	0.0149994	1			*
cg13747967	CCL22	TSS200		67.9 ± 6.4	72.4 ± 5.1	-4.4	0.0149994	1			*
cg26372893	WDR8	Body	S_Shore	82.1 ± 3.1	84.2 ± 2.3	-2.1	0.0149994	1			*
cg06777581	RNF8;RNF8;RNF8;RNF8	5'UTR;1stExon;5'UTR;1stExon	Island	11.3 ± 1.6	12.0 ± 1.8	-0.7	0.0149994	1	*		*
cg04553810	LUZP1;LUZP1	TSS200;TSS200		11.3 ± 3.0	9.9 ± 2.4	1.4	0.0174255	1	*		*
cg03234661	SLC10A1	TSS1500		90.1 ± 1.7	89.4 ± 1.4	0.7	0.0174255	1			*
cg15424233				73.7 ± 2.7	71.6 ± 3.6	2.1	0.0174255	1			*
cg20539811	CTNND2	Body		88.8 ± 1.8	87.6 ± 1.6	1.2	0.0174255	1			*
cg00732845			N_Shore	38.3 ± 7.0	33.0 ± 5.7	5.3	0.0174255	1			*
cg04213089	L3MBTL4	Body	Island	85.5 ± 2.1	83.5 ± 2.2	2.0	0.0174255	1			*
cg00665827	CAMTA1	Body		72.6 ± 2.8	74.8 ± 4.2	-2.2	0.0174255	1			*
cg02403541	C12orf43;C12orf43	5'UTR;1stExon	Island	3.4 ± 0.8	4.2 ± 1.1	-0.8	0.0174255	1			*
cg18776793	BCR;BCR	Body;Body	Island	82.3 ± 3.8	83.8 ± 2.8	-1.6	0.0174255	1			*
cg22118604	CACNB1;CACNB1;CACNB1;CACNB1;CACNB1;CACNB1	1stExon;5'UTR;5'UTR;1stExon;1stExon;5'UTR	Island	4.2 ± 1.0	4.8 ± 1.0	-0.5	0.0174255	1			*
cg00379107	BANP;BANP	TSS200;TSS200	Island	6.2 ± 0.9	6.6 ± 0.9	-0.4	0.0174255	1			*
cg22135324	NCOA7;NCOA7	Body;Body		12.9 ± 2.8	14.3 ± 2.5	-1.5	0.0174255	1			*
cg24385322	RELL2;RELL2;HDAC3;RELL2	5'UTR;1stExon;TSS1500;5'UTR	S_Shore	15.8 ± 3.0	17.9 ± 3.1	-2.1	0.0174255	1			*
cg27295033	PIGV	5'UTR	S_Shore	4.0 ± 0.8	4.6 ± 0.9	-0.6	0.0174255	1			*
cg01374049	LRRC1;LRRC1	1stExon;5'UTR	Island	8.6 ± 2.0	9.2 ± 2.6	-0.7	0.0174255	1	*		*
cg02170577	SRPK2	Body	N_Shelf	82.1 ± 2.9	83.9 ± 3.0	-1.8	0.0174255	1	*		*
cg12082302	ACOT7;ACOT7;ACOT7	Body;TSS1500;Body		86.8 ± 1.9	88.2 ± 1.8	-1.4	0.0174255	1	*		*
cg26582768	PDZD7;SFXN3	TSS1500;5'UTR	Island	14.3 ± 3.3	15.7 ± 3.2	-1.4	0.0174255	1	*		*
cg06437173	ERCC6	3'UTR		81.9 ± 2.5	79.4 ± 4.1	2.5	0.0201569	1	*		*
cg07713120	MPI	Body	Island	2.6 ± 0.3	2.4 ± 0.3	0.2	0.0201569	1			*
cg08004906	TBCCD1;DNAJB11	TSS200;TSS200	Island	7.4 ± 1.1	7.1 ± 1.1	0.3	0.0201569	1			*
cg10382148	TRAF3IP3	Body	N_Shelf	84.3 ± 3.2	82.6 ± 3.1	1.7	0.0201569	1			*
cg11120450	CHSY1	Body		88.2 ± 1.8	86.9 ± 2.0	1.3	0.0201569	1			*
cg21251000	BIVM;KDELC1;BIVM	5'UTR;TSS1500;5'UTR	Island	4.1 ± 0.9	3.7 ± 1.3	0.4	0.0201569	1			*
cg05940536	ACVR1B;ACVR1B;ACVR1B	TSS1500;TSS1500;TSS1500	N_Shore	9.8 ± 1.2	9.1 ± 1.0	0.7	0.0201569	1			*
cg15288179	SUB1	5'UTR	Island	2.5 ± 0.3	2.3 ± 0.3	0.2	0.0201569	1			*
cg21037155	CDK12;CDK12	TSS1500;TSS1500	N_Shore	87.9 ± 2.5	86.5 ± 1.7	1.4	0.0201569	1			*
cg27435467	CLYBL	1stExon	Island	3.8 ± 0.4	3.4 ± 0.4	0.4	0.0201569	1			*
cg14207210	PPM1E	TSS200	Island	3.9 ± 0.6	3.6 ± 0.4	0.3	0.0201569	1			*
cg14462750	BRD3	Body	Island	87.8 ± 2.6	89.4 ± 1.5	-1.6	0.0201569	1			*
cg25539392	CEP250	5'UTR	Island	7.0 ± 1.0	7.6 ± 1.0	-0.6	0.0201569	1			*
cg05974788	C3orf19	TSS1500	Island	20.6 ± 5.9	23.6 ± 5.3	-3.0	0.0201569	1			*
cg08729927			N_Shelf	62.0 ± 5.3	65.3 ± 4.3	-3.3	0.0201569	1			*
cg13935266				7.2 ± 1.2	7.8 ± 1.1	-0.6	0.0201569	1			*
cg14443470	FAM125B	Body		79.6 ± 5.6	82.4 ± 4.1	-2.8	0.0201569	1			*
cg17082634	TYRO3	TSS1500	N_Shore	42.9 ± 6.3	46.2 ± 3.8	-3.2	0.0201569	1			*
cg19525780	C14orf80;C14orf80;C14orf80	Body;Body;Body	N_Shore	96.5 ± 0.6	96.9 ± 0.5	-0.4	0.0201569	1			*
cg19953427			S_Shore	59.6 ± 10.3	64.4 ± 8.5	-4.7	0.0201569	1			*
cg25417298	CLASP1;CLASP1;CLASP1	5'UTR;5'UTR;5'UTR	Island	7.2 ± 0.9	7.6 ± 0.9	-0.5	0.0201569	1			*
cg02286506			S_Shore	74.9 ± 8.7	79.6 ± 6.1	-4.6	0.0201569	1	*		*
cg06611850	DPPA2	TSS1500		46.7 ± 3.9	48.5 ± 2.5	-1.8	0.0201569	1	*		*
cg11181795	NEURL4;NEURL4;GPS2	Body;Body;TSS1500	S_Shore	87.2 ± 2.4	88.3 ± 2.1	-1.1	0.0201569	1	*		*
cg17481490	C17orf97	TSS200	Island	2.4 ± 0.6	2.8 ± 0.5	-0.4	0.0201569	1	*		*
cg19588861	PA2G4	TSS200	Island	4.6 ± 0.9	5.4 ± 0.9	-0.8	0.0201569	1	*		*
cg23665824	CTNNA2;LRRTM1;CTNNA2	Body;Body;Body	Island	4.1 ± 0.5	3.6 ± 0.5	0.5	0.0232239	1	*		*
cg01925393	FUCA1	Body	Island	16.5 ± 1.8	15.6 ± 1.4	0.9	0.0232239	1			*
cg04345908	HLA-DQB2	Body	S_Shore	83.2 ± 2.1	81.5 ± 2.6	1.7	0.0232239	1			*
cg06425919	MYOD1	1stExon	Island	5.7 ± 2.9	4.0 ± 1.2	1.7	0.0232239	1			*
cg14029393	RNPC3	TSS200	Island	19.7 ± 2.5	18.3 ± 2.5	1.4	0.0232239	1			*
cg04652903	WDR27	Body	N_Shore	83.3 ± 2.6	84.8 ± 1.7	-1.4	0.0232239	1			*
cg03904042	NECAB3;NECAB3;C20orf134	Body;Body;1stExon	Island	31.7 ± 7.2	36.1 ± 8.7	-4.3	0.0232239	1			*
cg24846573	FBRSL1	TSS1500	N_Shore	29.5 ± 6.3	31.6 ± 3.2	-2.1	0.0232239	1			*
cg03923774	RPS6KB1;TUBD1;RPS6KB1	5'UTR;TSS200;1stExon	Island	6.3 ± 1.2	6.9 ± 1.8	-0.6	0.0232239	1			*
cg05579030	PCDHB5	1stExon	N_Shore	38.3 ± 3.6	40.6 ± 3.9	-2.3	0.0232239	1			*
cg08815081	MKX	TSS1500	S_Shore	34.0 ± 9.6	38.0 ± 7.5	-4.0	0.0232239	1			*
cg13557995	DAZAP1;DAZAP1	3'UTR;Body	Island	85.0 ± 2.5	86.5 ± 2.1	-1.6	0.0232239	1			*
cg15835396			Island	30.0 ± 11.3	34.6 ± 10.2	-4.6	0.0232239	1			*
cg26818629			Island	61.1 ± 4.2	63.9 ± 6.5	-2.9	0.0232239	1	*		*
cg15076218	PIK3R3;PIK3R3	TSS1500;TSS1500	Island	9.9 ± 1.3	9.4 ± 1.7	0.5	0.0266724	1	*		*
cg16752962	TLL2	Body		4.0 ± 0.5	3.8 ± 0.4	0.2	0.0266724	1	*		*
cg12070152	MFSD2A;MFSD2A	Body;Body	Island	2.8 ± 0.4	2.5 ± 0.4	0.3	0.0266724	1			*
cg27316710	SYT9	Body	S_Shore	90.1 ± 1.2	88.9 ± 1.7	1.2	0.0266724	1			*
cg04608004	PIK3CD	Body		96.2 ± 0.7	96.7 ± 0.7	-0.5	0.0266724	1			*
cg12996417	PRSS48	TSS1500		46.5 ± 3.5	48.7 ± 2.5	-2.2	0.0266724	1			*
cg13844341	MAD1L1;MAD1L1;MAD1L1	Body;Body;Body	Island	83.9 ± 4.1	86.1 ± 3.2	-2.2	0.0266724	1			*
cg15090834	SOX12;SOX12	1stExon;3'UTR	S_Shore	51.3 ± 6.3	54.2 ± 4.9	-2.9	0.0266724	1			*
cg19630883	C11orf75	5'UTR	Island	23.9 ± 6.2	26.8 ± 5.6	-3.0	0.0266724	1			*
cg03651478	TAGLN2	5'UTR	N_Shore	26.9 ± 8.6	30.3 ± 7.6	-3.4	0.0266724	1			*
cg08274876	FAM110B	Body	Island	95.9 ± 0.7	96.5 ± 0.8	-0.6	0.0266724	1			*
cg08769370	ZNF346	TSS1500	N_Shore	14.5 ± 2.5	15.4 ± 2.8	-0.9	0.0266724	1			*
cg14674856	LTC4S	TSS1500	N_Shelf	64.0 ± 6.2	67.0 ± 4.2	-3.0	0.0266724	1			*
cg17463149	PKP1;PKP1	TSS200;TSS200	Island	7.3 ± 1.9	8.2 ± 2.4	-0.9	0.0266724	1			*
cg21789849	CD47;CD47;CD47	Body;Body;Body	Island	24.5 ± 2.4	25.7 ± 2.1	-1.2	0.0266724	1	*		*
cg24371536	HMGN3;HMGN3	Body;Body	N_Shore	9.2 ± 1.4	9.9 ± 1.9	-0.6	0.0266724	1	*		*
cg08659394	B3GNT9	TSS200	Island	3.1 ± 1.1	2.8 ± 0.7	0.3	0.0305176	1	*		*
cg19433118	SDC4	TSS1500	S_Shore	21.3 ± 5.3	19.0 ± 4.2	2.3	0.0305176	1	*		*
cg06086933	AGL;AGL;AGL;AGL;AGL;AGL	TSS1500;Body;Body;Body;Body;Body		78.4 ± 4.8	75.9 ± 4.7	2.5	0.0305176	1			*
cg18152311	FAM49B	5'UTR	N_Shore	9.6 ± 1.8	9.2 ± 2.2	0.4	0.0305176	1			*
cg20188733			Island	5.4 ± 0.8	5.0 ± 0.7	0.4	0.0305176	1			*
cg23821359				70.5 ± 9.5	67.2 ± 6.4	3.3	0.0305176	1			*
cg24813038			Island	10.3 ± 2.0	9.3 ± 1.3	0.9	0.0305176	1			*
cg11459714	KLK10;KLK10;KLK10	Body;Body;Body	Island	6.7 ± 0.9	6.3 ± 0.7	0.5	0.0305176	1			*
cg09400081	SMAD1;SMAD1	5'UTR;5'UTR	S_Shore	11.2 ± 1.5	10.4 ± 1.2	0.8	0.0305176	1			*
cg00708258	ZNF14	TSS200	S_Shore	4.1 ± 0.6	4.5 ± 0.8	-0.4	0.0305176	1			*
cg12594244	LOXL1	TSS200	Island	36.7 ± 5.1	38.8 ± 4.5	-2.1	0.0305176	1			*
cg24066677	UBTF	TSS1500	Island	11.5 ± 1.5	12.6 ± 2.4	-1.1	0.0305176	1			*
cg04861263	FOXB1	Body	Island	6.9 ± 1.3	8.0 ± 1.5	-1.1	0.0305176	1			*
cg07288541	PSD3;PSD3	Body;TSS1500		90.5 ± 1.0	91.4 ± 1.4	-0.9	0.0305176	1			*
cg15345388	CCT4	TSS1500	S_Shore	78.7 ± 2.9	80.3 ± 1.6	-1.6	0.0305176	1			*
cg15994385	IPO13;IPO13	5'UTR;1stExon	Island	2.9 ± 0.4	3.1 ± 0.5	-0.2	0.0305176	1			*
cg19878194	STC2	Body		89.7 ± 1.6	90.7 ± 1.7	-1.0	0.0305176	1			*
cg05208423	FAR1	TSS1500	Island	11.1 ± 1.3	11.7 ± 1.2	-0.6	0.0305176	1			*
cg07729082	ZC3H18	Body		83.7 ± 2.3	84.9 ± 2.5	-1.2	0.0305176	1			*
cg10584042	SGMS1	TSS200	Island	14.0 ± 1.6	15.1 ± 1.6	-1.1	0.0305176	1			*
cg10997718	TBR1	Body	S_Shore	22.2 ± 3.0	23.8 ± 2.3	-1.6	0.0305176	1			*
cg13332774	GSTO2	TSS200	Island	7.6 ± 2.3	9.7 ± 2.9	-2.1	0.0305176	1			*
cg15386964	HIST1H2BH;HIST1H3F	TSS1500;1stExon	Island	3.9 ± 0.7	4.4 ± 0.7	-0.5	0.0305176	1			*
cg22193343	IQSEC2;IQSEC2	3'UTR;3'UTR		67.5 ± 5.4	69.8 ± 4.7	-2.3	0.0305176	1			*
cg24860819	CHRNB2	Body	Island	91.1 ± 2.0	92.2 ± 1.1	-1.1	0.0305176	1			*
cg26392523	C14orf2;C14orf2	TSS200;TSS200	Island	2.3 ± 0.3	2.6 ± 0.3	-0.3	0.0305176	1			*
cg27265637	SEC24C;SEC24C	5'UTR;5'UTR	S_Shore	12.2 ± 1.7	13.4 ± 2.0	-1.2	0.0305176	1			*
cg10865127	PITRM1	Body		89.7 ± 1.3	90.6 ± 1.3	-0.9	0.0305176	1	*		*
cg13501793			N_Shore	7.0 ± 0.8	7.5 ± 1.2	-0.5	0.0305176	1	*		*
cg14906251	LRFN2	TSS1500	Island	3.7 ± 1.8	3.1 ± 0.4	0.6	0.03479	1	*		*
cg06060754	RGS14	Body	S_Shelf	25.6 ± 11.8	22.1 ± 9.8	3.5	0.03479	1			*
cg08136587	ERO1L	TSS1500	S_Shore	86.8 ± 1.9	85.6 ± 1.8	1.1	0.03479	1			*
cg19672694	PTGER4	Body		15.3 ± 1.8	14.3 ± 1.7	1.0	0.03479	1			*
cg19770292				23.9 ± 6.3	21.1 ± 6.6	2.8	0.03479	1			*
cg20788199	SETD2	Body		82.1 ± 3.5	80.0 ± 4.2	2.1	0.03479	1			*
cg23188588	SNW1;C14orf178	Body;TSS200	N_Shore	10.6 ± 1.9	9.7 ± 1.4	0.8	0.03479	1			*
cg01178451	GALR1;GALR1	1stExon;5'UTR	Island	7.2 ± 2.0	6.7 ± 1.9	0.5	0.03479	1			*
cg05047401	SEMA4A	Body		3.9 ± 1.3	3.4 ± 1.1	0.6	0.03479	1			*
cg09858583				16.8 ± 4.5	15.3 ± 3.1	1.5	0.03479	1			*
cg21848407	TANC2	Body		76.3 ± 3.1	74.6 ± 3.0	1.6	0.03479	1			*
cg14228885	APTX;APTX	TSS1500;TSS1500	S_Shore	8.8 ± 1.9	7.8 ± 1.4	1.0	0.03479	1			*
cg17811919	C13orf35	5'UTR	Island	92.1 ± 1.0	92.8 ± 1.1	-0.7	0.03479	1			*
cg11841335	ZC3H11A	TSS200	Island	15.2 ± 1.9	16.6 ± 1.8	-1.4	0.03479	1			*
cg16584595			Island	4.3 ± 0.8	4.9 ± 0.6	-0.6	0.03479	1			*
cg26229274	SLC22A4	TSS1500	Island	6.4 ± 1.3	7.1 ± 1.9	-0.7	0.03479	1			*
cg03959527	ZNF774	TSS1500	N_Shore	77.1 ± 5.3	78.8 ± 4.3	-1.8	0.03479	1			*
cg05979400	LOC100128731	TSS1500	S_Shore	29.1 ± 3.0	30.3 ± 3.0	-1.2	0.03479	1			*
cg09920215	PWP2	TSS1500	N_Shore	88.8 ± 2.2	89.8 ± 2.2	-0.9	0.03479	1			*
cg21537049				74.8 ± 3.0	76.6 ± 3.2	-1.8	0.03479	1			*
cg26137478	OSR2;OSR2;OSR2;OSR2	5'UTR;1stExon;5'UTR;1stExon	Island	2.7 ± 0.5	3.0 ± 0.6	-0.3	0.03479	1			*
cg26647135	PILRB;PILRB;PILRB	5'UTR;TSS1500;5'UTR		82.6 ± 4.7	85.1 ± 3.8	-2.4	0.03479	1			*
cg26924822	RBPJ;RBPJ;RBPJ;RBPJ	Body;Body;5'UTR;Body		64.9 ± 5.2	67.9 ± 4.0	-3.1	0.03479	1			*
cg12601576	GAK	Body	N_Shore	89.8 ± 1.6	90.8 ± 1.8	-1.0	0.03479	1			*
cg17558547	SAP30L;SAP30L;SAP30L;SAP30L	3'UTR;3'UTR;3'UTR;Body		88.9 ± 1.2	90.0 ± 2.0	-1.1	0.03479	1			*
cg22366375	LGI2	TSS1500	S_Shore	20.6 ± 4.6	22.4 ± 3.8	-1.8	0.03479	1			*
cg24094374	GTF2A1;GTF2A1	5'UTR;Body	N_Shore	4.0 ± 0.5	4.6 ± 1.0	-0.6	0.03479	1			*
cg04706667	PTGIR	TSS1500	S_Shelf	81.0 ± 3.0	82.6 ± 2.7	-1.6	0.03479	1	*		*
cg05603546			Island	5.8 ± 2.2	6.2 ± 1.3	-0.4	0.03479	1	*		*
cg10120657			Island	19.6 ± 4.7	21.9 ± 4.0	-2.3	0.03479	1	*		*
cg13003011	SDC1;SDC1	TSS1500;TSS1500	Island	25.4 ± 4.7	27.4 ± 4.1	-2.1	0.03479	1	*		*
cg16301617	TMC8;TMC6	Body;TSS1500	S_Shore	70.5 ± 5.6	73.6 ± 5.0	-3.1	0.03479	1	*		*
cg00360468	PRMT10	TSS200	Island	4.7 ± 0.6	4.3 ± 0.7	0.4	0.0395355	1			*
cg06596329	FOXJ1;FOXJ1	5'UTR;1stExon	Island	3.4 ± 0.3	3.2 ± 0.4	0.2	0.0395355	1			*
cg21294935	VAX2	Body	Island	4.7 ± 0.7	4.4 ± 0.5	0.4	0.0395355	1			*
cg22621745	CSF1;CSF1;CSF1;CSF1	Body;Body;Body;Body	S_Shore	8.1 ± 1.8	7.6 ± 1.7	0.5	0.0395355	1			*
cg01001468	MAF;MAF	TSS1500;TSS1500	Island	3.1 ± 0.4	2.8 ± 0.3	0.3	0.0395355	1			*
cg05099121	CYP51A1;CYP51A1	TSS200;TSS1500	Island	17.7 ± 2.3	16.6 ± 2.7	1.2	0.0395355	1			*
cg14097577	NGLY1;NGLY1;NGLY1;NGLY1;NGLY1;NGLY1;NGLY1	5'UTR;5'UTR;1stExon;Body;1stExon;1stExon;5'UTR	Island	2.5 ± 0.3	2.5 ± 0.8	0.0	0.0395355	1			*
cg15547734	HCN1	Body		83.6 ± 3.0	82.0 ± 1.8	1.6	0.0395355	1			*
cg16533379	TMEM132D	Body		82.7 ± 3.5	80.5 ± 6.7	2.1	0.0395355	1			*
cg24688348	OR5B21	TSS1500		67.9 ± 5.5	65.2 ± 4.6	2.7	0.0395355	1			*
cg25020279	RICTOR	Body	Island	4.5 ± 0.5	4.4 ± 0.5	0.2	0.0395355	1			*
cg16716196				83.8 ± 2.5	81.8 ± 3.1	2.0	0.0395355	1			*
cg00599280	CPE	1stExon	Island	11.0 ± 1.9	11.9 ± 2.9	-0.9	0.0395355	1			*
cg17074575	JAGN1	TSS1500	N_Shore	84.9 ± 2.5	86.5 ± 1.2	-1.7	0.0395355	1			*
cg00252282	NTF3	Body	Island	16.4 ± 4.0	19.0 ± 5.0	-2.6	0.0395355	1			*
cg00458833			Island	44.8 ± 6.8	47.8 ± 5.8	-2.9	0.0395355	1			*
cg02943497	PARP4	TSS200	S_Shore	10.1 ± 1.0	10.7 ± 1.2	-0.7	0.0395355	1			*
cg03041365	PPIA	Body	S_Shore	14.1 ± 5.0	15.8 ± 5.0	-1.7	0.0395355	1			*
cg05643503	LRRC47	TSS200	Island	8.5 ± 1.4	9.2 ± 1.6	-0.7	0.0395355	1			*
cg06439889				86.5 ± 2.1	88.2 ± 1.9	-1.7	0.0395355	1			*
cg11268590			N_Shelf	83.4 ± 2.9	85.4 ± 2.1	-2.1	0.0395355	1			*
cg20704774			S_Shore	53.8 ± 6.0	56.6 ± 3.7	-2.8	0.0395355	1			*
cg26366304	FOXD2;FOXD2	1stExon;5'UTR	N_Shore	5.2 ± 1.2	5.7 ± 1.5	-0.5	0.0395355	1			*
cg26652092	SP1;SP1	TSS1500;TSS1500	N_Shore	11.6 ± 2.5	12.4 ± 2.0	-0.8	0.0395355	1			*
cg05814755	ABCA3	Body	N_Shelf	85.2 ± 3.2	86.5 ± 1.9	-1.3	0.0395355	1			*
cg11803838	PRDX6;PRDX6	5'UTR;1stExon	Island	5.2 ± 0.4	5.5 ± 0.5	-0.3	0.0395355	1			*
cg16513984	TNFRSF1B	Body		73.5 ± 4.4	75.8 ± 4.7	-2.2	0.0395355	1			*
cg24118894			Island	3.4 ± 0.6	3.9 ± 0.8	-0.4	0.0395355	1			*
cg24342051	CACNA1D;CACNA1D;CACNA1D	TSS1500;TSS1500;TSS1500	N_Shore	12.2 ± 3.1	13.6 ± 3.4	-1.4	0.0395355	1			*
cg05552717	CA7;CA7;CA7	Body;5'UTR;1stExon	Island	4.0 ± 0.9	3.6 ± 0.4	0.4	0.0447693	1			*
cg06511545	PIAS1	Body	Island	10.0 ± 2.0	9.2 ± 1.7	0.8	0.0447693	1			*
cg07427073	ZNF182;ZNF182	Body;Body		87.6 ± 1.9	86.1 ± 3.7	1.5	0.0447693	1			*
cg09254049	KLHDC4	Body	Island	5.1 ± 0.8	4.7 ± 0.6	0.4	0.0447693	1			*
cg14445814	DBC1	TSS1500	Island	8.8 ± 1.0	8.1 ± 1.1	0.7	0.0447693	1			*
cg02505002	C3P1	Body	Island	54.1 ± 5.2	50.7 ± 4.8	3.4	0.0447693	1			*
cg12467749	TBX20;TBX20	TSS1500;TSS1500	Island	8.0 ± 1.3	7.2 ± 0.7	0.7	0.0447693	1			*
cg18103394	SYN1;SYN1	Body;Body	N_Shore	50.7 ± 11.7	47.4 ± 11.7	3.2	0.0447693	1			*
cg25976393			Island	2.8 ± 0.3	2.6 ± 0.3	0.2	0.0447693	1			*
cg26681176	KCNK10;KCNK10;KCNK10	Body;Body;Body		52.7 ± 5.1	50.4 ± 4.4	2.3	0.0447693	1			*
cg05093429	TCL6	Body		42.3 ± 6.7	37.1 ± 5.1	5.2	0.0447693	1			*
cg13170235	GJB5	Body	N_Shelf	93.3 ± 1.3	92.3 ± 2.1	1.0	0.0447693	1			*
cg24511738			Island	5.0 ± 0.9	4.5 ± 0.5	0.5	0.0447693	1			*
cg15202770				7.1 ± 0.6	7.6 ± 0.7	-0.5	0.0447693	1			*
cg18527119			Island	2.9 ± 0.4	3.2 ± 0.5	-0.3	0.0447693	1			*
cg03167368	RGS10;RGS10	Body;Body		88.6 ± 2.3	89.5 ± 1.9	-0.9	0.0447693	1			*
cg00468125	STK32C	Body		62.3 ± 9.5	65.7 ± 5.5	-3.4	0.0447693	1			*
cg00473051	BCOR;BCOR;BCOR;BCOR	5'UTR;5'UTR;5'UTR;5'UTR	N_Shore	24.7 ± 5.2	26.9 ± 5.9	-2.2	0.0447693	1			*
cg02521036	TAF6L;TMEM179B	3'UTR;TSS200	Island	14.0 ± 1.9	14.9 ± 1.5	-0.8	0.0447693	1			*
cg07341365	SUDS3	3'UTR		88.5 ± 1.1	89.4 ± 1.5	-0.9	0.0447693	1			*
cg10211081	ACTA2;ACTA2	TSS1500;5'UTR		75.8 ± 2.2	77.4 ± 3.2	-1.6	0.0447693	1			*
cg18854144	C6orf25;C6orf25;C6orf25;C6orf25;C6orf25;C6orf25	Body;Body;Body;Body;Body;Body	S_Shore	87.2 ± 2.3	88.6 ± 1.8	-1.4	0.0447693	1			*
cg21915280	FRG1	TSS200	Island	55.1 ± 2.3	56.0 ± 2.6	-0.8	0.0447693	1			*
cg23223756	ZNRD1;NCRNA00171;ZNRD1	Body;TSS1500;Body	S_Shore	10.0 ± 1.2	11.0 ± 1.7	-1.0	0.0447693	1			*
cg23484358	PIGZ	5'UTR	Island	20.8 ± 2.1	22.0 ± 1.8	-1.2	0.0447693	1			*
cg27508314				74.8 ± 6.6	78.5 ± 4.2	-3.7	0.0447693	1			*
cg03547840			Island	18.0 ± 2.6	19.3 ± 1.7	-1.3	0.0447693	1			*
cg09701145	MIR675;H19	TSS1500;TSS1500	N_Shore	52.2 ± 3.1	53.2 ± 3.3	-1.1	0.0447693	1			*
cg16664532			Island	21.2 ± 2.6	22.2 ± 3.2	-1.0	0.0447693	1			*
cg27615603	PYCARD;PYCARD	Body;Body	N_Shore	69.1 ± 6.0	72.0 ± 3.9	-2.9	0.0447693	1			*
cg01439488	ANKRD5;ANKRD5;ANKRD5;ANKRD5	1stExon;1stExon;5'UTR;5'UTR	Island	11.1 ± 1.8	11.8 ± 1.6	-0.7	0.0447693	1	*		*
cg01803925	PAX9	Body	S_Shore	9.6 ± 1.3	10.7 ± 2.2	-1.1	0.0447693	1	*		*
cg13681496			N_Shelf	53.8 ± 7.8	56.9 ± 5.7	-3.0	0.0447693	1	*		*
cg01792733	ODZ1;ODZ1;ODZ1	Body;Body;Body		89.1 ± 1.6	86.8 ± 1.3	2.3	0.000152588	1	*	*
cg08099626	OR3A4	TSS1500		85.8 ± 1.9	84.4 ± 2.4	1.4	0.000152588	1	*	*
cg21245492	IGF1R	Body	N_Shore	87.5 ± 1.7	88.8 ± 1.5	-1.4	0.00050354	1	*	*
cg20304811	BCAS2	TSS200		3.5 ± 0.6	4.1 ± 0.8	-0.6	0.000656128	1	*	*
cg26585845	C17orf96	TSS200	Island	2.8 ± 0.3	2.4 ± 0.4	0.4	0.00106812	1	*	*
cg06757662			Island	10.2 ± 1.8	8.4 ± 1.9	1.8	0.00106812	1		*
cg01019643	EMP2	3'UTR		85.2 ± 1.4	87.5 ± 2.5	-2.3	0.00106812	1	*	*
cg06567596	LMTK2	Body	N_Shore	93.5 ± 1.3	94.4 ± 1.1	-0.9	0.00106812	1	*	*
cg10430994	HPR	TSS1500		82.9 ± 3.1	79.6 ± 2.1	3.3	0.00134277	1	*	*
cg23766996	GRM3	TSS1500		77.5 ± 4.9	74.3 ± 3.9	3.2	0.00134277	1	*	*
cg18558763	SFRS14;ARMC6;SFRS14	TSS200;TSS200;TSS200	Island	6.5 ± 0.8	7.4 ± 1.1	-0.9	0.00134277	1	*	*
cg09789474	BHLHB9;BHLHB9;BHLHB9;BHLHB9;BHLHB9;BHLHB9	5'UTR;5'UTR;5'UTR;5'UTR;5'UTR;5'UTR	N_Shore	64.7 ± 8.7	67.5 ± 10.2	-2.8	0.00167847	1	*	*
cg19648967			S_Shore	90.5 ± 1.2	89.5 ± 1.6	1.0	0.00209045	1	*	*
cg21416238			N_Shelf	89.1 ± 1.5	87.7 ± 1.2	1.4	0.00209045	1	*	*
cg10242170	FLJ31306;ARID4A;FLJ31306;ARID4A;ARID4A	TSS200;TSS1500;TSS200;TSS1500;TSS1500	Island	9.2 ± 0.8	10.4 ± 1.6	-1.2	0.00209045	1	*	*
cg18174928	LIFR;LIFR	TSS1500;5'UTR	Island	3.2 ± 0.4	3.4 ± 0.3	-0.3	0.00209045	1	*	*
cg23984059	COPB1;COPB1;COPB1	TSS200;TSS200;TSS200		8.6 ± 1.4	10.0 ± 1.9	-1.4	0.00209045	1	*	*
cg01143569	VPRBP	5'UTR	Island	5.0 ± 0.5	4.5 ± 0.4	0.5	0.00257874	1	*	*
cg18700967	EFCAB5;SSH2	5'UTR;TSS200	Island	8.7 ± 1.3	9.3 ± 1.2	-0.6	0.00257874	1	*	*
cg22135063	GTF2H5;SERAC1	5'UTR;TSS200	Island	2.9 ± 0.3	3.4 ± 0.6	-0.5	0.00257874	1	*	*
cg19183433	CWC22	TSS200	Island	10.4 ± 2.0	12.1 ± 2.5	-1.7	0.00257874	1	*	*
cg09452510	C6orf10	Body		77.0 ± 8.3	74.1 ± 7.7	2.9	0.00315857	1	*	*
cg11961175	SLC45A3	TSS1500	S_Shore	23.3 ± 2.9	21.1 ± 2.7	2.2	0.00315857	1	*	*
cg01237870	MCM10;MCM10	TSS200;TSS200	Island	4.0 ± 0.5	4.6 ± 0.7	-0.6	0.00315857	1	*	*
cg11418036	ARL8A	Body	Island	4.8 ± 0.5	4.2 ± 0.4	0.6	0.00384521	1	*	*
cg09737845	CHST13	Body	Island	3.3 ± 0.3	2.9 ± 0.4	0.4	0.00384521	1		*
cg10702366	FGGY;FGGY	Body;Body		87.1 ± 9.5	86.2 ± 8.7	1.0	0.00384521	1		*
cg02417622	NUSAP1;NUSAP1;OIP5;NUSAP1	TSS1500;TSS1500;1stExon;TSS1500	Island	6.0 ± 1.2	7.0 ± 1.4	-0.9	0.00384521	1	*	*
cg03582793	ZBTB38	Body		86.5 ± 2.4	84.6 ± 3.4	1.9	0.00463867	1		*
cg23346781	INPP5K;INPP5K;INPP5K	Body;Body;Body	Island	86.9 ± 1.4	85.4 ± 2.1	1.5	0.00463867	1		*
cg25232745	C20orf96	TSS200	Island	22.1 ± 2.7	19.9 ± 2.3	2.2	0.00463867	1		*
cg01198434				15.9 ± 3.6	17.7 ± 4.0	-1.8	0.00463867	1		*
cg15164881	TSPAN4;TSPAN4;TSPAN4;TSPAN4;TSPAN4;TSPAN4;TSPAN4	5'UTR;Body;Body;Body;Body;Body;Body	Island	67.9 ± 4.0	71.3 ± 3.6	-3.5	0.00463867	1		*
cg01277438	NFATC1;NFATC1;NFATC1	Body;5'UTR;Body	Island	56.2 ± 4.1	58.7 ± 4.9	-2.4	0.00463867	1	*	*
cg00265212	KDM5A;KDM5A;CCDC77;CCDC77;KDM5A;CCDC77;CCDC77;KDM5A	5'UTR;1stExon;1stExon;5'UTR;1stExon;1stExon;5'UTR;5'UTR	Island	9.3 ± 1.3	10.2 ± 1.2	-0.9	0.00463867	1	*	*
cg17903246	NIT2	Body	Island	3.1 ± 0.6	3.6 ± 0.6	-0.5	0.00463867	1	*	*
cg16057532	KCND3;KCND3	Body;Body	Island	88.9 ± 2.0	87.4 ± 2.3	1.4	0.00556946	1	*	*
cg16315238	CNOT8	TSS1500	Island	2.9 ± 0.2	2.6 ± 0.2	0.3	0.00556946	1	*	*
cg07871947	SLC12A5;SLC12A5	TSS200;Body	Island	16.4 ± 3.5	13.6 ± 2.6	2.8	0.00556946	1		*
cg06824297	RWDD2B	TSS200	S_Shore	5.5 ± 0.7	6.3 ± 1.0	-0.8	0.00556946	1		*
cg03484490	TCTN3;TCTN3	TSS200;TSS200	S_Shore	28.6 ± 3.9	31.5 ± 4.8	-2.9	0.00556946	1	*	*
cg04521543	TMEM18	3'UTR		82.3 ± 2.3	83.3 ± 2.2	-1.0	0.00556946	1	*	*
cg08513100	UBE2B	TSS200	N_Shore	5.4 ± 1.3	6.4 ± 1.4	-1.0	0.00556946	1	*	*
cg23305502	NADSYN1	TSS200	Island	2.9 ± 0.4	2.6 ± 0.2	0.3	0.00665283	1	*	*
cg11648062	BCAM;BCAM	TSS1500;TSS1500	Island	11.2 ± 1.7	10.2 ± 1.9	0.9	0.00665283	1		*
cg16370875	ELOVL4	TSS1500	Island	6.0 ± 0.8	5.5 ± 0.6	0.5	0.00665283	1		*
cg22843684	LOC285370	TSS1500		59.7 ± 6.8	55.8 ± 6.5	3.9	0.00665283	1		*
cg00626412			N_Shelf	78.7 ± 1.7	81.0 ± 3.5	-2.3	0.00665283	1		*
cg02370222	BTBD9;BTBD9	5'UTR;5'UTR		88.5 ± 2.6	90.0 ± 1.3	-1.5	0.00665283	1		*
cg00140191	FKBP5;FKBP5;FKBP5;FKBP5	5'UTR;5'UTR;5'UTR;5'UTR	Island	6.1 ± 1.1	6.9 ± 1.2	-0.8	0.00665283	1	*	*
cg01729388	METTL14	TSS200	N_Shore	12.1 ± 1.2	13.0 ± 1.1	-1.0	0.00665283	1	*	*
cg11877228	SEH1L;SEH1L	TSS200;TSS200	Island	7.4 ± 1.3	8.6 ± 1.8	-1.2	0.00665283	1	*	*
cg12582030	LARP4;LARP4;LARP4;LARP4;LARP4;LARP4;LARP4	TSS1500;TSS1500;TSS1500;TSS1500;TSS1500;TSS1500;TSS1500	N_Shore	11.7 ± 1.5	12.7 ± 1.2	-1.1	0.00665283	1	*	*
cg19528438			N_Shore	75.8 ± 2.1	77.0 ± 2.4	-1.3	0.00665283	1	*	*
cg25653141	BLM	TSS200	Island	3.5 ± 0.6	3.8 ± 0.8	-0.3	0.00665283	1	*	*
cg10029171	PTPRK;PTPRK	Body;Body		84.7 ± 3.8	82.6 ± 4.3	2.1	0.00790405	1	*	*
cg06649704				87.3 ± 1.3	86.0 ± 1.7	1.3	0.00790405	1	*	*
cg19060383	NPHS1	Body	N_Shore	27.5 ± 3.5	25.6 ± 4.3	1.9	0.00790405	1	*	*
cg01463153	ZNF629	TSS200	Island	11.1 ± 1.2	10.3 ± 1.5	0.8	0.00790405	1		*
cg22394663				83.7 ± 2.9	81.4 ± 3.2	2.3	0.00790405	1		*
cg27090727				77.6 ± 4.1	74.0 ± 5.1	3.6	0.00790405	1		*
cg09777883			N_Shelf	79.0 ± 2.3	81.1 ± 2.1	-2.1	0.00790405	1		*
cg07354053	VRK3;VRK3;ZNF473;ZNF473	TSS1500;TSS1500;TSS200;TSS200	Island	8.2 ± 1.4	9.1 ± 2.2	-0.9	0.00790405	1		*
cg22524951				16.9 ± 2.9	19.0 ± 4.0	-2.0	0.00790405	1		*
cg02186127	AP2B1;AP2B1	TSS200;TSS200		12.6 ± 1.2	13.6 ± 1.0	-1.0	0.00790405	1	*	*
cg08665801	PHF1;PHF1;PHF1;PHF1;PHF1	1stExon;5'UTR;5'UTR;Body;1stExon	Island	3.9 ± 0.5	4.5 ± 0.7	-0.6	0.00790405	1	*	*
cg17417054	CLSPN	Body	Island	10.6 ± 1.9	11.5 ± 1.2	-0.9	0.00790405	1	*	*
cg20648149	SYNE2;SYNE2	TSS1500;TSS1500	N_Shore	74.7 ± 3.5	78.0 ± 3.4	-3.2	0.00790405	1	*	*
cg02912127	ZNF257;ZNF257	5'UTR;1stExon		10.2 ± 2.7	8.8 ± 1.8	1.4	0.00933838	1		*
cg18938476	IQSEC2	TSS1500	S_Shore	39.3 ± 4.6	37.4 ± 4.6	2.0	0.00933838	1		*
cg22730047			Island	21.9 ± 14.1	20.0 ± 14.3	1.9	0.00933838	1		*
cg19066060	LIN7B	TSS200	Island	2.2 ± 0.3	2.6 ± 0.4	-0.4	0.00933838	1		*
cg10235275	JMJD1C;JMJD1C;LOC84989	5'UTR;1stExon;Body	Island	5.0 ± 0.6	5.5 ± 0.7	-0.5	0.00933838	1		*
cg08699181	ZNF16;ZNF16	TSS200;TSS200	Island	12.0 ± 1.6	12.8 ± 2.5	-0.8	0.00933838	1		*
cg10729325	IRAK2	TSS200	N_Shore	3.7 ± 0.7	4.3 ± 1.1	-0.6	0.00933838	1		*
cg12087797	PNN	Body	Island	3.7 ± 0.5	4.2 ± 0.5	-0.5	0.00933838	1		*
cg20602914	TNRC18	Body	S_Shelf	79.1 ± 3.1	81.0 ± 4.0	-2.0	0.00933838	1		*
cg20642462	GPR133	Body		93.3 ± 1.5	94.3 ± 1.4	-1.0	0.00933838	1		*
cg21026086	FITM2;FITM2	5'UTR;1stExon	Island	7.2 ± 0.8	7.8 ± 1.2	-0.6	0.00933838	1		*
cg26516489	NUSAP1;NUSAP1;OIP5;NUSAP1	Body;Body;TSS1500;Body	Island	5.7 ± 1.0	6.5 ± 1.2	-0.8	0.00933838	1		*
cg01496416	PVR;PVR;PVR;PVR	Body;Body;Body;Body	Island	7.3 ± 1.1	7.9 ± 1.2	-0.5	0.00933838	1	*	*
cg16986851	EXOC6B	Body	N_Shore	11.9 ± 2.0	13.5 ± 2.5	-1.6	0.00933838	1	*	*
cg21496096	PRKD2;PRKD2;PRKD2;PRKD2	Body;Body;Body;Body	S_Shore	78.5 ± 2.6	80.5 ± 3.1	-2.0	0.00933838	1	*	*
cg11236401	USP1;USP1;USP1	TSS1500;TSS1500;TSS1500	N_Shore	72.1 ± 3.4	69.4 ± 4.3	2.7	0.0109863	1	*	*
cg23496562	CDKL1	TSS1500	Island	10.5 ± 1.7	9.6 ± 1.0	0.9	0.0109863	1	*	*
cg25951981	GABRA4	TSS200	Island	4.6 ± 1.1	3.9 ± 0.6	0.7	0.0109863	1	*	*
cg10177394			Island	6.3 ± 1.5	5.5 ± 1.1	0.8	0.0109863	1		*
cg13277393				59.4 ± 3.0	57.3 ± 3.4	2.2	0.0109863	1		*
cg15060081				42.5 ± 10.1	39.5 ± 10.8	3.0	0.0109863	1		*
cg26564960			N_Shelf	73.7 ± 2.8	71.3 ± 2.2	2.4	0.0109863	1		*
cg16523137	LOC339290;C18orf18	TSS1500;Body	N_Shore	4.2 ± 0.6	4.8 ± 0.7	-0.5	0.0109863	1		*
cg00440043	ZEB1;ZEB1;ZEB1;LOC220930;ZEB1	TSS1500;TSS200;TSS1500;Body;TSS1500	Island	7.3 ± 1.3	8.1 ± 1.5	-0.8	0.0109863	1		*
cg03252499				71.3 ± 4.8	73.8 ± 4.8	-2.5	0.0109863	1		*
cg23937138	MCAT;MCAT	TSS1500;TSS1500	S_Shore	24.0 ± 3.5	27.1 ± 5.8	-3.1	0.0109863	1		*
cg06447867	ZNF143	TSS200	Island	7.3 ± 1.3	8.7 ± 1.5	-1.4	0.0109863	1		*
cg09396196	KCNK4	5'UTR	Island	14.8 ± 6.6	17.7 ± 5.7	-2.9	0.0109863	1		*
cg16160550	NR4A3;NR4A3;NR4A3	TSS1500;TSS1500;TSS1500	Island	12.3 ± 1.5	13.3 ± 1.9	-1.0	0.0109863	1		*
cg18975124	LOC284023	TSS200	Island	3.4 ± 0.5	4.1 ± 1.3	-0.7	0.0109863	1		*
cg19084174	ASXL2	TSS200	Island	2.4 ± 0.4	2.7 ± 0.3	-0.3	0.0109863	1		*
cg02176770	PLEKHB1;PLEKHB1;PLEKHB1;PLEKHB1;PLEKHB1	TSS200;TSS1500;TSS200;Body;Body		12.2 ± 2.6	13.4 ± 3.0	-1.2	0.0109863	1	*	*
cg02944902	LSM5;LSM5;LSM5;LSM5	TSS200;Body;5'UTR;5'UTR	Island	10.0 ± 1.5	10.5 ± 1.2	-0.5	0.0109863	1	*	*
cg04327761	ZNF410	TSS1500	Island	5.0 ± 0.9	5.9 ± 1.0	-0.9	0.0109863	1	*	*
cg22140614	GAK	Body	Island	89.6 ± 1.9	90.9 ± 1.3	-1.3	0.0109863	1	*	*
cg05306070				12.9 ± 2.5	11.9 ± 2.8	1.0	0.0128632	1	*	*
cg25553198	RPL21P44	TSS1500		86.4 ± 1.9	84.6 ± 2.2	1.7	0.0128632	1	*	*
cg00630268			N_Shore	90.0 ± 1.9	88.9 ± 1.2	1.1	0.0128632	1		*
cg12414502	BTN2A1;BTN2A1	3'UTR;3'UTR		85.2 ± 2.4	84.0 ± 2.3	1.2	0.0128632	1		*
cg12600289			Island	10.2 ± 2.4	8.8 ± 2.6	1.3	0.0128632	1		*
cg17751430	PNLIPRP1	TSS200		85.4 ± 2.1	84.0 ± 2.0	1.3	0.0128632	1		*
cg19106932			Island	24.1 ± 9.4	18.7 ± 10.8	5.4	0.0128632	1		*
cg12066438	TMPO;TMPO;TMPO;LOC100128191	TSS200;TSS200;TSS200;Body	Island	3.1 ± 0.5	2.8 ± 0.3	0.3	0.0128632	1		*
cg24639246			N_Shelf	82.1 ± 2.4	80.3 ± 2.7	1.8	0.0128632	1		*
cg04671541	TAGLN3;TAGLN3;TAGLN3;TAGLN3;TAGLN3	1stExon;5'UTR;TSS1500;1stExon;5'UTR		36.7 ± 6.5	39.2 ± 4.9	-2.6	0.0128632	1		*
cg09690989	C1QTNF1;C1QTNF1;C1QTNF1	3'UTR;3'UTR;3'UTR	S_Shore	57.3 ± 3.1	59.0 ± 2.9	-1.6	0.0128632	1		*
cg13667464	LRP3	Body	Island	96.1 ± 0.6	96.3 ± 0.6	-0.3	0.0128632	1		*
cg06603682	SEC23IP;SEC23IP	1stExon;5'UTR	Island	3.7 ± 0.7	4.1 ± 0.7	-0.4	0.0128632	1		*
cg06725705	USP7	TSS1500	Island	5.2 ± 0.7	5.6 ± 0.8	-0.5	0.0128632	1		*
cg06762398			S_Shelf	83.7 ± 2.3	85.4 ± 1.8	-1.7	0.0128632	1		*
cg05949203	DIRAS3;DIRAS3	1stExon;5'UTR	Island	57.5 ± 3.1	59.4 ± 2.9	-1.8	0.0128632	1	*	*
cg20311501	APC;APC;APC	TSS200;TSS200;5'UTR		22.0 ± 4.4	23.8 ± 5.1	-1.8	0.0128632	1	*	*
cg14308624	STON1-GTF2A1L	Body	N_Shelf	89.8 ± 2.3	88.5 ± 1.9	1.3	0.0149994	1	*	*
cg20516763	SETBP1	3'UTR	Island	87.3 ± 3.1	84.7 ± 3.7	2.6	0.0149994	1	*	*
cg03303006	STK32C	Body		88.0 ± 2.0	87.2 ± 2.0	0.8	0.0149994	1		*
cg14194634	LOC402377	Body		81.7 ± 2.8	80.1 ± 2.5	1.7	0.0149994	1		*
cg22043720	RASD1	TSS200	Island	3.3 ± 0.7	2.8 ± 0.7	0.5	0.0149994	1		*
cg00347904	SCUBE3	Body	Island	11.0 ± 1.7	9.9 ± 1.1	1.1	0.0149994	1		*
cg17239236	CALN1;CALN1;CALN1	5'UTR;1stExon;Body	Island	14.0 ± 1.9	13.0 ± 1.9	1.0	0.0149994	1		*
cg17176395	RAB2A	Body	Island	7.7 ± 1.1	8.4 ± 1.2	-0.7	0.0149994	1		*
cg02472414	CEP70	TSS200	Island	2.9 ± 0.8	3.5 ± 1.1	-0.6	0.0149994	1		*
cg26214747	NCRNA00219;SNORA13	Body;TSS200	S_Shore	13.9 ± 2.4	15.5 ± 2.7	-1.6	0.0149994	1		*
cg00257786			Island	2.5 ± 0.4	3.1 ± 1.1	-0.6	0.0149994	1		*
cg04667458	C1orf128	Body	S_Shore	7.6 ± 0.9	8.2 ± 1.2	-0.6	0.0149994	1		*
cg07468397			S_Shelf	70.5 ± 2.8	72.0 ± 2.8	-1.4	0.0149994	1		*
cg11990058	PSMB8;PSMB8	Body;Body	Island	8.3 ± 2.3	9.0 ± 1.4	-0.8	0.0149994	1		*
cg17159098	TMEM136	5'UTR	Island	2.9 ± 0.5	3.3 ± 0.4	-0.4	0.0149994	1		*
cg19387936	IMPDH1;IMPDH1;IMPDH1;IMPDH1;IMPDH1;IMPDH1;IMPDH1	Body;Body;Body;Body;Body;Body;Body	Island	24.4 ± 4.4	26.9 ± 3.8	-2.5	0.0149994	1		*
cg16316672	LOC339290;C18orf18	TSS1500;Body	N_Shore	8.5 ± 1.7	9.2 ± 2.1	-0.8	0.0149994	1	*	*
cg00985817				69.1 ± 4.6	66.7 ± 5.2	2.4	0.0174255	1	*	*
cg01859340			Island	11.2 ± 1.7	10.1 ± 1.2	1.2	0.0174255	1	*	*
cg02756168				71.5 ± 3.6	69.0 ± 4.4	2.6	0.0174255	1	*	*
cg04639555	ARG1	TSS1500		70.4 ± 5.6	67.6 ± 5.1	2.8	0.0174255	1	*	*
cg20946600	LOC100128731	TSS200	Island	3.3 ± 0.3	3.1 ± 0.4	0.2	0.0174255	1	*	*
cg04842426	CHRM2;CHRM2;CHRM2;CHRM2;CHRM2;CHRM2;CHRM2;CHRM2	5'UTR;5'UTR;5'UTR;5'UTR;5'UTR;5'UTR;5'UTR;5'UTR	Island	3.5 ± 0.9	3.0 ± 0.3	0.5	0.0174255	1		*
cg17931409	JAKMIP1	Body		69.8 ± 4.2	67.2 ± 3.8	2.6	0.0174255	1		*
cg23457280	GPNMB;GPNMB	Body;Body		80.6 ± 3.1	78.0 ± 4.4	2.6	0.0174255	1		*
cg08837676				82.6 ± 1.7	81.2 ± 2.4	1.4	0.0174255	1		*
cg09078517	KCND2	TSS1500	Island	13.1 ± 1.2	14.2 ± 1.7	-1.1	0.0174255	1		*
cg11460820	RPS24;RPS24;RPS24;RPS24;RPS24;RPS24	Body;Body;Body;Body;Body;Body	Island	4.1 ± 0.7	4.8 ± 0.9	-0.6	0.0174255	1		*
cg13392141	AK5;AK5;AK5	Body;5'UTR;1stExon	S_Shore	6.8 ± 0.7	7.5 ± 1.0	-0.8	0.0174255	1		*
cg15827677	CHP;EXD1	TSS1500;TSS200	Island	5.6 ± 0.8	6.2 ± 0.9	-0.6	0.0174255	1		*
cg24358529	PPIE;PPIE;PPIE	5'UTR;Body;Body	Island	4.8 ± 1.2	5.3 ± 0.8	-0.5	0.0174255	1		*
cg04482628				62.1 ± 6.6	65.2 ± 6.1	-3.1	0.0174255	1		*
cg20061689	TBCK;AIMP1;TBCK;AIMP1;TBCK;AIMP1;TBCK	TSS200;5'UTR;TSS1500;Body;TSS1500;5'UTR;TSS1500		7.1 ± 1.0	7.6 ± 0.9	-0.5	0.0174255	1		*
cg24170529			N_Shelf	48.4 ± 6.4	51.4 ± 5.0	-3.0	0.0174255	1		*
cg26802495			Island	12.0 ± 1.7	13.2 ± 1.5	-1.2	0.0174255	1		*
cg00456868	AVEN;CHRM5	TSS200;5'UTR	Island	5.0 ± 1.0	5.5 ± 0.7	-0.6	0.0174255	1	*	*
cg01020694	NISCH	Body		89.1 ± 1.9	90.4 ± 1.6	-1.2	0.0174255	1	*	*
cg02078517	FAM176A;FAM176A	Body;Body		91.9 ± 1.9	92.8 ± 1.1	-0.9	0.0174255	1	*	*
cg07265700	ST8SIA4;ST8SIA4	Body;Body	N_Shore	4.2 ± 0.8	4.7 ± 0.8	-0.5	0.0174255	1	*	*
cg21178978	TRIM67	TSS200	Island	29.7 ± 4.4	27.8 ± 3.9	1.9	0.0201569	1	*	*
cg03576422	WAC;WAC;WAC	Body;Body;Body	S_Shore	81.9 ± 4.2	80.1 ± 4.5	1.8	0.0201569	1	*	*
cg25477957			S_Shore	14.1 ± 1.7	13.1 ± 1.6	1.0	0.0201569	1	*	*
cg08037235			N_Shore	79.1 ± 2.9	77.4 ± 2.9	1.7	0.0201569	1		*
cg10962056	MARCH1	5'UTR		76.9 ± 3.1	74.9 ± 3.8	2.0	0.0201569	1		*
cg16208136	GEM;GEM	5'UTR;5'UTR	N_Shore	8.1 ± 0.8	7.5 ± 1.0	0.6	0.0201569	1		*
cg18967094	ACRC;BCYRN1	TSS1500;Body	N_Shore	80.4 ± 5.2	77.6 ± 5.5	2.9	0.0201569	1		*
cg12221087	RNF213;RNF213	5'UTR;5'UTR	S_Shelf	11.4 ± 1.7	10.7 ± 1.5	0.7	0.0201569	1		*
cg19456164	SLC7A1	TSS1500	Island	3.0 ± 0.2	2.8 ± 0.3	0.2	0.0201569	1		*
cg08161449	MAP2K1;MAP2K1	1stExon;5'UTR	Island	34.8 ± 7.3	33.6 ± 7.1	1.2	0.0201569	1		*
cg22815214	CACNA1S	TSS1500	N_Shore	50.8 ± 8.0	53.6 ± 6.2	-2.8	0.0201569	1		*
cg23362667	DSTYK;DSTYK	TSS1500;TSS1500	S_Shore	8.8 ± 1.4	9.6 ± 1.7	-0.8	0.0201569	1		*
cg03571129	ZC3H6	TSS1500	N_Shore	18.0 ± 3.3	19.8 ± 3.9	-1.8	0.0201569	1		*
cg03946530			S_Shore	9.3 ± 1.1	9.9 ± 1.5	-0.6	0.0201569	1		*
cg05957736	PHLDB2;PHLDB2;PHLDB2;PHLDB2	5'UTR;Body;5'UTR;5'UTR	S_Shore	9.1 ± 1.7	10.0 ± 1.6	-0.9	0.0201569	1		*
cg14144732	CDKN3;CDKN3	TSS200;TSS200	Island	5.2 ± 1.0	5.9 ± 0.8	-0.7	0.0201569	1		*
cg14278501			N_Shore	6.4 ± 1.5	7.4 ± 1.4	-1.0	0.0201569	1		*
cg18399510	PPID	TSS200	Island	3.2 ± 0.6	3.8 ± 0.9	-0.6	0.0201569	1		*
cg08657654			S_Shelf	80.7 ± 4.0	83.0 ± 3.2	-2.3	0.0201569	1		*
cg12074093	CENPV	1stExon	Island	4.9 ± 0.6	5.2 ± 0.5	-0.3	0.0201569	1		*
cg14501253	C8orf79	5'UTR	Island	11.1 ± 2.0	12.1 ± 2.0	-1.0	0.0201569	1		*
cg17786642			Island	28.5 ± 7.1	31.4 ± 5.8	-3.0	0.0201569	1		*
cg18129198	ATG4C;ATG4C	TSS200;TSS200		4.4 ± 0.8	4.8 ± 0.7	-0.4	0.0201569	1		*
cg18836267	PPFIBP1;PPFIBP1	TSS200;TSS200		8.5 ± 1.2	9.0 ± 1.2	-0.5	0.0201569	1		*
cg07020967	TMEM117	Body		80.4 ± 5.1	83.1 ± 3.4	-2.6	0.0201569	1	*	*
cg09163958	VASH2;VASH2;VASH2;VASH2;VASH2;VASH2	1stExon;1stExon;5'UTR;1stExon;5'UTR;5'UTR	Island	5.1 ± 1.3	5.6 ± 1.1	-0.4	0.0201569	1	*	*
cg10118093			N_Shore	13.4 ± 4.4	14.6 ± 4.0	-1.2	0.0201569	1	*	*
cg12741065			Island	4.3 ± 0.6	4.8 ± 0.9	-0.5	0.0201569	1	*	*
cg23295592	NBL1;NBL1	Body;5'UTR	Island	4.2 ± 0.5	4.5 ± 0.6	-0.4	0.0201569	1	*	*
cg04706183	MSTO1	TSS200	Island	4.8 ± 0.5	5.1 ± 0.6	-0.4	0.0201569	1	*	*
cg06194982	HMCN1;HMCN1	1stExon;5'UTR	S_Shore	23.6 ± 3.0	21.9 ± 3.0	1.7	0.0232239	1	*	*
cg12437809	FMO2	TSS1500		69.1 ± 5.4	66.3 ± 5.8	2.8	0.0232239	1	*	*
cg24959965			S_Shore	60.0 ± 3.6	58.8 ± 3.3	1.2	0.0232239	1	*	*
cg00274815	ADAMTS2;ADAMTS2	Body;Body		88.1 ± 2.0	86.9 ± 2.7	1.2	0.0232239	1		*
cg04380269				62.5 ± 4.4	59.7 ± 5.4	2.9	0.0232239	1		*
cg10270866			N_Shelf	88.6 ± 1.7	87.9 ± 1.4	0.7	0.0232239	1		*
cg11030124	ASXL1	Body		79.4 ± 3.5	76.7 ± 5.4	2.7	0.0232239	1		*
cg13623638	SETBP1	3'UTR	Island	89.0 ± 4.0	86.5 ± 4.9	2.6	0.0232239	1		*
cg14661159			S_Shore	3.9 ± 0.6	3.5 ± 0.4	0.3	0.0232239	1		*
cg24548869	PATZ1;PATZ1;PATZ1;PATZ1	TSS1500;TSS1500;TSS1500;TSS1500	Island	3.4 ± 0.2	3.2 ± 0.3	0.2	0.0232239	1		*
cg26424556	SCNN1B	TSS200	Island	9.8 ± 1.6	9.0 ± 1.2	0.8	0.0232239	1		*
cg27030245	TMEM223	TSS200	Island	8.9 ± 1.8	7.6 ± 1.4	1.3	0.0232239	1		*
cg00218203	RNF157	Body	S_Shore	73.4 ± 3.9	71.4 ± 3.1	2.0	0.0232239	1		*
cg02753511	CCND1	3'UTR	N_Shore	86.1 ± 3.0	84.6 ± 3.4	1.5	0.0232239	1		*
cg05282518	OR4K2	1stExon		48.9 ± 5.3	45.8 ± 5.2	3.1	0.0232239	1		*
cg07367395			Island	2.6 ± 0.4	2.3 ± 0.4	0.3	0.0232239	1		*
cg07972015				61.9 ± 4.3	58.4 ± 4.5	3.4	0.0232239	1		*
cg08179257	HSPD1;HSPD1	Body;Body	N_Shelf	74.3 ± 4.4	72.0 ± 4.5	2.3	0.0232239	1		*
cg15768324	FAM190A	Body		59.4 ± 3.5	57.1 ± 4.5	2.3	0.0232239	1		*
cg16647164	CLIC5;CLIC5	Body;TSS1500	S_Shore	83.4 ± 3.1	81.8 ± 2.6	1.6	0.0232239	1		*
cg20934323	RGPD1;RGPD2	Body;Body	S_Shelf	89.6 ± 3.0	87.9 ± 3.6	1.7	0.0232239	1		*
cg24893035	TRIM5;TRIM5;TRIM5	TSS1500;TSS1500;TSS1500		81.5 ± 3.4	79.4 ± 3.6	2.1	0.0232239	1		*
cg26936930	COG8;PDF	3'UTR;TSS200	Island	2.6 ± 0.3	2.3 ± 0.3	0.3	0.0232239	1		*
cg03432176	CD302	TSS1500	S_Shore	31.4 ± 4.2	33.9 ± 3.5	-2.5	0.0232239	1		*
cg23495581			S_Shore	10.0 ± 2.0	10.9 ± 1.7	-0.9	0.0232239	1		*
cg00835612			N_Shore	6.9 ± 0.7	7.6 ± 1.2	-0.7	0.0232239	1		*
cg10174687	FAM98B;FAM98B	Body;Body	Island	4.3 ± 0.7	4.6 ± 0.6	-0.3	0.0232239	1		*
cg17668949	ATF2;MIR933	TSS1500;TSS1500	Island	6.3 ± 0.6	7.0 ± 1.1	-0.7	0.0232239	1		*
cg19095827	BBX;BBX	5'UTR;5'UTR	S_Shore	9.7 ± 1.2	10.6 ± 1.4	-1.0	0.0232239	1		*
cg21301440	CYGB	TSS1500	Island	38.1 ± 7.1	41.2 ± 4.6	-3.1	0.0232239	1		*
cg22389871	FAM46A	TSS1500	Island	5.1 ± 0.8	5.5 ± 1.0	-0.4	0.0232239	1		*
cg06000878	LOC399959	Body		51.9 ± 13.0	57.0 ± 9.4	-5.2	0.0232239	1		*
cg06210725	SYPL1;SYPL1	TSS200;Body	Island	4.4 ± 0.6	4.8 ± 0.6	-0.4	0.0232239	1		*
cg22083790	ZNF605;ZNF605	TSS200;TSS200	Island	10.0 ± 1.4	11.9 ± 4.3	-1.8	0.0232239	1		*
cg06959232	MCFD2;TTC7A;MCFD2;TTC7A	5'UTR;5'UTR;Body;1stExon	Island	11.2 ± 1.8	11.8 ± 2.0	-0.6	0.0232239	1	*	*
cg09115984	PYCARD;PYCARD	TSS200;TSS200	S_Shore	34.0 ± 7.1	36.8 ± 5.9	-2.8	0.0232239	1	*	*
cg18101784	GAK	Body		85.3 ± 2.6	87.3 ± 1.2	-2.0	0.0232239	1	*	*
cg25598319	SLCO2A1	Body	Island	15.0 ± 2.5	16.7 ± 2.7	-1.6	0.0232239	1	*	*
cg01860944				56.5 ± 5.4	54.0 ± 3.8	2.5	0.0266724	1	*	*
cg23277490			Island	84.8 ± 1.7	83.3 ± 2.8	1.5	0.0266724	1	*	*
cg04014062	PKIA;PKIA	5'UTR;5'UTR	Island	4.6 ± 1.0	4.3 ± 0.6	0.4	0.0266724	1		*
cg10706073	SKAP1;SKAP1	Body;Body		80.6 ± 4.4	78.1 ± 4.4	2.4	0.0266724	1		*
cg11722971	SNTG2	Body	Island	39.5 ± 5.1	37.3 ± 5.0	2.2	0.0266724	1		*
cg12256688			S_Shore	17.4 ± 2.5	16.3 ± 2.0	1.1	0.0266724	1		*
cg16954508	TM4SF4	3'UTR		84.9 ± 2.9	84.0 ± 3.0	1.0	0.0266724	1		*
cg08687731			S_Shelf	79.3 ± 3.4	77.2 ± 2.4	2.0	0.0266724	1		*
cg11941230	SH3RF3	Body		91.4 ± 1.0	90.5 ± 1.4	0.8	0.0266724	1		*
cg12888080	UNC5A	Body		84.6 ± 1.9	83.4 ± 2.4	1.2	0.0266724	1		*
cg13920364	ZBTB16;ZBTB16	Body;Body	Island	94.3 ± 1.1	93.3 ± 1.9	1.0	0.0266724	1		*
cg14053101				70.9 ± 5.3	69.2 ± 3.9	1.8	0.0266724	1		*
cg16379533			S_Shelf	25.3 ± 3.1	23.7 ± 3.1	1.6	0.0266724	1		*
cg19587667	RNF126	TSS1500	S_Shore	7.5 ± 1.0	7.1 ± 1.1	0.4	0.0266724	1		*
cg12802486	SHANK2;SHANK2	3'UTR;3'UTR		81.3 ± 2.8	79.1 ± 3.6	2.3	0.0266724	1		*
cg20905681	CKAP4	TSS1500	Island	4.5 ± 0.4	4.2 ± 0.4	0.3	0.0266724	1		*
cg07829842	DKFZP434H168;GNAO1;GNAO1	TSS200;Body;Body	S_Shelf	6.4 ± 1.0	7.3 ± 1.0	-0.9	0.0266724	1		*
cg00788177			Island	36.3 ± 8.4	40.1 ± 8.0	-3.8	0.0266724	1		*
cg12145907	PCDHGA4;PCDHGC3;PCDHGA12;PCDHGA11;PCDHGA11;PCDHGA9;PCDHGA1;PCDHGB1;PCDHGB6;PCDHGC4;PCDHGB3;PCDHGB7;PCDHGC4;PCDHGA6;PCDHGA8;PCDHGA10;PCDHGA5;PCDHGB4;PCDHGA3;PCDHGA2;PCDHGA7;PCDHGB2;PCDHGB5;PCDHGC3	Body;Body;Body;Body;Body;Body;Body;Body;Body;1stExon;Body;Body;1stExon;Body;Body;Body;Body;Body;Body;Body;Body;Body;Body;Body	S_Shore	36.2 ± 4.7	38.6 ± 4.2	-2.4	0.0266724	1		*
cg13047843			Island	8.0 ± 1.3	8.7 ± 1.5	-0.7	0.0266724	1		*
cg18722557	NSMCE4A;NSMCE4A;NSMCE4A;NSMCE4A	5'UTR;1stExon;1stExon;5'UTR	Island	2.4 ± 0.6	2.6 ± 0.5	-0.2	0.0266724	1		*
cg25353142	KCNS1	TSS200	S_Shore	26.9 ± 4.3	29.5 ± 3.6	-2.6	0.0266724	1		*
cg08633085	ARHGAP18;ARHGAP18	5'UTR;1stExon		5.4 ± 1.2	5.8 ± 1.0	-0.4	0.0266724	1		*
cg09968461	SLC8A1;SLC8A1;SLC8A1;SLC8A1	Body;Body;Body;Body		78.0 ± 3.0	79.9 ± 2.7	-1.9	0.0266724	1		*
cg24389412	CXorf65;CXorf65	Body;3'UTR		59.1 ± 8.4	63.5 ± 7.2	-4.5	0.0266724	1		*
cg26459683	PIAS1	TSS200	Island	3.2 ± 0.5	3.7 ± 0.7	-0.6	0.0266724	1		*
cg00067365	ZNF131	TSS200	Island	5.1 ± 1.1	5.5 ± 1.0	-0.4	0.0266724	1		*
cg02126412	NCAM1;NCAM1;NCAM1	TSS200;TSS200;TSS200	N_Shore	9.5 ± 1.5	10.3 ± 1.2	-0.8	0.0266724	1		*
cg05887495	LOC100286793;FLJ39739	Body;Body	Island	4.5 ± 1.5	4.8 ± 0.7	-0.3	0.0266724	1		*
cg07574621	XPC;LSM3;XPC;XPC	TSS200;TSS200;TSS200;TSS200	Island	4.5 ± 0.6	4.9 ± 0.8	-0.4	0.0266724	1		*
cg10173182	SELV	TSS200	Island	5.3 ± 0.8	5.8 ± 0.8	-0.6	0.0266724	1		*
cg16332631	RPS6KA4;RPS6KA4	TSS1500;TSS1500	N_Shore	34.6 ± 5.2	36.5 ± 4.9	-1.9	0.0266724	1		*
cg18881247	NR4A2	TSS200	Island	4.8 ± 0.7	5.2 ± 0.6	-0.5	0.0266724	1		*
cg19522836	STAMBPL1	TSS1500	Island	2.7 ± 0.4	2.9 ± 0.3	-0.2	0.0266724	1		*
cg19880899	UGP2;UGP2	TSS1500;TSS200	Island	2.3 ± 0.3	2.7 ± 0.5	-0.4	0.0266724	1		*
cg27454102				28.7 ± 9.8	31.9 ± 7.7	-3.2	0.0266724	1		*
cg18000924	NOP58	TSS200	Island	4.4 ± 1.1	4.8 ± 0.6	-0.3	0.0266724	1	*	*
cg24373735				84.8 ± 2.1	83.6 ± 2.3	1.1	0.0305176	1	*	*
cg17807683	OR1D2	TSS1500		77.7 ± 5.2	75.0 ± 6.1	2.7	0.0305176	1	*	*
cg20744546	SLC3A2;SLC3A2;SLC3A2;SLC3A2;SLC3A2;SLC3A2	Body;Body;Body;Body;Body;Body	Island	5.2 ± 0.7	4.9 ± 0.5	0.3	0.0305176	1	*	*
cg26238771	HCN2	Body	S_Shore	43.3 ± 4.1	41.3 ± 2.8	2.0	0.0305176	1	*	*
cg01533057				94.4 ± 1.1	94.0 ± 1.1	0.4	0.0305176	1		*
cg09199027	ARSD	Body	Island	82.0 ± 2.6	80.1 ± 2.8	1.8	0.0305176	1		*
cg10433904	EPB41L2;EPB41L2;EPB41L2	5'UTR;5'UTR;5'UTR		85.1 ± 1.8	84.4 ± 1.9	0.7	0.0305176	1		*
cg12616592	PDE6B;PDE6B;PDE6B	5'UTR;Body;Body	Island	58.8 ± 5.6	56.3 ± 4.0	2.5	0.0305176	1		*
cg12654587	SEC16B	Body		89.0 ± 2.4	88.0 ± 1.6	1.0	0.0305176	1		*
cg25686860	GATA2;GATA2;GATA2	5'UTR;5'UTR;TSS200	Island	10.0 ± 1.5	9.4 ± 1.5	0.6	0.0305176	1		*
cg26422996				78.6 ± 3.1	75.9 ± 3.6	2.7	0.0305176	1		*
cg02772682	SNAPC2;SNAPC2	Body;Body	Island	20.0 ± 3.3	18.3 ± 2.8	1.7	0.0305176	1		*
cg06169041	MIR578;CPE	TSS1500;Body		82.7 ± 4.0	80.5 ± 3.6	2.2	0.0305176	1		*
cg16209630	ZNHIT2	1stExon	Island	2.5 ± 0.2	2.3 ± 0.2	0.2	0.0305176	1		*
cg19657960	KNDC1	Body	S_Shore	81.7 ± 3.2	79.7 ± 3.0	2.0	0.0305176	1		*
cg21582570	PPM1J	1stExon	Island	2.8 ± 0.5	2.6 ± 0.2	0.2	0.0305176	1		*
cg23306542	RRS1	TSS1500	N_Shore	19.4 ± 3.8	17.2 ± 2.8	2.2	0.0305176	1		*
cg23497678	C7orf52	5'UTR	N_Shore	29.0 ± 4.3	26.4 ± 3.2	2.6	0.0305176	1		*
cg25046563				70.7 ± 6.2	67.2 ± 6.0	3.5	0.0305176	1		*
cg03655884				79.6 ± 4.7	75.9 ± 6.8	3.6	0.0305176	1		*
cg17591348	RDBP	Body	N_Shelf	89.4 ± 1.4	88.1 ± 2.5	1.3	0.0305176	1		*
cg09542991			Island	3.4 ± 0.5	3.8 ± 0.5	-0.4	0.0305176	1		*
cg05497240	C5orf4	3'UTR		81.2 ± 2.7	82.0 ± 2.9	-0.8	0.0305176	1		*
cg05825855				78.2 ± 3.6	80.2 ± 2.2	-2.0	0.0305176	1		*
cg05938725	NUAK2	TSS200	Island	8.2 ± 2.1	9.0 ± 2.4	-0.7	0.0305176	1		*
cg11421255	ANXA2;ANXA2;ANXA2;ANXA2	TSS1500;TSS1500;TSS1500;TSS1500	S_Shore	17.2 ± 2.3	18.6 ± 2.6	-1.3	0.0305176	1		*
cg13689390	TBC1D2	Body	N_Shelf	88.1 ± 1.7	89.3 ± 1.5	-1.2	0.0305176	1		*
cg15555932	AP1M2;AP1M2	5'UTR;1stExon	Island	16.1 ± 3.1	18.3 ± 4.1	-2.3	0.0305176	1		*
cg17893775	ANXA2;ANXA2;ANXA2;ANXA2	Body;Body;Body;Body		79.3 ± 3.6	81.0 ± 1.7	-1.7	0.0305176	1		*
cg18070079	PSME1;PSME1	Body;Body	S_Shore	4.7 ± 1.1	5.1 ± 0.8	-0.4	0.0305176	1		*
cg18282791				28.2 ± 5.1	30.4 ± 2.7	-2.2	0.0305176	1		*
cg01291381	MKL1	Body	N_Shelf	71.3 ± 4.9	74.1 ± 4.0	-2.8	0.0305176	1		*
cg02158978	FBRSL1	Body	N_Shore	66.5 ± 8.0	70.0 ± 8.0	-3.5	0.0305176	1		*
cg06150642	CBX1;CBX1;CBX1	1stExon;5'UTR;5'UTR	Island	4.9 ± 0.9	5.6 ± 1.0	-0.7	0.0305176	1		*
cg07949516				88.9 ± 1.5	89.7 ± 1.4	-0.8	0.0305176	1		*
cg11197202	C11orf30	TSS1500	Island	7.2 ± 1.6	7.8 ± 1.1	-0.6	0.0305176	1		*
cg11721913			Island	30.3 ± 6.6	32.4 ± 7.1	-2.2	0.0305176	1		*
cg14532720	RAGE	TSS200	Island	11.0 ± 1.6	11.9 ± 1.7	-1.0	0.0305176	1		*
cg15694715	TMEM25;TMEM25;TMEM25;TMEM25;TMEM25;TMEM25	5'UTR;5'UTR;5'UTR;5'UTR;5'UTR;5'UTR	S_Shore	61.4 ± 6.5	64.3 ± 6.1	-2.9	0.0305176	1		*
cg23162001	CACNA2D2;CACNA2D2	TSS1500;TSS1500	S_Shore	13.3 ± 2.6	14.5 ± 2.5	-1.2	0.0305176	1		*
cg01701634	NKG7	TSS200		50.5 ± 6.2	53.2 ± 4.5	-2.7	0.0305176	1	*	*
cg15472802	NUP205	Body		10.0 ± 1.1	10.8 ± 1.9	-0.8	0.0305176	1	*	*
cg06891565	MAPK8IP1	1stExon	Island	6.6 ± 0.9	6.3 ± 0.8	0.3	0.03479	1	*	*
cg15590780	USH2A;USH2A;USH2A;USH2A	1stExon;1stExon;5'UTR;5'UTR		64.1 ± 3.2	62.8 ± 2.7	1.3	0.03479	1	*	*
cg24196566	CRYBG3	1stExon		82.7 ± 3.4	80.9 ± 3.8	1.8	0.03479	1	*	*
cg01054502	C16orf75	TSS200	Island	3.0 ± 0.4	2.8 ± 0.3	0.2	0.03479	1		*
cg02482438	PGK2;PGK2	3'UTR;1stExon		71.5 ± 4.0	69.2 ± 4.0	2.3	0.03479	1		*
cg06457811			Island	6.9 ± 0.8	6.5 ± 0.6	0.4	0.03479	1		*
cg13885623	NPPB	TSS200	N_Shore	28.8 ± 2.7	26.9 ± 2.9	1.9	0.03479	1		*
cg21936464	LELP1	5'UTR		82.2 ± 2.1	80.9 ± 2.3	1.3	0.03479	1		*
cg25693289	MYADM;MYADM;MYADM;MYADM;MYADM	TSS200;5'UTR;5'UTR;5'UTR;TSS200	Island	5.5 ± 0.9	5.2 ± 0.9	0.3	0.03479	1		*
cg25834692	RBMS3;RBMS3;RBMS3	Body;Body;Body		79.1 ± 3.0	77.2 ± 3.3	2.0	0.03479	1		*
cg26459499	PRR4	Body		85.8 ± 2.4	84.5 ± 1.8	1.3	0.03479	1		*
cg06084403	NCK2;NCK2;NCK2	Body;Body;Body	Island	88.8 ± 1.7	87.7 ± 1.5	1.1	0.03479	1		*
cg07795766	C22orf9;C22orf9	Body;TSS200		26.6 ± 10.4	21.7 ± 8.1	4.9	0.03479	1		*
cg13580343	SHF	Body	S_Shelf	86.2 ± 1.7	84.5 ± 2.4	1.6	0.03479	1		*
cg14689479				29.0 ± 4.1	25.5 ± 4.1	3.5	0.03479	1		*
cg23588928	FAM135A;FAM135A;FAM135A	Body;Body;Body		90.0 ± 1.3	88.7 ± 2.5	1.3	0.03479	1		*
cg02066784			N_Shelf	78.2 ± 4.2	75.8 ± 3.7	2.5	0.03479	1		*
cg06073449	T	TSS200	Island	4.9 ± 0.7	4.5 ± 0.6	0.4	0.03479	1		*
cg09449069				83.4 ± 2.4	81.5 ± 4.2	1.9	0.03479	1		*
cg14291257	STT3A	3'UTR		76.2 ± 4.0	73.7 ± 5.3	2.5	0.03479	1		*
cg17552368				96.7 ± 0.8	96.0 ± 1.3	0.7	0.03479	1		*
cg24874309	OR10G7	TSS1500		77.8 ± 8.8	75.5 ± 8.8	2.4	0.03479	1		*
cg09414724	ZNF253	TSS200		15.0 ± 1.2	15.9 ± 1.8	-0.9	0.03479	1		*
cg03331123			Island	11.4 ± 1.6	12.8 ± 2.1	-1.4	0.03479	1		*
cg03421743	LIN54;LIN54;LIN54	5'UTR;TSS200;TSS200	Island	9.6 ± 1.5	10.6 ± 1.7	-1.0	0.03479	1		*
cg03936870				55.4 ± 4.3	56.8 ± 4.7	-1.4	0.03479	1		*
cg05882522	EHD3	TSS200	Island	8.9 ± 2.2	9.5 ± 1.9	-0.6	0.03479	1		*
cg12041266	ARRB1;ARRB1	Body;Body		74.7 ± 4.8	76.6 ± 4.4	-1.9	0.03479	1		*
cg12832988	CDNF;HSPA14	TSS1500;Body	Island	10.0 ± 1.0	10.7 ± 1.2	-0.7	0.03479	1		*
cg14506140	TET1	Body		9.1 ± 1.7	9.8 ± 2.1	-0.7	0.03479	1		*
cg16793781				9.6 ± 1.1	10.8 ± 1.5	-1.2	0.03479	1		*
cg19215199	ZMIZ1	Body	S_Shore	77.5 ± 3.3	79.8 ± 3.1	-2.4	0.03479	1		*
cg26280526	CMTM6	Body	N_Shore	5.8 ± 1.9	6.3 ± 1.5	-0.6	0.03479	1		*
cg27020965	ESCO2	TSS200	Island	10.1 ± 1.3	10.7 ± 1.2	-0.6	0.03479	1		*
cg01656470	PEG3;PEG3;ZIM2;PEG3;PEG3;ZIM2;ZIM2	5'UTR;5'UTR;5'UTR;5'UTR;5'UTR;5'UTR;5'UTR	Island	57.6 ± 3.9	58.5 ± 3.1	-1.0	0.03479	1		*
cg01825245	TPRA1;TPRA1	TSS1500;TSS1500	Island	5.1 ± 1.2	5.8 ± 1.6	-0.7	0.03479	1		*
cg04574991	KIAA0907	TSS200	Island	5.0 ± 0.6	5.4 ± 0.7	-0.4	0.03479	1		*
cg05064937	TYSND1;TYSND1	TSS1500;TSS1500	S_Shore	8.1 ± 1.6	8.5 ± 1.5	-0.4	0.03479	1		*
cg05340495	GNG2;GNG2	1stExon;5'UTR		9.3 ± 1.5	9.9 ± 1.5	-0.6	0.03479	1		*
cg05460965	CDKN1A;CDKN1A	TSS1500;TSS1500	N_Shore	51.2 ± 6.2	54.7 ± 6.2	-3.4	0.03479	1		*
cg07712444	C2CD3;PPME1	TSS200;TSS1500	Island	11.4 ± 2.0	12.0 ± 2.0	-0.6	0.03479	1		*
cg11396188	FBXO9;FBXO9	TSS1500;TSS200	N_Shore	3.0 ± 0.6	3.4 ± 0.7	-0.4	0.03479	1		*
cg13608629			S_Shore	13.9 ± 2.6	15.7 ± 3.5	-1.8	0.03479	1		*
cg14700577	SCAP	5'UTR	Island	25.1 ± 4.9	26.8 ± 4.1	-1.7	0.03479	1		*
cg20942990	GDPD1;GDPD1;GDPD1	Body;Body;Body	Island	8.7 ± 1.3	9.4 ± 1.2	-0.7	0.03479	1		*
cg21484228	TRIM71	TSS200	Island	6.0 ± 0.9	6.5 ± 1.1	-0.5	0.03479	1		*
cg21599089	C5orf35	Body	Island	6.9 ± 1.5	8.1 ± 1.8	-1.2	0.03479	1		*
cg22648996				86.9 ± 3.1	88.8 ± 1.9	-1.8	0.03479	1		*
cg25806609	WASF1;WASF1;WASF1;WASF1;CDC40;WASF1;WASF1;WASF1;WASF1	5'UTR;1stExon;1stExon;5'UTR;TSS1500;5'UTR;1stExon;1stExon;5'UTR	Island	3.5 ± 0.7	3.8 ± 0.6	-0.3	0.03479	1		*
cg26165853	RPS24;RPS24;RPS24;RPS24;RPS24;RPS24	TSS200;TSS200;TSS200;TSS200;TSS200;TSS200	Island	11.3 ± 1.9	12.0 ± 1.5	-0.7	0.03479	1		*
cg10519882	RNF130	Body	N_Shelf	82.6 ± 2.4	84.3 ± 2.6	-1.7	0.03479	1	*	*
cg11829416	CRYAA	TSS200	N_Shore	52.7 ± 5.9	55.4 ± 3.9	-2.7	0.03479	1	*	*
cg16738846	ZNF800	TSS1500	S_Shore	11.6 ± 2.0	12.5 ± 2.3	-0.9	0.03479	1	*	*
cg13725579	SFXN1	5'UTR		89.5 ± 1.5	88.5 ± 1.7	0.9	0.0395355	1	*	*
cg16803736				76.7 ± 2.4	75.6 ± 3.0	1.1	0.0395355	1	*	*
cg18082354	CHGB	Body	S_Shelf	87.4 ± 2.2	86.0 ± 2.5	1.4	0.0395355	1	*	*
cg04977602	PRLR;PRLR	1stExon;5'UTR		31.9 ± 8.0	27.5 ± 6.1	4.3	0.0395355	1		*
cg10109841	PCCB	Body	S_Shore	20.3 ± 7.4	17.7 ± 3.7	2.7	0.0395355	1		*
cg11399974				75.3 ± 5.1	73.0 ± 4.4	2.4	0.0395355	1		*
cg13789423	GALC;GALC	Body;Body	N_Shelf	68.9 ± 6.6	66.1 ± 4.8	2.8	0.0395355	1		*
cg13854874	CHAF1B	TSS200	Island	12.0 ± 4.2	9.9 ± 3.2	2.1	0.0395355	1		*
cg18720617	MIR187	TSS200		85.7 ± 2.0	84.5 ± 2.3	1.2	0.0395355	1		*
cg21949229	ZNF143	Body		74.1 ± 6.2	71.2 ± 6.6	2.9	0.0395355	1		*
cg25528806	OR8D2	1stExon		67.6 ± 3.8	65.7 ± 3.8	1.9	0.0395355	1		*
cg25806613	MED23;MED23	Body;Body		77.0 ± 7.5	75.0 ± 5.8	2.0	0.0395355	1		*
cg03730535	HNRNPUL1	TSS200	N_Shore	11.6 ± 2.0	10.3 ± 1.2	1.2	0.0395355	1		*
cg09337069	MIR889;MIR539	TSS1500;TSS200		78.1 ± 5.0	76.2 ± 4.4	1.9	0.0395355	1		*
cg11569869	ADAP1	Body	S_Shore	82.2 ± 3.7	79.9 ± 4.0	2.3	0.0395355	1		*
cg14595425				87.8 ± 1.3	86.1 ± 2.5	1.7	0.0395355	1		*
cg16679832				83.1 ± 5.9	80.5 ± 4.2	2.6	0.0395355	1		*
cg20112699	SGMS2;SGMS2;SGMS2	3'UTR;3'UTR;3'UTR		88.0 ± 2.1	87.1 ± 2.0	0.9	0.0395355	1		*
cg25301621	MAGT1	Body	N_Shore	69.8 ± 5.7	67.2 ± 3.5	2.6	0.0395355	1		*
cg26281453	TBX21;TBX21	1stExon;5'UTR	Island	5.1 ± 1.1	4.6 ± 1.1	0.4	0.0395355	1		*
cg00599463	C20orf160	Body	S_Shelf	80.6 ± 2.6	79.2 ± 2.4	1.5	0.0395355	1		*
cg11045814	TNIP1	TSS200	S_Shore	8.8 ± 1.1	8.0 ± 1.2	0.7	0.0395355	1		*
cg24780570	FBRSL1	Body	Island	22.7 ± 3.9	21.1 ± 4.0	1.6	0.0395355	1		*
cg01709414	ARL4A;ARL4A;ARL4A;ARL4A	5'UTR;5'UTR;1stExon;5'UTR	Island	4.2 ± 0.7	4.7 ± 1.1	-0.4	0.0395355	1		*
cg19702347	FOXK1	Body		82.8 ± 2.6	85.2 ± 3.1	-2.3	0.0395355	1		*
cg06334307	MYO7A;MYO7A;MYO7A;MYO7A;MYO7A;MYO7A	1stExon;5'UTR;1stExon;5'UTR;1stExon;5'UTR		31.6 ± 5.6	33.4 ± 4.0	-1.7	0.0395355	1		*
cg09839136	HEATR2;PRKAR1B;PRKAR1B;PRKAR1B	TSS200;5'UTR;5'UTR;5'UTR	Island	3.2 ± 0.5	3.5 ± 0.4	-0.3	0.0395355	1		*
cg13320518	VTI1A;VTI1A;ZDHHC6	1stExon;5'UTR;TSS1500	Island	3.6 ± 1.0	3.9 ± 0.8	-0.4	0.0395355	1		*
cg25219939	VDR;VDR	Body;Body		89.0 ± 2.1	90.2 ± 1.5	-1.2	0.0395355	1		*
cg01548905	IRAK1BP1	Body	Island	10.6 ± 1.6	11.8 ± 2.3	-1.1	0.0395355	1		*
cg05018361	NSUN6	TSS200	Island	3.3 ± 1.0	3.8 ± 1.0	-0.5	0.0395355	1		*
cg06257353	PDS5B	5'UTR	Island	5.8 ± 1.1	6.3 ± 1.0	-0.5	0.0395355	1		*
cg07067710			S_Shore	42.0 ± 7.3	44.4 ± 6.4	-2.4	0.0395355	1		*
cg07934941	MLF1IP	Body	Island	11.1 ± 1.9	12.4 ± 2.2	-1.3	0.0395355	1		*
cg10381071	TLE3;TLE3;TLE3	TSS1500;TSS1500;TSS1500	Island	38.7 ± 8.5	42.5 ± 5.9	-3.8	0.0395355	1		*
cg18876882	PPP1R11	TSS1500		12.8 ± 2.4	13.8 ± 2.9	-0.9	0.0395355	1		*
cg20423942	KAT5;KAT5;KAT5;KAT5;KAT5;KAT5	1stExon;1stExon;5'UTR;5'UTR;1stExon;5'UTR	Island	4.5 ± 0.4	4.9 ± 0.7	-0.4	0.0395355	1		*
cg22507023	CUEDC1	Body		38.6 ± 7.2	41.9 ± 8.3	-3.3	0.0395355	1		*
cg27096292	ANKRD11	5'UTR		91.5 ± 0.8	92.1 ± 0.8	-0.5	0.0395355	1		*
cg03287340			Island	3.2 ± 1.5	3.3 ± 0.7	0.0	0.0395355	1		*
cg03356115			Island	12.9 ± 4.0	14.4 ± 3.7	-1.5	0.0395355	1		*
cg04447216	ZNF600	TSS200	Island	12.1 ± 2.3	12.6 ± 1.7	-0.5	0.0395355	1		*
cg07094298	TNIP2;TNIP2	Body;Body		30.3 ± 7.8	32.9 ± 5.8	-2.5	0.0395355	1		*
cg11014109	NARS2;NARS2	TSS1500;TSS1500	S_Shore	13.8 ± 3.5	15.4 ± 3.6	-1.6	0.0395355	1		*
cg12075928	PTK2;PTK2	Body;Body		67.1 ± 5.4	69.7 ± 4.0	-2.6	0.0395355	1		*
cg14909179	CHID1;CHID1;CHID1;CHID1;CHID1	Body;Body;Body;Body;Body	S_Shore	85.2 ± 2.6	86.3 ± 2.3	-1.1	0.0395355	1		*
cg17182503	KIAA1967;KIAA1967	TSS200;5'UTR	Island	9.6 ± 2.0	10.3 ± 2.1	-0.7	0.0395355	1		*
cg18165031	SLC39A9;ERH	TSS200;TSS1500	S_Shore	10.5 ± 2.9	11.6 ± 3.2	-1.1	0.0395355	1		*
cg24999973	CAMTA1	Body		85.4 ± 4.8	87.3 ± 3.1	-1.8	0.0395355	1		*
cg27032353	LRP10	Body	S_Shelf	85.7 ± 2.8	87.2 ± 1.9	-1.6	0.0395355	1		*
cg27467383	LGALS1	Body	S_Shore	8.9 ± 4.6	9.9 ± 4.7	-1.0	0.0395355	1		*
cg00382515	MRPL44	1stExon	Island	7.8 ± 1.0	8.2 ± 1.2	-0.3	0.0395355	1	*	*
cg01095658	PLEKHH1	Body	N_Shelf	35.7 ± 7.4	38.1 ± 7.7	-2.4	0.0395355	1	*	*
cg03481039	APOA5;APOA5	Body;Body	S_Shore	31.0 ± 4.3	32.3 ± 3.7	-1.4	0.0395355	1	*	*
cg04572259	GBAS	TSS200	Island	6.3 ± 0.8	7.0 ± 1.5	-0.6	0.0395355	1	*	*
cg11852404			N_Shore	89.3 ± 2.5	90.7 ± 2.1	-1.4	0.0395355	1	*	*
cg13694725	HSPA13	TSS1500	Island	8.7 ± 1.6	9.7 ± 2.1	-1.0	0.0395355	1	*	*
cg25063707				41.8 ± 4.0	40.3 ± 3.8	1.5	0.0447693	1	*	*
cg00458351				87.3 ± 1.1	86.4 ± 1.6	0.9	0.0447693	1		*
cg01802258	SLC24A4;SLC24A4;SLC24A4	TSS200;5'UTR;TSS200	Island	3.5 ± 1.0	3.2 ± 0.8	0.4	0.0447693	1		*
cg02344715	KIAA1731	TSS1500	N_Shore	90.5 ± 1.7	89.5 ± 1.6	0.9	0.0447693	1		*
cg02454483	NAP1L4	TSS1500	Island	3.8 ± 0.6	3.5 ± 0.6	0.4	0.0447693	1		*
cg02992252	E2F2;E2F2	5'UTR;1stExon	Island	3.9 ± 0.6	5.3 ± 8.8	-1.5	0.0447693	1		*
cg12072964	LAMA1	Body	Island	3.9 ± 0.9	3.7 ± 0.7	0.2	0.0447693	1		*
cg14877718				23.9 ± 9.1	19.9 ± 5.9	4.0	0.0447693	1		*
cg17278655	GABARAP	TSS1500	Island	3.5 ± 0.6	3.2 ± 0.7	0.3	0.0447693	1		*
cg18298897	RPL15	3'UTR	S_Shelf	80.3 ± 3.2	78.5 ± 5.1	1.8	0.0447693	1		*
cg25947845	MCF2L;MCF2L	Body;Body	N_Shelf	71.6 ± 5.3	70.2 ± 4.9	1.5	0.0447693	1		*
cg02392881	PRKAR2B	Body		83.8 ± 3.3	82.4 ± 3.2	1.3	0.0447693	1		*
cg08792630	FOXO3;FOXO3	Body;Body	S_Shore	14.0 ± 4.1	11.8 ± 2.4	2.3	0.0447693	1		*
cg10143752	PJA1;PJA1;PJA1	Body;5'UTR;Body	N_Shore	81.5 ± 4.4	79.8 ± 4.1	1.7	0.0447693	1		*
cg12542584			Island	9.7 ± 1.4	9.0 ± 1.4	0.8	0.0447693	1		*
cg14842777	SOX1;SOX1	1stExon;3'UTR	Island	3.8 ± 0.9	3.3 ± 0.6	0.5	0.0447693	1		*
cg18440774	YTHDC1;YTHDC1	Body;Body	N_Shelf	79.1 ± 3.0	77.9 ± 2.5	1.2	0.0447693	1		*
cg19407252	PLEC1;PLEC1;PLEC1;PLEC1;PLEC1;PLEC1;PLEC1	Body;Body;Body;TSS200;Body;Body;Body	Island	4.8 ± 0.8	4.5 ± 0.5	0.4	0.0447693	1		*
cg20722353	VPS54;VPS54	5'UTR;5'UTR		87.1 ± 7.9	86.0 ± 6.8	1.1	0.0447693	1		*
cg22667835	JAKMIP1;JAKMIP1	Body;Body	S_Shore	39.7 ± 4.2	37.7 ± 4.0	2.0	0.0447693	1		*
cg01532075	BFSP2	Body		80.5 ± 2.9	78.6 ± 2.8	1.9	0.0447693	1		*
cg07829809	METAP1	Body		78.9 ± 5.2	76.2 ± 5.5	2.7	0.0447693	1		*
cg21617744	SH3BP1	Body	Island	9.4 ± 1.5	8.8 ± 1.6	0.6	0.0447693	1		*
cg00101940				71.2 ± 5.5	73.6 ± 4.1	-2.4	0.0447693	1		*
cg00755950				37.4 ± 11.1	41.6 ± 8.9	-4.2	0.0447693	1		*
cg02771381	B3GNT9	TSS1500	S_Shore	12.2 ± 2.1	13.6 ± 2.8	-1.4	0.0447693	1		*
cg04977343	DST	Body		88.5 ± 1.5	89.7 ± 1.5	-1.2	0.0447693	1		*
cg07444005			Island	93.3 ± 2.2	94.0 ± 3.1	-0.7	0.0447693	1		*
cg09060449	PDE3A	TSS1500	N_Shore	8.8 ± 3.6	9.8 ± 4.3	-1.0	0.0447693	1		*
cg10112003	ACTL6A;ACTL6A;ACTL6A	TSS200;TSS200;TSS200	Island	7.6 ± 1.0	8.2 ± 1.4	-0.6	0.0447693	1		*
cg16371864	HIP1R	Body	S_Shore	13.4 ± 2.0	14.2 ± 1.9	-0.9	0.0447693	1		*
cg00035453	ARID2;LOC400027	TSS1500;TSS1500	Island	15.4 ± 2.5	16.5 ± 2.6	-1.1	0.0447693	1		*
cg01175433	ATP2B2;ATP2B2	5'UTR;5'UTR		84.3 ± 2.2	85.5 ± 1.7	-1.2	0.0447693	1		*
cg01999086	PFDN4	TSS200	Island	23.1 ± 1.7	24.1 ± 1.8	-1.0	0.0447693	1		*
cg04044356	MVD	Body	Island	89.0 ± 1.8	89.7 ± 1.8	-0.7	0.0447693	1		*
cg04150574	ZNF799	TSS200	Island	4.8 ± 0.5	5.3 ± 0.7	-0.5	0.0447693	1		*
cg04387396	SGPL1	Body		31.7 ± 10.3	35.6 ± 8.2	-3.9	0.0447693	1		*
cg06239208	TOX2;TOX2;TOX2	TSS1500;TSS200;TSS1500	Island	5.7 ± 0.6	6.3 ± 1.2	-0.6	0.0447693	1		*
cg06946838	MDFIC;MDFIC;MDFIC	3'UTR;Body;Body	S_Shore	23.4 ± 4.9	24.9 ± 4.3	-1.6	0.0447693	1		*
cg07144296			Island	5.7 ± 1.1	6.3 ± 1.1	-0.6	0.0447693	1		*
cg11982583	GRID2	Body	N_Shore	16.4 ± 2.7	18.1 ± 3.3	-1.7	0.0447693	1		*
cg13373321	C12orf41	TSS200	Island	4.6 ± 0.6	5.1 ± 0.8	-0.5	0.0447693	1		*
cg17778556	WDFY1	Body		79.6 ± 2.7	81.0 ± 3.2	-1.4	0.0447693	1		*
cg18299211	PIGK	1stExon	Island	8.1 ± 1.1	8.7 ± 1.4	-0.6	0.0447693	1		*
cg20281264	DTNB;DTNB;DTNB;DTNB;DTNB	TSS1500;TSS1500;TSS1500;TSS1500;TSS1500	Island	7.2 ± 1.3	7.8 ± 1.8	-0.6	0.0447693	1		*
cg22848646				71.1 ± 5.7	73.5 ± 4.8	-2.4	0.0447693	1		*
cg26314722				65.7 ± 12.6	71.1 ± 6.7	-5.5	0.0447693	1		*
cg01195858	C20orf111	TSS200	Island	7.4 ± 1.1	8.2 ± 1.0	-0.8	0.0447693	1		*
cg01699600	FAM38A	Body	N_Shore	65.0 ± 5.8	67.3 ± 6.7	-2.2	0.0447693	1		*
cg01926073	CPT1A;CPT1A	Body;Body		77.8 ± 4.5	78.9 ± 3.6	-1.0	0.0447693	1		*
cg07568307			N_Shore	70.9 ± 7.5	74.5 ± 4.2	-3.7	0.0447693	1		*
cg07688416	FXYD6;FXYD6;FXYD6;FXYD6;FXYD6	5'UTR;5'UTR;5'UTR;5'UTR;5'UTR		14.4 ± 3.5	16.2 ± 3.9	-1.7	0.0447693	1		*
cg07717347	INPP5K;INPP5K;INPP5K	Body;Body;Body	N_Shore	79.0 ± 3.2	80.8 ± 2.0	-1.8	0.0447693	1		*
cg07898018	PARP14	1stExon	Island	8.3 ± 1.1	8.9 ± 1.0	-0.5	0.0447693	1		*
cg07964848	MKX	TSS1500	S_Shore	33.4 ± 9.5	36.9 ± 7.1	-3.5	0.0447693	1		*
cg11526560	XRCC4;XRCC4;TMEM167A;XRCC4	TSS200;TSS200;TSS200;TSS200	Island	4.9 ± 0.6	5.3 ± 0.7	-0.3	0.0447693	1		*
cg12539671	REEP3	Body	Island	4.4 ± 1.5	5.0 ± 1.1	-0.6	0.0447693	1		*
cg12853981	TOMM20L	1stExon	Island	8.3 ± 1.5	8.9 ± 1.5	-0.6	0.0447693	1		*
cg13008538	CARD11	TSS200		31.9 ± 5.9	33.8 ± 4.4	-2.0	0.0447693	1		*
cg16049364			Island	6.3 ± 1.2	7.1 ± 1.7	-0.9	0.0447693	1		*
cg22261694	AIM1	Body		67.0 ± 6.8	69.9 ± 5.7	-2.9	0.0447693	1		*
cg26396290	BDH1;BDH1;BDH1	Body;Body;Body		84.3 ± 2.0	84.9 ± 1.9	-0.6	0.0447693	1		*
cg14301713	HOXC8	TSS1500	N_Shore	58.2 ± 5.5	62.6 ± 5.6	-4.4	1.52588e-05	1	*
cg11794151	STK33	5'UTR		86.1 ± 1.4	87.7 ± 1.2	-1.6	3.05176e-05	1	*
cg03071134	CCL3L3;CCL3L1	TSS1500;TSS1500		65.1 ± 5.1	68.5 ± 5.4	-3.3	4.57764e-05	1	*
cg02133520	ARPC1A;ARPC1A	1stExon;5'UTR	Island	3.8 ± 0.4	3.5 ± 0.3	0.3	7.62939e-05	1	*
cg02572278	PFKFB3;PFKFB3;PFKFB3	1stExon;5'UTR;Body	Island	3.2 ± 0.4	2.9 ± 0.4	0.3	7.62939e-05	1	*
cg12432162	LYAR;LYAR;ZNF509;LYAR	1stExon;5'UTR;TSS200;TSS200	Island	2.9 ± 0.4	2.4 ± 0.4	0.5	7.62939e-05	1	*
cg20669266	LRP5	Body	Island	2.7 ± 0.4	2.2 ± 0.2	0.5	7.62939e-05	1	*
cg05593479	TIGD1;TIGD1;EIF4E2	5'UTR;1stExon;TSS1500	Island	8.9 ± 1.1	10.1 ± 1.3	-1.2	7.62939e-05	1	*
cg25724712				89.8 ± 0.9	90.9 ± 1.1	-1.1	7.62939e-05	1	*
cg27390255	RCC2;RCC2	3'UTR;3'UTR	S_Shore	81.9 ± 1.5	83.3 ± 1.1	-1.4	7.62939e-05	1	*
cg09478205	SORCS3	Body	Island	8.2 ± 8.9	7.0 ± 7.2	1.2	0.000106812	1	*
cg07240554	S100A11;S100A11	5'UTR;1stExon	S_Shore	6.2 ± 0.7	7.0 ± 1.0	-0.8	0.000106812	1	*
cg15306863	DIP2C	Body	Island	84.1 ± 3.2	87.1 ± 2.6	-2.9	0.000106812	1	*
cg23819669	DNAJB8	TSS1500		89.2 ± 2.4	91.6 ± 1.5	-2.4	0.000106812	1	*
cg27097575	ADARB2	Body		85.4 ± 1.9	87.3 ± 1.8	-1.9	0.000106812	1	*
cg27647559				90.3 ± 1.4	91.9 ± 1.1	-1.6	0.000106812	1	*
cg00789143				87.6 ± 1.4	88.8 ± 1.2	-1.2	0.000106812	1	*
cg07390478	KCNH2;KCNH2	Body;Body	N_Shore	78.1 ± 2.3	80.0 ± 2.7	-1.9	0.000106812	1	*
cg08137888	FAM110A;FAM110A;FAM110A	Body;Body;1stExon	Island	53.8 ± 4.8	56.5 ± 5.4	-2.6	0.000106812	1	*
cg01502466			S_Shelf	62.5 ± 18.7	59.6 ± 18.7	2.9	0.000152588	1	*
cg19521564	DDX60	5'UTR	Island	9.6 ± 2.6	8.3 ± 1.9	1.2	0.000152588	1	*
cg25479788			Island	10.7 ± 1.0	9.4 ± 0.8	1.3	0.000152588	1	*
cg03823092	TSPAN6;TSPAN6	5'UTR;1stExon	Island	24.8 ± 19.1	23.0 ± 17.7	1.8	0.000152588	1	*
cg14166520				83.9 ± 2.0	82.2 ± 2.4	1.7	0.000152588	1	*
cg01887995			Island	28.9 ± 5.9	34.2 ± 8.1	-5.2	0.000152588	1	*
cg03439646	NBPF3	Body	S_Shore	73.6 ± 3.3	76.5 ± 2.5	-2.9	0.000152588	1	*
cg11683482	DMAP1;DMAP1;DMAP1	TSS1500;TSS1500;TSS1500	N_Shore	71.4 ± 2.9	74.7 ± 1.9	-3.3	0.000152588	1	*
cg16923290	SACS	Body	Island	6.3 ± 1.2	7.8 ± 1.6	-1.5	0.000152588	1	*
cg19476918	DNAH17	TSS1500		87.0 ± 2.1	88.8 ± 2.1	-1.8	0.000152588	1	*
cg21584800				67.5 ± 4.7	70.4 ± 2.7	-3.0	0.000152588	1	*
cg21840041			Island	24.4 ± 5.3	28.8 ± 3.6	-4.5	0.000152588	1	*
cg23932769	CASKIN2;TSEN54	TSS1500;TSS200	Island	4.0 ± 0.4	4.9 ± 0.6	-0.9	0.000152588	1	*
cg25299011			Island	94.6 ± 1.1	95.7 ± 0.7	-1.0	0.000152588	1	*
cg04787784	LMF1	Body	S_Shore	60.6 ± 21.4	63.3 ± 22.6	-2.8	0.000152588	1	*
cg05205563	SRGAP1	TSS200	S_Shore	6.5 ± 0.8	7.2 ± 1.0	-0.7	0.000152588	1	*
cg07133097			N_Shore	81.6 ± 2.5	83.8 ± 2.4	-2.1	0.000152588	1	*
cg10459515	BCLAF1;BCLAF1;BCLAF1	TSS200;TSS200;TSS200	Island	4.1 ± 0.6	4.5 ± 0.6	-0.4	0.000152588	1	*
cg26904032			N_Shelf	92.1 ± 1.1	90.9 ± 1.0	1.1	0.000213623	1	*
cg06607594	NLRP2	Body	N_Shore	77.4 ± 2.9	75.6 ± 3.4	1.8	0.000213623	1	*
cg05872923	TNFSF13;TNFSF13;TNFSF12-TNFSF13;TNFSF13	TSS1500;TSS1500;Body;TSS1500	N_Shelf	22.7 ± 4.3	25.0 ± 4.7	-2.4	0.000213623	1	*
cg17841456	RGS7	Body		75.5 ± 2.7	78.3 ± 2.2	-2.8	0.000213623	1	*
cg20084852	MIR654;MIR376B;MIR376A1;MIR376A2;MIR376C	TSS1500;TSS1500;TSS1500;TSS1500;TSS200		87.0 ± 1.7	88.8 ± 0.9	-1.7	0.000213623	1	*
cg27550498	MED12	Body	S_Shelf	73.3 ± 8.5	76.3 ± 8.5	-3.0	0.000213623	1	*
cg03687765	FXYD4	TSS200		70.6 ± 3.6	73.1 ± 3.3	-2.5	0.000213623	1	*
cg12587904	THG1L;THG1L	1stExon;5'UTR	Island	5.4 ± 1.0	6.9 ± 1.8	-1.4	0.000213623	1	*
cg23438309	MACC1	5'UTR		86.3 ± 1.8	87.9 ± 1.3	-1.6	0.000213623	1	*
cg23704689	GPN3;GPN3;C12orf24;GPN3	TSS1500;TSS1500;Body;TSS1500	Island	4.2 ± 0.7	5.0 ± 0.8	-0.7	0.000213623	1	*
cg08817644	ZNF682;ZNF682	TSS1500;TSS200	S_Shore	14.1 ± 1.5	15.2 ± 1.3	-1.1	0.000213623	1	*
cg26077133	MSRA;MSRA;MSRA	Body;Body;Body		53.7 ± 22.6	56.6 ± 20.3	-2.9	0.000213623	1	*
cg03386991	POLR2F;POLR2F;C22orf23	5'UTR;1stExon;TSS200	Island	4.7 ± 0.7	4.1 ± 0.6	0.6	0.000289917	1	*
cg11649654	NDUFAF2;ERCC8	TSS200;TSS200	Island	6.6 ± 1.0	6.1 ± 0.9	0.6	0.000289917	1	*
cg17919152				38.7 ± 4.5	33.0 ± 4.6	5.7	0.000289917	1	*
cg20380069	MSI1	Body	Island	8.4 ± 0.8	9.4 ± 0.6	-1.0	0.000289917	1	*
cg00240007	MIR148B;COPZ1	TSS1500;Body		82.6 ± 1.9	84.8 ± 2.4	-2.2	0.000289917	1	*
cg01488159			N_Shore	58.5 ± 7.6	64.0 ± 5.1	-5.5	0.000289917	1	*
cg05034656	IGSF21	Body		68.2 ± 2.7	71.2 ± 3.1	-3.0	0.000289917	1	*
cg06912601			S_Shelf	85.7 ± 1.4	87.3 ± 1.0	-1.6	0.000289917	1	*
cg07089020				63.3 ± 2.1	64.3 ± 2.1	-1.0	0.000289917	1	*
cg12990698			Island	80.5 ± 2.0	81.9 ± 2.2	-1.4	0.000289917	1	*
cg15671996	TRIM15	3'UTR	S_Shore	76.7 ± 3.6	78.4 ± 3.6	-1.8	0.000289917	1	*
cg23903774	PPARD;PPARD	5'UTR;5'UTR		87.7 ± 1.6	89.5 ± 1.9	-1.9	0.000289917	1	*
cg00907267	ERBB3;ERBB3	Body;Body	S_Shore	75.6 ± 2.7	77.7 ± 2.7	-2.1	0.000289917	1	*
cg11824101	PLS3	TSS1500	N_Shore	69.8 ± 5.5	73.2 ± 5.3	-3.4	0.000289917	1	*
cg19001290				58.4 ± 4.0	60.8 ± 3.6	-2.3	0.000289917	1	*
cg19006008	F2RL3	TSS200	N_Shore	41.7 ± 6.5	44.9 ± 4.7	-3.1	0.000289917	1	*
cg24961194				77.0 ± 3.2	79.8 ± 2.5	-2.8	0.000289917	1	*
cg06606318	FAM46B;FAM46B	5'UTR;1stExon	Island	6.0 ± 1.5	5.0 ± 0.7	1.0	0.00038147	1	*
cg13381243	C7orf50;C7orf50;C7orf50	Body;Body;Body	N_Shelf	91.6 ± 1.3	89.8 ± 2.2	1.8	0.00038147	1	*
cg22710840	FAM72D	TSS1500	Island	2.5 ± 0.3	2.1 ± 0.3	0.3	0.00038147	1	*
cg18169994	CYP4Z2P	Body		72.5 ± 4.7	65.1 ± 11.1	7.5	0.00038147	1	*
cg24241057	SLC23A2;SLC23A2	5'UTR;TSS200		22.1 ± 2.3	18.6 ± 2.6	3.5	0.00038147	1	*
cg00576639	TMEM57	TSS1500	Island	4.5 ± 0.8	5.7 ± 1.6	-1.2	0.00038147	1	*
cg06728055	WWTR1;WWTR1;WWTR1	Body;Body;Body		33.1 ± 5.1	37.0 ± 3.9	-3.9	0.00038147	1	*
cg16141652			N_Shelf	89.1 ± 1.4	90.4 ± 1.1	-1.3	0.00038147	1	*
cg07067241	TRPC1	TSS1500	Island	10.5 ± 1.0	12.5 ± 2.0	-2.0	0.00038147	1	*
cg16045390	GRB7;GRB7	5'UTR;5'UTR		36.2 ± 3.3	38.5 ± 3.6	-2.3	0.00038147	1	*
cg09118247			N_Shelf	67.7 ± 3.7	72.3 ± 3.1	-4.6	0.00038147	1	*
cg17168836	GNG12	5'UTR		65.4 ± 5.7	68.5 ± 4.6	-3.1	0.00038147	1	*
cg22276519	POM121L10P;LOC644165	Body;Body		67.5 ± 2.4	69.8 ± 2.6	-2.2	0.00038147	1	*
cg07355763	FBN2	Body	N_Shelf	78.5 ± 2.4	75.9 ± 3.1	2.5	0.00050354	1	*
cg22716904	MCM5	TSS200	Island	2.8 ± 0.4	2.5 ± 0.2	0.4	0.00050354	1	*
cg00679763	UBE2Z	Body		87.6 ± 2.3	89.5 ± 1.5	-1.9	0.00050354	1	*
cg04132452	PPM1L	Body	S_Shore	21.7 ± 3.6	29.9 ± 15.7	-8.2	0.00050354	1	*
cg04595720	JPH3	Body		75.1 ± 2.5	77.9 ± 2.6	-2.8	0.00050354	1	*
cg05344966	RASAL2;LOC100302401	Body;TSS1500	S_Shore	12.8 ± 2.3	14.9 ± 2.4	-2.1	0.00050354	1	*
cg06033949				71.5 ± 2.9	74.5 ± 3.0	-3.0	0.00050354	1	*
cg07658533	EPCAM	TSS200	N_Shore	22.9 ± 3.3	26.6 ± 3.8	-3.7	0.00050354	1	*
cg10228456				85.4 ± 2.9	88.1 ± 1.9	-2.7	0.00050354	1	*
cg12576145	AMMECR1;AMMECR1;AMMECR1	Body;Body;Body	Island	31.3 ± 25.3	32.9 ± 25.8	-1.6	0.00050354	1	*
cg13419345				72.1 ± 3.7	75.0 ± 3.2	-2.9	0.00050354	1	*
cg14575854	GRB7;GRB7	5'UTR;5'UTR		66.8 ± 6.5	71.3 ± 6.7	-4.5	0.00050354	1	*
cg17943391	DIRAS3	5'UTR	N_Shore	41.3 ± 2.5	43.8 ± 2.3	-2.4	0.00050354	1	*
cg23953309	FYN	5'UTR	Island	13.1 ± 1.5	14.5 ± 1.5	-1.4	0.00050354	1	*
cg24331704	DDX50;DDX50	1stExon;5'UTR	Island	4.3 ± 0.7	5.0 ± 1.0	-0.7	0.00050354	1	*
cg27292417	CHDH	3'UTR		81.3 ± 3.8	84.8 ± 3.4	-3.4	0.00050354	1	*
cg03426226				86.5 ± 1.4	88.2 ± 1.1	-1.6	0.00050354	1	*
cg04414307			S_Shore	38.7 ± 6.8	41.5 ± 6.5	-2.8	0.00050354	1	*
cg05504045				88.7 ± 1.1	89.8 ± 1.2	-1.0	0.00050354	1	*
cg09338297				87.7 ± 1.6	89.5 ± 1.5	-1.8	0.00050354	1	*
cg09485593	XYLT1	TSS1500		84.1 ± 1.7	86.2 ± 2.2	-2.2	0.00050354	1	*
cg13869484	SLC2A5	Body		67.0 ± 3.9	70.5 ± 4.1	-3.5	0.00050354	1	*
cg18386008			Island	23.5 ± 19.3	24.6 ± 19.5	-1.1	0.00050354	1	*
cg23502966	TFRC;TFRC	Body;Body		70.0 ± 5.9	75.2 ± 4.7	-5.3	0.00050354	1	*
cg03040441	C3orf66	Body		82.6 ± 2.2	84.6 ± 2.1	-2.0	0.00050354	1	*
cg03664391	SCN2B	TSS1500		70.5 ± 5.5	74.7 ± 3.5	-4.2	0.00050354	1	*
cg23958863	C20orf199;C20orf199;ZNFX1;SNORD12C;C20orf199	TSS1500;Body;TSS200;TSS1500;TSS1500	Island	5.4 ± 0.5	6.1 ± 0.7	-0.7	0.00050354	1	*
cg02312438			N_Shore	49.3 ± 4.8	45.7 ± 3.8	3.5	0.000656128	1	*
cg08154066				70.4 ± 5.2	66.6 ± 5.7	3.9	0.000656128	1	*
cg09585247	RPS12;SNORD101	TSS200;TSS1500	Island	3.2 ± 0.5	2.8 ± 0.4	0.4	0.000656128	1	*
cg21086464	PAK1;PAK1;PAK1;PAK1	1stExon;5'UTR;1stExon;5'UTR	Island	10.9 ± 1.7	9.8 ± 1.5	1.1	0.000656128	1	*
cg25112936	ANO7	Body	S_Shelf	84.3 ± 1.5	82.1 ± 1.9	2.2	0.000656128	1	*
cg00997130			N_Shelf	71.0 ± 4.2	67.5 ± 4.1	3.5	0.000656128	1	*
cg09675484				85.7 ± 2.5	83.5 ± 2.2	2.2	0.000656128	1	*
cg11156230	HNRPDL;HNRPDL;HNRPDL;ENOPH1	5'UTR;Body;1stExon;TSS1500	Island	5.4 ± 0.6	4.9 ± 0.6	0.5	0.000656128	1	*
cg27002325	LRP5	Body		83.2 ± 1.9	80.6 ± 3.2	2.6	0.000656128	1	*
cg04012844	FAM19A5;FAM19A5	Body;Body	S_Shore	87.8 ± 1.8	85.7 ± 2.4	2.1	0.000656128	1
cg15427886			Island	5.4 ± 4.4	3.4 ± 1.2	2.0	0.000656128	1
cg03659012	ATP7A	TSS200	Island	16.5 ± 7.8	19.3 ± 10.3	-2.9	0.000656128	1	*
cg03981906	KCTD5;KCTD5	5'UTR;1stExon	Island	2.0 ± 0.4	2.5 ± 0.4	-0.5	0.000656128	1	*
cg07960154	NEUROD2	3'UTR	N_Shore	12.1 ± 2.6	14.4 ± 3.6	-2.3	0.000656128	1	*
cg07960944	LDLR	TSS1500	N_Shore	8.7 ± 1.7	9.7 ± 2.0	-1.0	0.000656128	1	*
cg08310837	FAM65A	Body	S_Shore	32.4 ± 3.2	35.3 ± 3.4	-2.8	0.000656128	1	*
cg09557341				77.9 ± 2.6	79.9 ± 2.5	-2.0	0.000656128	1	*
cg23444418			N_Shelf	61.4 ± 2.7	64.1 ± 1.8	-2.7	0.000656128	1	*
cg23797839	UBE2D1	Body	Island	14.3 ± 3.2	15.4 ± 3.0	-1.1	0.000656128	1	*
cg03376340				79.1 ± 2.1	81.7 ± 2.5	-2.5	0.000656128	1	*
cg03708221				80.0 ± 2.2	82.3 ± 3.2	-2.3	0.000656128	1	*
cg04089739	C3	Body		70.5 ± 2.6	72.8 ± 3.3	-2.3	0.000656128	1	*
cg09455336			N_Shore	86.2 ± 1.4	87.3 ± 1.2	-1.1	0.000656128	1	*
cg10022510	AVPI1;AVPI1	5'UTR;1stExon	Island	2.8 ± 0.7	3.2 ± 0.6	-0.4	0.000656128	1	*
cg13585688			N_Shore	75.2 ± 2.5	77.1 ± 2.1	-2.0	0.000656128	1	*
cg22777724	HOXB2	TSS200	S_Shore	44.1 ± 7.6	47.7 ± 6.7	-3.6	0.000656128	1	*
cg27511181	RPTOR;RPTOR	Body;Body		74.4 ± 3.0	77.1 ± 2.5	-2.7	0.000656128	1	*
cg02711899	TRERF1	5'UTR		86.5 ± 1.4	88.3 ± 2.1	-1.8	0.000656128	1	*
cg04602218	SLC25A43	Body	Island	20.5 ± 11.8	21.9 ± 11.8	-1.4	0.000656128	1	*
cg08333606				67.3 ± 7.4	72.7 ± 5.1	-5.4	0.000656128	1	*
cg13756014				82.8 ± 2.6	85.1 ± 2.1	-2.4	0.000656128	1	*
cg16357477	C17orf90;CCDC137	TSS1500;1stExon	Island	6.5 ± 1.0	7.1 ± 1.2	-0.5	0.000656128	1	*
cg19600472	HCG4P6	Body	N_Shore	62.2 ± 8.6	66.0 ± 6.8	-3.8	0.000656128	1	*
cg25535587	DYDC2;DYDC1	TSS200;5'UTR	Island	6.4 ± 0.9	5.6 ± 0.6	0.8	0.000839233	1	*
cg05093576	ANKFN1	Body		49.6 ± 4.7	44.4 ± 5.5	5.2	0.000839233	1	*
cg07603878			Island	88.8 ± 1.4	86.4 ± 3.4	2.4	0.000839233	1	*
cg24094706	FAM19A5;FAM19A5	Body;Body	Island	5.0 ± 1.4	4.5 ± 1.1	0.5	0.000839233	1	*
cg25574761	B3GNT4;B3GNT4	1stExon;5'UTR	Island	13.6 ± 3.3	10.8 ± 2.3	2.9	0.000839233	1	*
cg26835222	PAIP2;PAIP2	5'UTR;5'UTR	S_Shelf	70.4 ± 3.5	67.9 ± 3.9	2.5	0.000839233	1
cg05075665			S_Shelf	83.2 ± 2.2	85.4 ± 1.0	-2.2	0.000839233	1
cg15789723	GNL1	3'UTR		57.0 ± 3.4	59.2 ± 2.9	-2.2	0.000839233	1
cg00020348	OR6V1	1stExon		85.4 ± 1.0	86.8 ± 1.2	-1.4	0.000839233	1	*
cg00038233	OR10G8	TSS1500		79.1 ± 2.1	81.3 ± 2.6	-2.2	0.000839233	1	*
cg04646233				84.9 ± 1.9	87.1 ± 2.4	-2.2	0.000839233	1	*
cg08024169			S_Shore	77.7 ± 3.1	79.7 ± 3.5	-2.0	0.000839233	1	*
cg08941355	HOXA1;HOXA1	3'UTR;3'UTR	N_Shore	83.5 ± 3.4	86.1 ± 1.9	-2.6	0.000839233	1	*
cg14641018			Island	86.2 ± 2.6	88.5 ± 2.0	-2.3	0.000839233	1	*
cg15925383				11.2 ± 1.1	12.8 ± 1.9	-1.6	0.000839233	1	*
cg16510530	FOXP1	Body		75.8 ± 3.5	79.3 ± 2.8	-3.5	0.000839233	1	*
cg17956079	PLEKHB1;PLEKHB1;PLEKHB1;PLEKHB1;PLEKHB1	TSS200;TSS1500;TSS200;Body;Body		14.6 ± 2.3	17.1 ± 3.3	-2.5	0.000839233	1	*
cg21161253	BHLHE23;BHLHE23	5'UTR;1stExon	Island	5.5 ± 0.8	6.2 ± 0.8	-0.8	0.000839233	1	*
cg24539999	FBF1	TSS200	Island	3.1 ± 0.5	3.6 ± 0.5	-0.5	0.000839233	1	*
cg27274072			Island	86.6 ± 1.9	88.2 ± 1.4	-1.6	0.000839233	1	*
cg00125744	MAGI1;MAGI1;MAGI1	Body;Body;Body		79.5 ± 3.5	82.7 ± 2.2	-3.3	0.000839233	1	*
cg01468309	PARVA	TSS1500	N_Shore	18.8 ± 2.1	21.9 ± 2.6	-3.1	0.000839233	1	*
cg04277893			N_Shelf	75.0 ± 2.5	77.4 ± 3.0	-2.4	0.000839233	1	*
cg04927069			Island	80.5 ± 4.0	83.2 ± 2.6	-2.7	0.000839233	1	*
cg05317956	PI4K2A	Body		86.1 ± 2.0	88.5 ± 1.9	-2.4	0.000839233	1	*
cg05494483				78.8 ± 2.9	81.8 ± 3.4	-3.0	0.000839233	1	*
cg07018667			S_Shelf	62.1 ± 5.2	64.7 ± 4.5	-2.5	0.000839233	1	*
cg07325893				70.7 ± 3.9	73.5 ± 3.1	-2.8	0.000839233	1	*
cg07416885			Island	79.4 ± 3.3	82.3 ± 2.7	-2.9	0.000839233	1	*
cg08236709			N_Shelf	81.9 ± 2.1	84.9 ± 1.8	-2.9	0.000839233	1	*
cg12794567			Island	35.9 ± 3.6	37.9 ± 3.0	-2.0	0.000839233	1	*
cg13483727	CLUL1;CLUL1	TSS1500;5'UTR		75.2 ± 3.8	78.0 ± 2.8	-2.8	0.000839233	1	*
cg15798837			Island	52.6 ± 5.5	55.4 ± 5.4	-2.8	0.000839233	1	*
cg16467775	DBNDD1	Body	Island	40.9 ± 5.6	43.7 ± 5.7	-2.8	0.000839233	1	*
cg16790423	HSPA1L	5'UTR	N_Shore	62.6 ± 3.3	65.4 ± 2.9	-2.8	0.000839233	1	*
cg18881501	MAP2K3	TSS1500	N_Shore	30.3 ± 5.2	32.3 ± 5.2	-2.0	0.000839233	1	*
cg19256675	PMS2L2;STAG3L1;STAG3L1	TSS1500;5'UTR;5'UTR	Island	15.5 ± 2.1	17.9 ± 1.6	-2.4	0.000839233	1	*
cg20677516			S_Shore	59.3 ± 3.1	61.5 ± 3.0	-2.2	0.000839233	1	*
cg21256706			N_Shore	8.7 ± 1.6	10.4 ± 1.7	-1.7	0.000839233	1	*
cg21803754	PSMA7;PSMA7;SS18L1	1stExon;5'UTR;TSS1500	Island	3.4 ± 0.4	3.9 ± 0.6	-0.6	0.000839233	1	*
cg24364908			N_Shelf	88.3 ± 1.2	89.6 ± 1.4	-1.2	0.000839233	1	*
cg24872571	LTBP4;LTBP4;LTBP4	Body;Body;Body	Island	82.5 ± 2.5	84.4 ± 1.9	-1.9	0.000839233	1	*
cg26627129	CGB8	TSS200		46.9 ± 3.0	48.8 ± 2.2	-1.9	0.000839233	1	*
cg27554954	ANXA2;ANXA2;ANXA2;ANXA2	TSS1500;TSS1500;TSS1500;TSS1500	S_Shore	65.0 ± 7.2	68.5 ± 6.4	-3.5	0.000839233	1	*
cg27594834	ZNF627	TSS200	N_Shore	16.8 ± 2.0	18.4 ± 2.3	-1.6	0.000839233	1	*
cg07169439				82.9 ± 2.7	85.3 ± 2.6	-2.4	0.000839233	1	*
cg09718810	MAPK9;MAPK9;MAPK9;MAPK9;MAPK9	TSS1500;TSS1500;TSS1500;TSS1500;TSS1500	Island	13.1 ± 1.8	14.6 ± 1.8	-1.5	0.000839233	1	*
cg25301064			S_Shelf	56.0 ± 1.8	57.8 ± 2.1	-1.8	0.000839233	1	*
cg26186546	TACC2;TACC2	Body;Body		81.4 ± 3.1	84.3 ± 2.3	-2.9	0.000839233	1	*
cg05762578				13.9 ± 1.3	13.0 ± 1.4	0.9	0.00106812	1	*
cg08129420	SNTG1	Body		62.4 ± 6.5	57.4 ± 5.4	5.0	0.00106812	1	*
cg27474733	HTT	TSS200	Island	3.1 ± 0.6	2.8 ± 0.5	0.3	0.00106812	1	*
cg02596499	FLJ43663;FLJ43663	Body;Body		68.5 ± 5.5	64.2 ± 5.4	4.3	0.00106812	1	*
cg02719245	FLJ45244;DICER1	Body;TSS1500	S_Shore	12.6 ± 1.0	11.2 ± 1.0	1.3	0.00106812	1	*
cg06317056	TP53;WRAP53;WRAP53;TP53;TP53;TP53	5'UTR;TSS1500;TSS200;5'UTR;5'UTR;5'UTR	Island	6.9 ± 0.9	6.1 ± 0.9	0.8	0.00106812	1	*
cg06361531	DUS2L;DDX28	5'UTR;TSS200	S_Shore	5.5 ± 0.6	4.9 ± 0.6	0.5	0.00106812	1	*
cg12497190	BEND6	3'UTR		39.5 ± 5.6	35.0 ± 3.8	4.5	0.00106812	1	*
cg19554389	WNT5A;WNT5A	1stExon;5'UTR	Island	8.0 ± 1.8	6.7 ± 1.2	1.4	0.00106812	1	*
cg23757446	ONECUT2	1stExon	Island	7.0 ± 2.3	5.5 ± 1.2	1.5	0.00106812	1	*
cg04582365				62.6 ± 5.3	58.8 ± 6.8	3.7	0.00106812	1
cg19478381	HCG11	TSS1500	N_Shore	13.3 ± 2.4	11.5 ± 1.8	1.8	0.00106812	1
cg00611495	LOC146336	Body	Island	29.0 ± 6.2	32.7 ± 5.2	-3.8	0.00106812	1
cg03814733	CXorf40B;LOC100272228	TSS200;TSS200	S_Shore	17.8 ± 15.9	19.6 ± 17.1	-1.8	0.00106812	1
cg06948825	PM20D2	TSS1500	N_Shore	8.6 ± 1.2	9.3 ± 1.3	-0.6	0.00106812	1
cg06994832				85.7 ± 2.3	87.0 ± 2.0	-1.3	0.00106812	1
cg07190966	DHX15	TSS1500	S_Shore	8.6 ± 1.8	9.7 ± 2.3	-1.1	0.00106812	1
cg09143850	ODZ4	Body	N_Shore	79.7 ± 2.0	81.3 ± 1.4	-1.7	0.00106812	1
cg13578043	ENOX1	5'UTR		82.5 ± 3.0	84.9 ± 2.3	-2.4	0.00106812	1
cg17050597	MSI1	3'UTR		81.8 ± 3.3	84.5 ± 2.1	-2.7	0.00106812	1
cg23097696	CCT3;CCT3;C1orf182;CCT3;CCT3;CCT3;CCT3	5'UTR;1stExon;5'UTR;1stExon;5'UTR;5'UTR;1stExon	N_Shore	4.4 ± 0.9	5.1 ± 1.0	-0.7	0.00106812	1
cg24583770	QKI;QKI;QKI;QKI	Body;Body;Body;Body		3.6 ± 0.3	4.0 ± 0.4	-0.4	0.00106812	1
cg00605057	COX5B	TSS1500	N_Shore	6.6 ± 0.9	7.3 ± 1.1	-0.8	0.00106812	1	*
cg01109337	TEX14;TEX14	5'UTR;5'UTR		39.3 ± 4.4	42.2 ± 4.7	-3.0	0.00106812	1	*
cg03671075				64.4 ± 5.2	68.5 ± 4.1	-4.1	0.00106812	1	*
cg05157904			S_Shelf	84.5 ± 2.0	86.2 ± 1.9	-1.7	0.00106812	1	*
cg05285902	DNAH11;DNAH11	1stExon;5'UTR	Island	5.5 ± 1.0	6.1 ± 1.0	-0.6	0.00106812	1	*
cg05786053	GDAP2;GDAP2;WDR3	TSS1500;TSS1500;5'UTR	S_Shore	6.5 ± 1.2	7.4 ± 1.0	-0.9	0.00106812	1	*
cg06468106				77.9 ± 2.3	80.3 ± 1.6	-2.4	0.00106812	1	*
cg06520821	MTG1	Body	Island	96.4 ± 0.5	96.9 ± 0.5	-0.5	0.00106812	1	*
cg07092985	RP1	Body	Island	70.6 ± 7.0	74.8 ± 5.6	-4.2	0.00106812	1	*
cg09073989	PLAT;PLAT	Body;Body		87.8 ± 1.5	89.3 ± 1.3	-1.5	0.00106812	1	*
cg12064201	LRRK1	Body		96.7 ± 0.6	97.2 ± 0.5	-0.5	0.00106812	1	*
cg13011429	FAM116A	TSS1500	S_Shore	14.7 ± 1.8	17.8 ± 3.7	-3.1	0.00106812	1	*
cg13884636	EDF1;EDF1	TSS1500;TSS1500	S_Shore	88.5 ± 1.8	89.7 ± 1.3	-1.2	0.00106812	1	*
cg14227731	COL5A1	Body		84.4 ± 4.8	87.1 ± 3.0	-2.8	0.00106812	1	*
cg16526732	FGD6	Body		77.8 ± 2.7	80.2 ± 1.4	-2.3	0.00106812	1	*
cg17278072			N_Shore	39.8 ± 6.4	45.1 ± 6.4	-5.2	0.00106812	1	*
cg20850800	ABCA2;ABCA2	Body;Body	Island	82.7 ± 4.3	85.6 ± 2.3	-2.9	0.00106812	1	*
cg23019935	CDC42;CDC42;CDC42	Body;Body;Body		31.8 ± 5.9	36.6 ± 5.2	-4.7	0.00106812	1	*
cg27078591	MTM1	5'UTR	Island	22.7 ± 16.6	24.3 ± 17.1	-1.6	0.00106812	1	*
cg00805562	NCRNA00028	Body	S_Shore	33.0 ± 4.6	36.1 ± 3.2	-3.1	0.00106812	1	*
cg11223816	USO1;USO1	1stExon;5'UTR	Island	20.7 ± 3.4	24.2 ± 5.3	-3.5	0.00106812	1	*
cg12533806				82.4 ± 2.0	84.1 ± 1.5	-1.7	0.00106812	1	*
cg13482233	HEPH;HEPH	5'UTR;1stExon		74.9 ± 9.1	78.0 ± 9.5	-3.1	0.00106812	1	*
cg15645784	ROGDI	TSS1500	Island	7.6 ± 0.9	8.4 ± 1.2	-0.9	0.00106812	1	*
cg17518036	PFDN6;WDR46;WDR46	TSS1500;Body;Body	Island	3.9 ± 0.6	4.6 ± 0.7	-0.7	0.00106812	1	*
cg19362196	STMN1;STMN1;STMN1;STMN1	TSS1500;TSS1500;TSS1500;TSS1500	Island	52.8 ± 4.2	55.2 ± 3.1	-2.4	0.00106812	1	*
cg21107197	ATL1;ATL1;ATL1	Body;Body;Body	S_Shore	5.9 ± 1.4	7.0 ± 1.7	-1.1	0.00106812	1	*
cg22685442	ACOX3;ACOX3	Body;Body		86.1 ± 1.4	87.6 ± 1.5	-1.5	0.00106812	1	*
cg24327109	C1orf56	TSS200	N_Shore	12.2 ± 1.7	13.5 ± 1.1	-1.3	0.00106812	1	*
cg26953435	FAM19A2;FAM19A2	5'UTR;1stExon	Island	4.3 ± 0.5	5.0 ± 0.8	-0.7	0.00106812	1	*
cg06627009	FSTL4	Body		88.7 ± 1.7	90.0 ± 0.9	-1.3	0.00106812	1	*
cg11051095	GPR133	Body	N_Shelf	87.7 ± 1.4	89.1 ± 1.0	-1.5	0.00106812	1	*
cg21604615	SYTL1;SYTL1	1stExon;5'UTR		54.5 ± 14.5	58.1 ± 14.5	-3.6	0.00106812	1	*
cg01655667				39.5 ± 6.6	36.1 ± 7.7	3.4	0.00134277	1	*
cg00836641	PPIL4	TSS1500	S_Shore	76.9 ± 2.7	74.6 ± 2.2	2.2	0.00134277	1	*
cg06269001	ENTPD6;ENTPD6;ENTPD6;ENTPD6	5'UTR;5'UTR;1stExon;1stExon	Island	3.5 ± 0.3	3.1 ± 0.3	0.4	0.00134277	1	*
cg06564523			Island	7.7 ± 1.4	6.7 ± 1.3	1.0	0.00134277	1	*
cg07984508	SGK269	Body		84.5 ± 3.4	81.6 ± 3.7	2.9	0.00134277	1	*
cg10022526	BDNF	TSS1500	Island	7.9 ± 1.1	7.0 ± 0.9	0.9	0.00134277	1	*
cg12409361	IGDCC4	Body	N_Shore	8.4 ± 1.3	7.8 ± 1.1	0.6	0.00134277	1	*
cg14261395				58.3 ± 3.9	55.0 ± 4.0	3.3	0.00134277	1	*
cg14586560	GPC3;GPC3;GPC3;GPC3	Body;Body;Body;Body	Island	29.4 ± 18.8	27.3 ± 18.8	2.1	0.00134277	1	*
cg27483217			N_Shore	57.3 ± 5.0	52.3 ± 6.3	5.0	0.00134277	1	*
cg02249233				67.5 ± 5.9	63.3 ± 6.7	4.2	0.00134277	1	*
cg07382943	IGLON5	Body	Island	9.8 ± 2.3	8.3 ± 1.2	1.5	0.00134277	1	*
cg11334771	PHOX2A	TSS200	Island	5.8 ± 0.9	5.1 ± 0.6	0.7	0.00134277	1	*
cg18758230	MIR212;MIR132	TSS200;TSS1500	Island	4.0 ± 0.6	3.5 ± 0.6	0.5	0.00134277	1	*
cg24872782	FBXL7	TSS200	Island	5.4 ± 1.0	4.6 ± 0.5	0.8	0.00134277	1	*
cg04608190	PRR21	TSS1500	S_Shore	75.2 ± 3.1	72.0 ± 3.8	3.2	0.00134277	1
cg12888039	ADIPOR1;ADIPOR1	5'UTR;5'UTR	Island	3.8 ± 0.5	3.4 ± 0.5	0.4	0.00134277	1
cg01862311			S_Shore	56.5 ± 6.4	60.7 ± 7.3	-4.2	0.00134277	1
cg05493593	SNX19	TSS200	Island	3.1 ± 0.3	3.4 ± 0.4	-0.4	0.00134277	1
cg10082841	PIP5KL1;PIP5KL1	Body;Body	N_Shore	45.3 ± 7.1	49.2 ± 5.3	-3.9	0.00134277	1
cg01521258	CACHD1	Body	S_Shore	22.6 ± 5.1	26.0 ± 5.8	-3.4	0.00134277	1	*
cg04036272	CCDC6	Body	N_Shore	7.3 ± 0.9	8.3 ± 0.9	-1.0	0.00134277	1	*
cg04656769	VPS41;VPS41;VPS41;VPS41	1stExon;5'UTR;1stExon;5'UTR		11.9 ± 1.7	13.4 ± 1.5	-1.5	0.00134277	1	*
cg07738077	ZNF28	Body		59.9 ± 3.8	62.8 ± 4.7	-2.9	0.00134277	1	*
cg08416650	LPCAT2;LPCAT2	1stExon;5'UTR	Island	8.4 ± 1.8	9.9 ± 2.8	-1.4	0.00134277	1	*
cg08568720	GATA5	TSS1500	Island	4.5 ± 0.6	5.4 ± 0.6	-0.9	0.00134277	1	*
cg08862210	OR12D2	1stExon		86.5 ± 2.2	88.6 ± 2.5	-2.1	0.00134277	1	*
cg11066673	MLEC	TSS1500	Island	5.0 ± 1.4	5.7 ± 1.1	-0.7	0.00134277	1	*
cg13047596	C2orf82;C2orf82	5'UTR;1stExon		94.6 ± 0.7	95.1 ± 0.4	-0.5	0.00134277	1	*
cg13367647	GBA;GBA;GBA;GBA	5'UTR;5'UTR;5'UTR;5'UTR		6.3 ± 0.7	7.0 ± 0.8	-0.8	0.00134277	1	*
cg14815778	FAM58A;FAM58A	TSS1500;TSS1500	S_Shore	23.6 ± 11.2	27.0 ± 10.9	-3.4	0.00134277	1	*
cg15120085	TINAGL1	TSS200		44.9 ± 4.2	47.9 ± 3.7	-3.0	0.00134277	1	*
cg16467656	SNRPD1	TSS200	N_Shore	9.7 ± 1.2	11.0 ± 1.4	-1.3	0.00134277	1	*
cg19787556				36.2 ± 7.8	40.3 ± 7.8	-4.2	0.00134277	1	*
cg22001335			N_Shelf	88.0 ± 1.7	89.1 ± 1.8	-1.1	0.00134277	1	*
cg24126759	NGFRAP1;NGFRAP1;NGFRAP1	5'UTR;5'UTR;TSS200	Island	31.5 ± 10.3	34.3 ± 11.5	-2.8	0.00134277	1	*
cg24832838	LOC285696;BASP1	Body;TSS1500	N_Shore	7.9 ± 1.1	8.8 ± 0.9	-0.9	0.00134277	1	*
cg26287101	NDRG3;NDRG3	3'UTR;3'UTR		84.1 ± 2.9	86.3 ± 1.3	-2.2	0.00134277	1	*
cg00487232	ZNF397OS;ZNF397OS	5'UTR;5'UTR	Island	24.9 ± 3.6	26.8 ± 3.3	-1.9	0.00134277	1	*
cg00593111	CBFA2T3;CBFA2T3	Body;Body	Island	56.4 ± 2.4	58.9 ± 1.6	-2.5	0.00134277	1	*
cg03629151	SDR42E1	TSS200	Island	22.0 ± 3.4	24.3 ± 3.9	-2.4	0.00134277	1	*
cg04093499				80.8 ± 3.1	83.9 ± 2.0	-3.1	0.00134277	1	*
cg04713327	CYP4V2	TSS200	Island	3.6 ± 0.4	4.3 ± 0.8	-0.7	0.00134277	1	*
cg06965195				57.2 ± 4.5	60.6 ± 2.9	-3.4	0.00134277	1	*
cg07017454			Island	87.1 ± 3.9	89.1 ± 2.9	-2.0	0.00134277	1	*
cg07232945	ADORA1;ADORA1	TSS1500;TSS1500	N_Shore	26.2 ± 6.3	30.0 ± 4.9	-3.8	0.00134277	1	*
cg11431402	CRB2	Body	Island	53.9 ± 5.2	58.8 ± 3.6	-4.9	0.00134277	1	*
cg12876349	ZMYM2;ZMYM2	TSS200;TSS200	Island	5.6 ± 1.4	6.5 ± 1.3	-1.0	0.00134277	1	*
cg13769916	SOHLH1;SOHLH1	Body;Body		85.2 ± 2.1	87.5 ± 2.2	-2.4	0.00134277	1	*
cg14973240	CROCC	Body	Island	29.1 ± 9.1	34.0 ± 6.8	-4.8	0.00134277	1	*
cg19553721	FAM106A	Body		78.1 ± 2.8	79.4 ± 2.4	-1.3	0.00134277	1	*
cg21087902	SLC38A10;SLC38A10	Body;Body	N_Shore	89.0 ± 0.9	90.5 ± 1.8	-1.6	0.00134277	1	*
cg21375294	BRUNOL4;BRUNOL4;BRUNOL4;BRUNOL4	Body;Body;Body;Body	Island	12.5 ± 2.3	15.0 ± 4.5	-2.5	0.00134277	1	*
cg22356061	SNAP47	Body		69.0 ± 4.7	73.4 ± 4.5	-4.4	0.00134277	1	*
cg23567726	JARID2	Body	N_Shelf	83.4 ± 3.4	85.4 ± 2.5	-2.0	0.00134277	1	*
cg24431522			S_Shelf	81.1 ± 1.6	82.8 ± 2.1	-1.7	0.00134277	1	*
cg25326491			S_Shelf	86.1 ± 1.9	87.6 ± 1.4	-1.5	0.00134277	1	*
cg25596405	KIF13B	Body		80.8 ± 5.6	84.5 ± 3.7	-3.7	0.00134277	1	*
cg26092192	TBCD	Body		74.9 ± 4.3	78.8 ± 3.4	-3.9	0.00134277	1	*
cg26639864	KCNQ1;KCNQ1	Body;Body		87.5 ± 1.6	89.4 ± 1.3	-1.9	0.00134277	1	*
cg14007156			S_Shelf	78.5 ± 3.4	80.9 ± 3.0	-2.4	0.00134277	1	*
cg21764029	CACNA2D4	TSS1500		83.8 ± 3.8	86.1 ± 1.8	-2.4	0.00134277	1	*
cg01380361	PFKFB2;PFKFB2;YOD1	TSS1500;TSS1500;TSS1500	N_Shore	81.6 ± 1.7	79.5 ± 3.9	2.1	0.00167847	1	*
cg03573861			Island	9.3 ± 1.6	8.4 ± 0.9	1.0	0.00167847	1	*
cg07919840			N_Shore	11.8 ± 1.7	10.5 ± 1.0	1.3	0.00167847	1	*
cg27395939	DKFZp686O24166	Body	Island	4.1 ± 0.7	3.5 ± 0.5	0.6	0.00167847	1	*
cg12311815	GPR39;LYPD1;LYPD1	Body;3'UTR;3'UTR	Island	63.6 ± 8.1	58.8 ± 6.5	4.8	0.00167847	1	*
cg16631544	PDE4C;PDE4C;PDE4C	TSS200;Body;Body	Island	7.2 ± 1.3	6.1 ± 0.8	1.0	0.00167847	1	*
cg18061656	NEU3	TSS200	Island	3.5 ± 0.3	3.1 ± 0.4	0.4	0.00167847	1	*
cg04747693			S_Shore	87.4 ± 3.1	85.5 ± 4.3	1.9	0.00167847	1
cg07110043	FABP3	TSS1500		19.4 ± 16.4	17.6 ± 15.0	1.8	0.00167847	1
cg22749642	TSPAN4;TSPAN4;TSPAN4;TSPAN4;TSPAN4;TSPAN4;TSPAN4	5'UTR;Body;Body;Body;Body;Body;Body	N_Shore	63.8 ± 6.0	58.1 ± 6.1	5.8	0.00167847	1
cg24182293	HES1	TSS1500	N_Shore	5.6 ± 0.8	4.8 ± 0.7	0.8	0.00167847	1
cg02644702	GRK6;GRK6;GRK6	Body;Body;Body	Island	92.1 ± 1.7	93.4 ± 0.9	-1.3	0.00167847	1
cg03788131	KRBA1;KRBA1	1stExon;5'UTR	Island	5.0 ± 0.7	5.7 ± 0.9	-0.8	0.00167847	1
cg04387477	TNFRSF13B	Body		92.5 ± 1.6	93.9 ± 1.0	-1.4	0.00167847	1
cg11176525	ZDHHC3;ZDHHC3;ZDHHC3	5'UTR;5'UTR;5'UTR		81.9 ± 2.4	84.4 ± 2.5	-2.4	0.00167847	1
cg13707645	PHYHD1;PHYHD1	TSS1500;TSS1500		78.2 ± 3.1	80.5 ± 2.6	-2.4	0.00167847	1
cg18569704	CALR	Body	Island	4.0 ± 0.6	4.6 ± 0.5	-0.6	0.00167847	1
cg20579564	KIAA1688	Body	N_Shore	78.1 ± 2.9	80.5 ± 2.2	-2.4	0.00167847	1
cg23221017	CCDC40	Body	N_Shore	95.4 ± 0.6	96.3 ± 0.6	-0.8	0.00167847	1
cg23303311			S_Shore	89.5 ± 2.8	90.9 ± 2.3	-1.5	0.00167847	1
cg26678516	RFX4;RFX4;RFX4	Body;Body;1stExon		82.7 ± 2.3	85.4 ± 2.0	-2.8	0.00167847	1
cg00007981	PANX1	1stExon	Island	5.4 ± 0.8	5.8 ± 1.0	-0.4	0.00167847	1	*
cg01143454	C20orf141;LOC100288797	TSS200;TSS1500		19.6 ± 3.6	21.6 ± 3.4	-2.0	0.00167847	1	*
cg03704673	GLTPD2;GLTPD2	5'UTR;1stExon	Island	91.9 ± 3.2	93.8 ± 1.5	-1.9	0.00167847	1	*
cg03889540			S_Shelf	50.4 ± 3.9	52.6 ± 4.5	-2.2	0.00167847	1	*
cg05734295	EBF3	Body	Island	89.7 ± 1.5	91.1 ± 1.4	-1.3	0.00167847	1	*
cg07167098	RECQL;RECQL;GOLT1B	TSS200;TSS200;TSS200	Island	3.8 ± 0.5	4.3 ± 0.6	-0.6	0.00167847	1	*
cg07503662	KLHDC4	Body		97.0 ± 0.4	97.4 ± 0.4	-0.4	0.00167847	1	*
cg07733481	SEMA5B	5'UTR		33.8 ± 5.9	36.7 ± 5.9	-3.0	0.00167847	1	*
cg12182343			Island	15.3 ± 1.6	17.2 ± 2.2	-2.0	0.00167847	1	*
cg12532001	DLEU2	Body	N_Shore	19.0 ± 6.2	23.1 ± 5.3	-4.1	0.00167847	1	*
cg17767567	ZSCAN5A	3'UTR	S_Shelf	81.5 ± 2.5	83.6 ± 1.2	-2.1	0.00167847	1	*
cg19451221	PSMF1;PSMF1	3'UTR;3'UTR		82.7 ± 1.3	84.0 ± 1.5	-1.3	0.00167847	1	*
cg20485669	SLCO3A1;SLCO3A1	Body;Body	Island	9.5 ± 1.9	11.0 ± 2.7	-1.5	0.00167847	1	*
cg20863162	GPX5;GPX5	Body;Body		89.6 ± 2.0	91.3 ± 1.7	-1.7	0.00167847	1	*
cg23153626				77.6 ± 4.1	80.5 ± 2.2	-2.9	0.00167847	1	*
cg26601073	TLCD2	TSS1500	S_Shore	44.2 ± 4.0	48.1 ± 4.5	-3.8	0.00167847	1	*
cg26681822	TLR6	TSS200		36.6 ± 7.7	40.1 ± 5.9	-3.5	0.00167847	1	*
cg00939684	IFT140;TMEM204	Body;Body	Island	72.6 ± 3.8	74.7 ± 2.9	-2.1	0.00167847	1	*
cg01188578	HADHA	Body	N_Shelf	18.0 ± 11.1	19.9 ± 11.8	-1.9	0.00167847	1	*
cg03754195	CUL4B;CUL4B	Body;TSS200	Island	9.7 ± 2.9	11.3 ± 4.3	-1.6	0.00167847	1	*
cg03794530			N_Shore	80.9 ± 7.6	82.9 ± 6.0	-2.1	0.00167847	1	*
cg05050884	ADIPOQ	5'UTR		24.8 ± 3.2	27.9 ± 3.9	-3.1	0.00167847	1	*
cg05280762	VSIG1;VSIG1	Body;Body		64.3 ± 6.3	70.6 ± 4.8	-6.2	0.00167847	1	*
cg05882415	BRPF3	5'UTR	Island	10.0 ± 1.2	11.0 ± 1.6	-0.9	0.00167847	1	*
cg11328253	SLC8A2	Body	Island	74.8 ± 4.4	77.5 ± 3.7	-2.6	0.00167847	1	*
cg18933331			S_Shore	45.4 ± 2.4	46.8 ± 2.5	-1.4	0.00167847	1	*
cg19824055				59.1 ± 3.3	60.6 ± 3.5	-1.4	0.00167847	1	*
cg21962603	TUBA1A	TSS1500	S_Shore	14.9 ± 3.2	16.9 ± 2.9	-2.0	0.00167847	1	*
cg23453435				38.7 ± 7.9	44.7 ± 8.1	-6.0	0.00167847	1	*
cg24405174	PL-5283	TSS1500	N_Shore	66.3 ± 4.8	70.0 ± 2.9	-3.7	0.00167847	1	*
cg25538883	MAPK4	Body	S_Shore	72.1 ± 5.1	74.0 ± 4.6	-1.9	0.00167847	1	*
cg25730098	NLRP11;NLRP4	5'UTR;TSS1500		78.5 ± 2.4	80.9 ± 2.6	-2.3	0.00167847	1	*
cg25946869	PLBD2;PLBD2	1stExon;1stExon	Island	5.2 ± 1.3	6.2 ± 2.0	-1.0	0.00167847	1	*
cg26650494				79.9 ± 18.6	81.4 ± 18.4	-1.5	0.00167847	1	*
cg26881591				89.0 ± 2.3	90.2 ± 1.8	-1.2	0.00167847	1	*
cg00022688	ACSL5;ACSL5;ACSL5;ACSL5	5'UTR;5'UTR;1stExon;5'UTR		27.6 ± 7.9	30.7 ± 7.1	-3.0	0.00167847	1	*
cg07063348			S_Shelf	63.8 ± 4.0	66.5 ± 4.1	-2.6	0.00167847	1	*
cg07169764	MCM6;MCM6	1stExon;5'UTR	Island	3.2 ± 0.6	3.4 ± 0.7	-0.3	0.00167847	1	*
cg12462247				84.4 ± 1.3	86.0 ± 1.3	-1.6	0.00167847	1	*
cg15730116	OSBPL8;OSBPL8	TSS200;TSS200	Island	5.9 ± 1.7	6.5 ± 1.6	-0.6	0.00167847	1	*
cg03747657				66.9 ± 4.5	63.7 ± 3.4	3.2	0.00209045	1	*
cg05876425	PTPRN2;PTPRN2;PTPRN2	Body;Body;Body	N_Shore	58.1 ± 6.5	55.0 ± 6.1	3.1	0.00209045	1	*
cg11792075			Island	2.8 ± 0.3	2.5 ± 0.3	0.3	0.00209045	1	*
cg12612091	PPM1M;PPM1M	TSS1500;TSS1500	Island	9.2 ± 1.2	8.1 ± 0.9	1.0	0.00209045	1	*
cg18082080	ULBP2	TSS200	Island	2.8 ± 0.4	2.5 ± 0.4	0.3	0.00209045	1	*
cg22611419	ENGASE	TSS200		8.5 ± 1.0	8.0 ± 0.8	0.5	0.00209045	1	*
cg27299532	SPTBN4;SPTBN4	TSS200;Body	S_Shore	6.6 ± 0.5	6.1 ± 0.4	0.5	0.00209045	1	*
cg01072969	SNAR-F	Body	N_Shore	65.8 ± 5.9	63.1 ± 5.3	2.6	0.00209045	1	*
cg04509607	PRC1;PRC1;PRC1	TSS1500;TSS1500;TSS1500	S_Shore	18.1 ± 2.7	16.5 ± 2.0	1.6	0.00209045	1	*
cg05615763	FNIP2	TSS1500	Island	13.0 ± 2.0	11.7 ± 1.6	1.3	0.00209045	1	*
cg13156010	LOC100130987	TSS200	Island	3.5 ± 0.4	3.2 ± 0.3	0.3	0.00209045	1	*
cg15467577	HPN;HPN	Body;Body	N_Shelf	28.5 ± 5.9	25.4 ± 5.5	3.2	0.00209045	1	*
cg15621458	NEDD1;NEDD1;NEDD1;NEDD1	TSS1500;TSS1500;TSS1500;TSS1500	N_Shore	62.6 ± 5.6	58.4 ± 7.6	4.2	0.00209045	1	*
cg16006242	TTC25	1stExon	Island	5.9 ± 0.5	5.4 ± 0.5	0.5	0.00209045	1	*
cg16148259	NRG2;NRG2;NRG2;NRG2	Body;Body;Body;Body	Island	2.4 ± 0.3	2.2 ± 0.2	0.2	0.00209045	1	*
cg19040163	HSPB1	Body	Island	3.4 ± 0.7	2.9 ± 0.6	0.5	0.00209045	1	*
cg19640775				83.9 ± 2.7	81.8 ± 2.9	2.1	0.00209045	1	*
cg23291271	HMGB1L1	TSS200		84.8 ± 3.3	82.5 ± 3.3	2.3	0.00209045	1	*
cg23461604	DDX23	Body		87.7 ± 1.2	86.2 ± 1.9	1.5	0.00209045	1	*
cg24956253	CBLN2	Body	N_Shore	67.0 ± 4.1	64.0 ± 3.2	3.0	0.00209045	1	*
cg27620436	MMD2;MMD2	Body;Body		85.9 ± 2.3	83.9 ± 2.4	1.9	0.00209045	1	*
cg00060933			N_Shore	5.1 ± 0.9	4.5 ± 0.8	0.6	0.00209045	1
cg03654727	SETBP1	3'UTR	Island	73.4 ± 8.8	65.3 ± 8.4	8.1	0.00209045	1
cg10676084	GABRB3;GABRB3	Body;Body	Island	11.8 ± 3.2	9.6 ± 1.6	2.2	0.00209045	1
cg24588482	VANGL2	TSS200	Island	6.4 ± 1.2	5.5 ± 0.8	0.9	0.00209045	1
cg25532201				46.0 ± 8.3	39.6 ± 6.3	6.4	0.00209045	1
cg26319282	ARHGEF3;ARHGEF3;ARHGEF3	TSS200;Body;Body		61.7 ± 10.3	56.0 ± 12.0	5.7	0.00209045	1
cg07910525	NUDT10	5'UTR	Island	18.7 ± 17.0	17.5 ± 15.9	1.2	0.00209045	1
cg12054976	SFMBT2	Body		87.2 ± 1.2	88.9 ± 1.7	-1.6	0.00209045	1
cg12622039	AFF2;AFF2;AFF2;AFF2;AFF2	Body;Body;Body;Body;Body	S_Shore	57.0 ± 6.8	62.8 ± 5.1	-5.7	0.00209045	1
cg27324426	ZNF154	TSS1500	S_Shore	19.2 ± 2.9	21.7 ± 2.8	-2.5	0.00209045	1
cg02848315			N_Shelf	82.5 ± 2.2	84.5 ± 1.6	-2.0	0.00209045	1
cg03663746	C7orf13;RNF32	Body;TSS200	Island	3.5 ± 0.3	3.8 ± 0.4	-0.3	0.00209045	1
cg04211037				83.9 ± 2.3	86.5 ± 2.0	-2.6	0.00209045	1
cg06643227			N_Shore	81.0 ± 3.8	83.9 ± 4.3	-3.0	0.00209045	1
cg08868447				83.7 ± 1.8	84.8 ± 1.5	-1.1	0.00209045	1
cg09251959	COL16A1	TSS1500	S_Shore	43.5 ± 8.1	48.9 ± 5.3	-5.3	0.00209045	1
cg10004179	IGDCC4	Body	N_Shore	6.8 ± 1.0	7.5 ± 1.4	-0.7	0.00209045	1
cg15882726	ANK2;ANK2;ANK2	Body;Body;Body		88.6 ± 1.7	90.1 ± 1.2	-1.5	0.00209045	1
cg16788050			Island	68.7 ± 17.7	70.2 ± 17.7	-1.5	0.00209045	1
cg19045293			Island	16.7 ± 5.2	20.5 ± 4.3	-3.8	0.00209045	1
cg22817198	C14orf109;C14orf109;C14orf109;MOAP1	5'UTR;5'UTR;1stExon;TSS1500	Island	2.5 ± 0.2	2.8 ± 0.4	-0.3	0.00209045	1
cg24960291	IGF2BP2;IGF2BP2	Body;Body	N_Shelf	76.5 ± 3.4	79.2 ± 3.1	-2.7	0.00209045	1
cg26362576	POLR3C;RNF115	TSS1500;1stExon	Island	5.0 ± 0.5	5.7 ± 0.6	-0.7	0.00209045	1
cg27619367	HEBP1	Body	N_Shelf	83.1 ± 2.9	85.3 ± 2.0	-2.2	0.00209045	1
cg00254802	CPPED1;CPPED1	Body;Body	Island	11.2 ± 2.8	14.0 ± 3.3	-2.7	0.00209045	1	*
cg00365481			N_Shore	81.0 ± 3.6	83.2 ± 2.8	-2.2	0.00209045	1	*
cg00974464	PRDM15;PRDM15	Body;Body	N_Shore	87.5 ± 2.1	88.5 ± 1.2	-1.0	0.00209045	1	*
cg01066270	FAM169A	5'UTR	Island	7.3 ± 1.1	8.0 ± 1.3	-0.7	0.00209045	1	*
cg02255297	HECW1	Body		88.7 ± 1.9	90.4 ± 1.7	-1.6	0.00209045	1	*
cg02464098	BNIP3L	TSS1500	Island	7.6 ± 0.6	8.1 ± 0.6	-0.5	0.00209045	1	*
cg02576394	FLOT1	Body	N_Shelf	89.1 ± 1.2	90.6 ± 1.2	-1.5	0.00209045	1	*
cg04287289	FANCA;FANCA	TSS200;TSS200	Island	3.7 ± 1.7	4.0 ± 2.1	-0.4	0.00209045	1	*
cg04528445			S_Shelf	78.3 ± 2.5	80.7 ± 2.0	-2.4	0.00209045	1	*
cg05187797			N_Shore	88.6 ± 1.8	90.1 ± 1.6	-1.5	0.00209045	1	*
cg05356564	KIF17;KIF17	TSS1500;TSS1500	Island	30.3 ± 3.4	33.6 ± 3.3	-3.3	0.00209045	1	*
cg06322601			Island	44.7 ± 4.0	46.8 ± 3.7	-2.1	0.00209045	1	*
cg07253432	PFKM	Body	S_Shelf	85.0 ± 2.2	86.8 ± 1.9	-1.8	0.00209045	1	*
cg08023751	MERTK	TSS1500	N_Shore	79.7 ± 3.2	82.1 ± 3.5	-2.4	0.00209045	1	*
cg08046324	FLJ30058	5'UTR	Island	28.4 ± 14.0	31.5 ± 12.8	-3.1	0.00209045	1	*
cg10107186	PFDN5;PFDN5	TSS200;TSS200	N_Shore	8.7 ± 0.8	9.5 ± 1.0	-0.8	0.00209045	1	*
cg10217472			N_Shelf	78.3 ± 2.5	80.6 ± 2.8	-2.3	0.00209045	1	*
cg10880163			S_Shelf	52.2 ± 2.6	54.7 ± 3.4	-2.5	0.00209045	1	*
cg11166365	TCHH	TSS1500	S_Shelf	73.1 ± 3.2	76.4 ± 3.1	-3.3	0.00209045	1	*
cg11248049	DDHD1;DDHD1;DDHD1	1stExon;1stExon;1stExon	Island	7.8 ± 0.9	8.6 ± 1.0	-0.8	0.00209045	1	*
cg11858499	A4GALT	5'UTR	N_Shelf	80.7 ± 5.1	82.7 ± 4.6	-2.0	0.00209045	1	*
cg12487199				63.5 ± 2.6	65.3 ± 2.2	-1.9	0.00209045	1	*
cg12682458	NTM;NTM;NTM;NTM	Body;Body;Body;Body		77.3 ± 2.3	79.2 ± 2.6	-1.9	0.00209045	1	*
cg13160799	SPTBN4	Body	Island	41.8 ± 3.0	44.2 ± 2.4	-2.3	0.00209045	1	*
cg13674705	FAM129A	Body		79.5 ± 9.6	82.1 ± 7.3	-2.6	0.00209045	1	*
cg14283447	TFF3	1stExon		78.7 ± 3.0	81.2 ± 2.7	-2.5	0.00209045	1	*
cg14846499	C14orf147	TSS1500		7.1 ± 0.8	7.9 ± 1.5	-0.8	0.00209045	1	*
cg15473186	CACNA1D;CACNA1D;CACNA1D	Body;Body;Body	Island	18.6 ± 3.7	21.6 ± 4.5	-3.0	0.00209045	1	*
cg15911859	RIBC2;SMC1B	Body;TSS1500	S_Shore	13.6 ± 3.7	15.9 ± 4.0	-2.3	0.00209045	1	*
cg16032102	RASSF5;RASSF5	TSS1500;TSS1500	Island	16.6 ± 3.1	18.8 ± 3.9	-2.2	0.00209045	1	*
cg16141056			Island	30.1 ± 2.7	32.3 ± 2.8	-2.1	0.00209045	1	*
cg18088360			S_Shore	83.5 ± 2.3	85.3 ± 1.6	-1.8	0.00209045	1	*
cg18339359	SLC25A37	Body		58.5 ± 28.3	61.9 ± 27.6	-3.3	0.00209045	1	*
cg18795116				85.0 ± 1.8	86.4 ± 1.8	-1.4	0.00209045	1	*
cg19639479	VWA1;VWA1	Body;3'UTR	Island	89.9 ± 2.8	91.8 ± 2.1	-1.9	0.00209045	1	*
cg20391436				73.9 ± 3.2	75.7 ± 3.1	-1.9	0.00209045	1	*
cg21122684	PDSS2	TSS200	Island	6.9 ± 0.8	7.6 ± 0.8	-0.7	0.00209045	1	*
cg23462129	PLEKHG4B	3'UTR	S_Shelf	81.9 ± 2.8	84.5 ± 1.5	-2.6	0.00209045	1	*
cg00166653	SLC8A1;SLC8A1;SLC8A1;SLC8A1	Body;Body;Body;Body		84.2 ± 3.3	86.2 ± 3.2	-2.0	0.00209045	1	*
cg00251271	SPSB3;NUBP2	5'UTR;TSS1500	Island	5.7 ± 0.8	6.3 ± 1.2	-0.6	0.00209045	1	*
cg00317010	NT5DC2;LOC440957	TSS1500;TSS1500	N_Shore	84.2 ± 2.0	85.9 ± 1.5	-1.7	0.00209045	1	*
cg07491796	DEPDC7;DEPDC7	TSS200;TSS1500	Island	4.0 ± 0.6	4.7 ± 0.9	-0.7	0.00209045	1	*
cg08304084	SALL1;SALL1	Body;Body	S_Shore	74.7 ± 4.3	77.7 ± 3.4	-3.0	0.00209045	1	*
cg08435340	C19orf39	TSS200	N_Shore	6.0 ± 1.0	6.6 ± 1.0	-0.6	0.00209045	1	*
cg08648346	ZNF514	TSS1500	Island	2.6 ± 0.5	3.2 ± 0.6	-0.6	0.00209045	1	*
cg12049992	FAM38B	Body	N_Shore	38.5 ± 7.7	42.5 ± 5.8	-4.0	0.00209045	1	*
cg13036944				56.6 ± 2.1	58.3 ± 2.5	-1.7	0.00209045	1	*
cg13224161	COL11A2;COL11A2;COL11A2	Body;Body;Body		69.3 ± 11.8	71.1 ± 12.1	-1.9	0.00209045	1	*
cg14128890	FAM176B	Body	Island	20.0 ± 2.2	21.3 ± 2.2	-1.2	0.00209045	1	*
cg15981851	AGAP1;AGAP1	Body;Body	Island	39.4 ± 3.8	42.3 ± 3.3	-2.8	0.00209045	1	*
cg16087432	RASA3	Body		72.9 ± 4.0	75.4 ± 4.3	-2.5	0.00209045	1	*
cg16811108	GUCY2D	TSS200	N_Shore	36.3 ± 4.5	40.8 ± 4.4	-4.5	0.00209045	1	*
cg19232164	REXO2	3'UTR		81.8 ± 3.0	83.9 ± 2.5	-2.1	0.00209045	1	*
cg25045630	PTPRN2;PTPRN2;PTPRN2	Body;Body;Body	N_Shore	86.6 ± 2.8	88.9 ± 1.6	-2.3	0.00209045	1	*
cg26035522	ALKBH1;C14orf156	1stExon;TSS200	Island	3.8 ± 0.5	4.4 ± 0.8	-0.6	0.00209045	1	*
cg26275848			S_Shelf	75.1 ± 3.6	76.9 ± 3.6	-1.8	0.00209045	1	*
cg05568941	GJD3;GJD3	1stExon;3'UTR	N_Shore	81.3 ± 4.3	83.9 ± 3.9	-2.6	0.00209045	1	*
cg12688265	GBAP1	TSS1500	S_Shore	11.1 ± 1.8	12.3 ± 1.3	-1.2	0.00209045	1	*
cg14798158				85.7 ± 3.7	87.5 ± 3.2	-1.8	0.00209045	1	*
cg01607849	TPI1;TPI1;TPI1	TSS1500;TSS1500;TSS1500	N_Shore	5.3 ± 0.8	4.4 ± 0.8	0.9	0.00257874	1	*
cg05226707	FABP3	TSS1500		8.8 ± 1.3	7.3 ± 1.0	1.5	0.00257874	1	*
cg07491203	INSIG1;INSIG1;INSIG1	5'UTR;5'UTR;5'UTR	Island	3.1 ± 0.4	2.7 ± 0.5	0.4	0.00257874	1	*
cg08501426			Island	4.8 ± 0.5	4.2 ± 0.6	0.6	0.00257874	1	*
cg11805204				87.5 ± 2.2	86.3 ± 1.8	1.2	0.00257874	1	*
cg17989358	MTPAP	Body	Island	6.5 ± 0.9	5.8 ± 0.9	0.7	0.00257874	1	*
cg18537071	RAB1B	TSS200	Island	3.3 ± 0.4	2.9 ± 0.4	0.3	0.00257874	1	*
cg02356551				6.8 ± 1.4	5.8 ± 0.8	1.0	0.00257874	1	*
cg02665786	KIAA0430	Body		79.7 ± 3.4	77.1 ± 3.0	2.7	0.00257874	1	*
cg05191792	WRNIP1;WRNIP1	TSS1500;TSS1500	N_Shore	9.0 ± 1.8	7.7 ± 1.1	1.3	0.00257874	1	*
cg07390122	RSPO2	5'UTR	Island	6.8 ± 0.7	6.1 ± 0.5	0.7	0.00257874	1	*
cg08651584	GAS8;GAS8	TSS200;TSS200	N_Shore	10.7 ± 1.7	9.5 ± 1.5	1.2	0.00257874	1	*
cg09053907	BTC	TSS200	S_Shore	14.6 ± 2.7	12.9 ± 3.0	1.7	0.00257874	1	*
cg09587640	KAZALD1	TSS1500	N_Shore	11.9 ± 1.2	11.3 ± 1.1	0.6	0.00257874	1	*
cg15074092				91.3 ± 1.3	90.4 ± 1.2	0.9	0.00257874	1	*
cg15985338	PMS2;PMS2;AIMP2	TSS200;TSS200;TSS200	Island	11.1 ± 3.1	9.9 ± 2.9	1.1	0.00257874	1	*
cg16218302				58.3 ± 5.0	56.4 ± 4.3	1.9	0.00257874	1	*
cg18199434	EBF3	Body	Island	91.9 ± 1.1	90.7 ± 1.6	1.2	0.00257874	1	*
cg19084053			N_Shelf	63.2 ± 4.2	59.3 ± 5.4	3.9	0.00257874	1	*
cg20555854	SLC45A4	Body	N_Shore	88.7 ± 1.7	87.1 ± 1.4	1.7	0.00257874	1	*
cg22616525	LCE2A	TSS1500		53.1 ± 5.1	49.1 ± 6.4	4.0	0.00257874	1	*
cg23510443	CNTD1;CCDC56	TSS1500;1stExon	Island	7.4 ± 1.6	6.6 ± 1.5	0.8	0.00257874	1	*
cg25597894	IGSF21	Body	Island	3.5 ± 0.8	3.0 ± 0.4	0.5	0.00257874	1	*
cg27008565	NCALD;NCALD;NCALD;NCALD;NCALD;NCALD;NCALD	5'UTR;5'UTR;5'UTR;5'UTR;5'UTR;5'UTR;5'UTR	N_Shore	68.1 ± 4.4	63.7 ± 5.8	4.4	0.00257874	1	*
cg00748373	CDH3	TSS1500	Island	3.6 ± 0.9	3.1 ± 0.7	0.5	0.00257874	1
cg09446806				71.1 ± 3.5	68.8 ± 3.2	2.2	0.00257874	1
cg12467595			N_Shelf	88.8 ± 1.4	87.1 ± 2.3	1.7	0.00257874	1
cg15035437				22.1 ± 22.5	21.3 ± 22.7	0.8	0.00257874	1
cg16754378	LOC145783	Body	Island	4.0 ± 0.4	3.6 ± 0.3	0.4	0.00257874	1
cg17303445	WDFY2	TSS200	Island	3.3 ± 0.4	2.9 ± 0.4	0.4	0.00257874	1
cg17712694	MARCH11	TSS200	Island	6.7 ± 1.3	5.3 ± 1.1	1.4	0.00257874	1
cg18748981	GABRE	TSS200	Island	30.8 ± 6.8	29.1 ± 5.8	1.7	0.00257874	1
cg18891020	DPH2;DPH2	TSS1500;TSS1500	Island	8.5 ± 2.3	6.6 ± 1.8	1.9	0.00257874	1
cg19648896	SSSCA1	TSS200	Island	2.1 ± 0.4	1.8 ± 0.3	0.3	0.00257874	1
cg25884324	UNC45A;UNC45A	Body;Body	S_Shelf	90.3 ± 1.0	89.3 ± 1.3	1.0	0.00257874	1
cg27559724	RFC4;RFC4	TSS200;TSS1500	Island	13.6 ± 2.1	11.9 ± 1.9	1.7	0.00257874	1
cg03041046	SPRYD3;SPRYD3	5'UTR;1stExon	Island	4.6 ± 0.5	5.2 ± 0.8	-0.6	0.00257874	1
cg09743199				80.1 ± 3.0	83.4 ± 2.6	-3.3	0.00257874	1
cg01297191	RAPGEF5	TSS200	Island	3.4 ± 0.3	3.8 ± 0.4	-0.3	0.00257874	1
cg01329270	CANX;CANX	5'UTR;5'UTR	S_Shore	5.7 ± 0.5	6.6 ± 1.1	-0.8	0.00257874	1
cg01614643	TRIM10;TRIM10	Body;Body		77.8 ± 2.5	79.9 ± 2.5	-2.1	0.00257874	1
cg03940883			S_Shore	48.7 ± 20.8	50.8 ± 20.0	-2.1	0.00257874	1
cg05230522	PUS10	Body		79.8 ± 4.4	82.5 ± 2.6	-2.7	0.00257874	1
cg06426114	PITPNM3;PITPNM3	3'UTR;3'UTR	N_Shelf	57.3 ± 5.2	59.4 ± 4.4	-2.2	0.00257874	1
cg06711176	ATP6V0B;ATP6V0B;ATP6V0B;ATP6V0B	5'UTR;5'UTR;1stExon;1stExon	Island	3.8 ± 0.5	4.3 ± 0.8	-0.5	0.00257874	1
cg08017756	LONRF2	TSS200	S_Shore	24.4 ± 4.0	27.7 ± 4.6	-3.3	0.00257874	1
cg11602935			Island	11.8 ± 1.6	13.0 ± 1.9	-1.2	0.00257874	1
cg11754857	CDC42BPB	Body		88.5 ± 1.6	90.0 ± 1.4	-1.4	0.00257874	1
cg12276123	KCNJ3;KCNJ3	1stExon;5'UTR	Island	11.2 ± 1.4	12.5 ± 1.8	-1.3	0.00257874	1
cg12932813	RG9MTD1;RG9MTD1	1stExon;5'UTR	Island	19.9 ± 6.6	22.2 ± 7.4	-2.3	0.00257874	1
cg13869019			S_Shelf	86.0 ± 1.6	87.2 ± 1.2	-1.2	0.00257874	1
cg14934253			N_Shore	17.7 ± 1.6	19.1 ± 1.8	-1.4	0.00257874	1
cg16920502	KCNQ3	3'UTR	N_Shore	82.1 ± 2.1	83.8 ± 2.3	-1.8	0.00257874	1
cg17068462				68.4 ± 7.7	73.2 ± 4.9	-4.7	0.00257874	1
cg17374364	OTP	Body	N_Shelf	61.9 ± 4.3	65.3 ± 3.8	-3.5	0.00257874	1
cg19192878	CECR1	TSS1500		79.7 ± 2.1	82.0 ± 2.6	-2.3	0.00257874	1
cg21166852				59.5 ± 4.1	63.4 ± 4.6	-3.9	0.00257874	1
cg23955334				79.8 ± 2.1	81.4 ± 2.0	-1.7	0.00257874	1
cg24472375			N_Shore	20.3 ± 2.3	22.0 ± 1.7	-1.7	0.00257874	1
cg24686957	LYRM4;LYRM4;LYRM4	Body;Body;Body		87.9 ± 1.8	89.5 ± 1.3	-1.6	0.00257874	1
cg25506797			Island	11.5 ± 3.5	13.4 ± 4.0	-1.9	0.00257874	1
cg26298967			S_Shelf	41.4 ± 4.9	44.3 ± 5.0	-2.9	0.00257874	1
cg27288829	RAX2	5'UTR	S_Shore	32.2 ± 16.6	34.3 ± 18.0	-2.0	0.00257874	1
cg00447574				84.2 ± 2.7	85.9 ± 1.9	-1.7	0.00257874	1	*
cg00968771	ARMCX5;ARMCX5;ARMCX5;ARMCX5;ARMCX5;ARMCX5	5'UTR;TSS200;TSS200;5'UTR;5'UTR;TSS200	Island	30.5 ± 9.3	33.2 ± 10.5	-2.7	0.00257874	1	*
cg02351277				33.4 ± 5.1	36.4 ± 6.3	-3.1	0.00257874	1	*
cg03315557			N_Shore	44.6 ± 4.7	47.2 ± 4.9	-2.6	0.00257874	1	*
cg04230397	MUC21	Body		80.8 ± 2.0	83.2 ± 2.1	-2.5	0.00257874	1	*
cg04473209				89.6 ± 1.3	90.7 ± 1.6	-1.1	0.00257874	1	*
cg04702396	FAM18B2;FAM18B2	Body;Body	Island	5.7 ± 1.0	6.4 ± 1.2	-0.7	0.00257874	1	*
cg05055760			N_Shelf	32.5 ± 7.2	36.9 ± 5.6	-4.4	0.00257874	1	*
cg06366189			Island	9.0 ± 1.2	10.0 ± 1.2	-1.0	0.00257874	1	*
cg06424594	PNMT	1stExon	Island	3.0 ± 0.8	4.4 ± 2.1	-1.3	0.00257874	1	*
cg07187103	LDHA;LDHA;LDHA;LDHA;LDHA	TSS200;TSS200;TSS200;TSS200;TSS200	N_Shore	3.8 ± 0.8	4.5 ± 0.9	-0.7	0.00257874	1	*
cg07216194	PTK2B;PTK2B;PTK2B;PTK2B	5'UTR;TSS200;5'UTR;TSS200	N_Shore	16.0 ± 2.1	17.8 ± 2.1	-1.8	0.00257874	1	*
cg07871313			N_Shore	90.2 ± 2.1	91.4 ± 1.5	-1.2	0.00257874	1	*
cg07967665	GTF3C1	Body		67.6 ± 3.6	70.2 ± 4.2	-2.6	0.00257874	1	*
cg08150745			N_Shore	88.7 ± 3.8	90.9 ± 1.8	-2.2	0.00257874	1	*
cg08487909				68.2 ± 3.0	70.7 ± 2.6	-2.5	0.00257874	1	*
cg08659204				76.4 ± 8.1	81.6 ± 5.6	-5.2	0.00257874	1	*
cg09119797	SFPQ	1stExon	Island	4.3 ± 0.5	5.2 ± 1.6	-0.9	0.00257874	1	*
cg09360044				70.8 ± 4.6	74.2 ± 3.9	-3.4	0.00257874	1	*
cg10511954	FAM54A;FAM54A	TSS1500;TSS1500	S_Shore	9.1 ± 1.2	10.2 ± 1.3	-1.1	0.00257874	1	*
cg11481675	NRG1;NRG1;NRG1;NRG1;NRG1;NRG1;NRG1;NRG1;NRG1;NRG1;NRG1;NRG1;NRG1;NRG1;NRG1;NRG1;NRG1	Body;Body;Body;Body;Body;5'UTR;Body;Body;Body;Body;Body;Body;Body;1stExon;Body;Body;Body		51.4 ± 5.7	54.6 ± 5.2	-3.1	0.00257874	1	*
cg11792671				59.0 ± 5.1	62.2 ± 4.2	-3.2	0.00257874	1	*
cg14416930	PRKCA	Body		88.9 ± 1.8	90.2 ± 0.9	-1.3	0.00257874	1	*
cg14551475	ANO4	3'UTR		75.2 ± 2.7	77.9 ± 2.3	-2.6	0.00257874	1	*
cg14994452	ZNF423	Body	Island	67.4 ± 2.7	70.4 ± 2.4	-3.0	0.00257874	1	*
cg15678052	CLSTN1;CLSTN1	Body;Body		83.9 ± 2.6	85.9 ± 1.3	-2.0	0.00257874	1	*
cg16313393	KCNG1	5'UTR	N_Shelf	48.9 ± 5.6	52.4 ± 3.2	-3.5	0.00257874	1	*
cg17347386	GLI3	Body		78.7 ± 3.8	81.5 ± 2.1	-2.8	0.00257874	1	*
cg19915711	EPSTI1;EPSTI1	TSS200;TSS200	Island	6.7 ± 1.2	7.5 ± 1.4	-0.8	0.00257874	1	*
cg21147310	MCOLN3	TSS1500	S_Shore	49.9 ± 7.2	54.1 ± 4.6	-4.2	0.00257874	1	*
cg24717898	FAT1	Body		86.6 ± 1.9	88.5 ± 1.5	-1.9	0.00257874	1	*
cg25073435	MBD1;MBD1;MBD1;MBD1;MBD1	3'UTR;3'UTR;3'UTR;3'UTR;3'UTR	S_Shore	85.1 ± 1.5	86.6 ± 1.4	-1.5	0.00257874	1	*
cg25916714	MBP;MBP;MBP;MBP;MBP	3'UTR;3'UTR;3'UTR;3'UTR;3'UTR	Island	83.2 ± 2.7	85.2 ± 2.5	-2.0	0.00257874	1	*
cg27299846	MAST3	Body	S_Shore	89.2 ± 1.9	90.6 ± 1.3	-1.4	0.00257874	1	*
cg00072407	HOOK2;HOOK2	TSS1500;TSS1500	N_Shore	73.7 ± 2.5	75.5 ± 2.7	-1.8	0.00257874	1	*
cg01869618	TSNARE1	Body	Island	94.9 ± 1.0	95.6 ± 0.7	-0.7	0.00257874	1	*
cg03249573			Island	52.1 ± 4.8	54.7 ± 4.6	-2.6	0.00257874	1	*
cg03876729	PPFIBP2;PPFIBP2	1stExon;5'UTR	Island	7.9 ± 1.1	8.7 ± 1.1	-0.8	0.00257874	1	*
cg04306220			S_Shelf	73.0 ± 2.8	75.1 ± 3.2	-2.2	0.00257874	1	*
cg04915566	RUNX1;RUNX1	5'UTR;1stExon		58.0 ± 8.0	62.4 ± 8.3	-4.4	0.00257874	1	*
cg08317681	ZCCHC3;ZCCHC3	1stExon;3'UTR	S_Shore	11.8 ± 1.5	13.8 ± 2.7	-2.0	0.00257874	1	*
cg08839374	ATP6V0A1;ATP6V0A1;ATP6V0A1	Body;Body;Body		82.9 ± 3.5	85.5 ± 3.2	-2.5	0.00257874	1	*
cg09566533	TAP2;TAP2	Body;Body		67.0 ± 15.4	68.7 ± 15.8	-1.7	0.00257874	1	*
cg10182244	WDR20	Body	Island	94.6 ± 0.6	95.3 ± 0.6	-0.7	0.00257874	1	*
cg10339481			Island	43.2 ± 3.7	45.7 ± 3.0	-2.5	0.00257874	1	*
cg10931739	PRR3;GNL1;PRR3;GNL1	TSS1500;5'UTR;TSS1500;1stExon	Island	4.1 ± 0.5	4.7 ± 0.6	-0.6	0.00257874	1	*
cg11210138	MIR1203;SKAP1;SKAP1	TSS200;Body;Body		64.0 ± 4.3	66.7 ± 3.4	-2.7	0.00257874	1	*
cg13951450	ZNF367	Body		80.5 ± 2.9	82.8 ± 2.8	-2.3	0.00257874	1	*
cg14141919			Island	22.8 ± 4.0	24.7 ± 3.7	-1.9	0.00257874	1	*
cg15550141	PRDM4	TSS200	Island	4.5 ± 0.5	5.0 ± 0.5	-0.5	0.00257874	1	*
cg16640633	TPBG;TPBG	TSS200;5'UTR	Island	11.8 ± 1.0	13.0 ± 1.3	-1.2	0.00257874	1	*
cg17835463			N_Shore	81.2 ± 2.6	83.2 ± 2.0	-2.0	0.00257874	1	*
cg18496858	WNT2;WNT2	Body;Body		77.3 ± 2.9	79.9 ± 2.6	-2.5	0.00257874	1	*
cg18644787	PLEKHM3	TSS200	S_Shore	7.4 ± 1.0	8.3 ± 1.0	-0.9	0.00257874	1	*
cg18732855	RPTOR;RPTOR	3'UTR;3'UTR	N_Shore	93.7 ± 1.7	95.0 ± 1.7	-1.3	0.00257874	1	*
cg18957138	KLF9	Body	Island	5.2 ± 1.0	5.9 ± 1.2	-0.7	0.00257874	1	*
cg20705566	DCUN1D4;DCUN1D4;DCUN1D4;DCUN1D4	1stExon;1stExon;5'UTR;5'UTR	Island	2.8 ± 0.5	3.1 ± 0.5	-0.3	0.00257874	1	*
cg20863393	CLYBL	Body	Island	16.5 ± 1.8	18.2 ± 2.2	-1.7	0.00257874	1	*
cg21520462	SLC9A9	Body		90.0 ± 1.3	90.9 ± 1.1	-0.9	0.00257874	1	*
cg22709192	HOXC11;HOXC11	5'UTR;1stExon	Island	21.9 ± 5.3	24.7 ± 6.4	-2.9	0.00257874	1	*
cg24395855			S_Shore	54.9 ± 10.6	59.7 ± 5.7	-4.8	0.00257874	1	*
cg00296005			N_Shore	81.7 ± 3.0	83.4 ± 2.1	-1.7	0.00257874	1	*
cg04161859	CDH23;CDH23	Body;Body		76.8 ± 4.0	79.5 ± 2.3	-2.7	0.00257874	1	*
cg19096358	ADAMTS2	Body	Island	88.8 ± 4.4	90.0 ± 2.3	-1.2	0.00257874	1	*
cg19866040	HCCA2;KRTAP5-2;LOC338651	Body;1stExon;Body		46.9 ± 2.7	48.2 ± 2.6	-1.3	0.00257874	1	*
cg26517376	FAM53B	5'UTR	N_Shelf	58.6 ± 5.5	61.6 ± 3.6	-3.1	0.00257874	1	*
cg26688816	ATP6V1E2	5'UTR		77.8 ± 3.4	79.7 ± 4.6	-2.0	0.00257874	1	*
cg01536878				60.7 ± 8.7	57.5 ± 7.6	3.2	0.00315857	1	*
cg11157076	AADACL4	TSS1500		83.7 ± 2.6	82.4 ± 2.3	1.4	0.00315857	1	*
cg03386811	NADK	3'UTR	N_Shore	87.3 ± 3.6	84.3 ± 5.0	3.0	0.00315857	1	*
cg03637381	AURKC;AURKC;AURKC	TSS1500;TSS1500;TSS1500	N_Shore	84.8 ± 2.0	83.2 ± 2.3	1.6	0.00315857	1	*
cg07723322	EHMT2;EHMT2	Body;Body	N_Shore	94.4 ± 0.9	93.7 ± 1.1	0.7	0.00315857	1	*
cg08244085			Island	7.5 ± 2.5	6.8 ± 2.7	0.7	0.00315857	1	*
cg14864773	ANKRD13A	TSS1500	N_Shore	9.1 ± 0.9	8.4 ± 0.9	0.7	0.00315857	1	*
cg15763172	H2AFV;H2AFV;H2AFV;H2AFV;H2AFV	TSS200;TSS200;TSS200;TSS200;TSS200	Island	7.3 ± 0.5	6.6 ± 0.8	0.6	0.00315857	1	*
cg17324588			Island	84.1 ± 4.0	80.7 ± 5.2	3.4	0.00315857	1	*
cg18512156	NKX2-5;NKX2-5;NKX2-5	1stExon;1stExon;1stExon	Island	6.2 ± 0.7	5.5 ± 0.5	0.6	0.00315857	1	*
cg00271522			Island	8.2 ± 1.1	7.4 ± 1.0	0.7	0.00315857	1	*
cg01206017	AGAP1;AGAP1	Body;Body	N_Shore	83.1 ± 6.7	80.8 ± 7.1	2.3	0.00315857	1	*
cg02301929	ARSA;ARSA;ARSA;ARSA;ARSA;ARSA;ARSA;ARSA;ARSA;ARSA	1stExon;5'UTR;5'UTR;1stExon;5'UTR;1stExon;5'UTR;1stExon;1stExon;5'UTR	Island	3.5 ± 0.7	3.0 ± 0.4	0.5	0.00315857	1	*
cg02423659	GAK	Body	Island	95.8 ± 0.7	95.1 ± 0.9	0.7	0.00315857	1	*
cg02489492				84.7 ± 2.2	82.5 ± 3.5	2.2	0.00315857	1	*
cg03106090	CABC1	Body		94.1 ± 1.2	93.7 ± 1.3	0.4	0.00315857	1	*
cg05788417	EFNA3	Body	Island	4.1 ± 0.4	3.7 ± 0.3	0.4	0.00315857	1	*
cg06828431				85.7 ± 3.6	84.0 ± 2.9	1.7	0.00315857	1	*
cg09058860	SNORD74;ZBTB37;GAS5;ZBTB37	TSS1500;5'UTR;TSS1500;5'UTR	Island	11.1 ± 1.0	10.4 ± 1.0	0.7	0.00315857	1	*
cg11024119				95.3 ± 1.2	94.5 ± 1.6	0.8	0.00315857	1	*
cg11729848	GRXCR2	Body		88.3 ± 1.8	87.2 ± 1.5	1.2	0.00315857	1	*
cg12363898	IL17RB	Body	S_Shelf	88.4 ± 1.3	87.4 ± 1.0	1.0	0.00315857	1	*
cg15756928	GFRAL	3'UTR		73.5 ± 4.6	70.5 ± 5.0	3.0	0.00315857	1	*
cg21694941	PENK;PENK;PENK	5'UTR;5'UTR;1stExon	Island	11.3 ± 4.0	8.8 ± 1.5	2.4	0.00315857	1	*
cg26366830	BOD1;BOD1	Body;Body	Island	3.6 ± 0.4	3.2 ± 0.4	0.4	0.00315857	1	*
cg27595860	SCRT1	Body	Island	9.2 ± 2.9	7.0 ± 1.6	2.1	0.00315857	1	*
cg01237263			Island	3.4 ± 0.4	3.1 ± 0.3	0.2	0.00315857	1
cg01779512	IFT88;IFT88;IFT88;IFT88	5'UTR;1stExon;5'UTR;1stExon	Island	2.2 ± 0.3	1.9 ± 0.3	0.3	0.00315857	1
cg01860328	MCTP1	TSS1500	Island	12.5 ± 1.7	11.5 ± 1.7	1.0	0.00315857	1
cg04557774	RAB6A;RAB6A	TSS1500;TSS1500	Island	6.1 ± 1.2	5.1 ± 1.0	1.0	0.00315857	1
cg08608663				89.0 ± 1.5	87.9 ± 1.5	1.1	0.00315857	1
cg15474407	ARNTL2	Body		73.6 ± 3.8	69.6 ± 3.5	4.0	0.00315857	1
cg16033376	PRR24	TSS1500	Island	10.6 ± 2.0	9.5 ± 1.2	1.1	0.00315857	1
cg18448361	RAD9A;RAD9A	5'UTR;1stExon	Island	4.4 ± 0.5	4.0 ± 0.5	0.4	0.00315857	1
cg04398416			Island	73.5 ± 7.7	76.8 ± 6.9	-3.4	0.00315857	1
cg16258721	ABHD13;ABHD13;LIG4	5'UTR;1stExon;TSS200	Island	3.5 ± 0.6	4.2 ± 1.0	-0.7	0.00315857	1
cg21893358			Island	42.7 ± 4.1	45.2 ± 3.9	-2.5	0.00315857	1
cg26324132	THBD	TSS1500	Island	3.3 ± 0.7	3.9 ± 1.2	-0.7	0.00315857	1
cg01822585	IFFO1;IFFO1;IFFO1	Body;TSS1500;Body	S_Shore	74.3 ± 3.4	76.2 ± 3.5	-1.9	0.00315857	1
cg02969422	KIAA1244	Body	S_Shore	72.1 ± 5.3	75.6 ± 2.4	-3.4	0.00315857	1
cg03980991			S_Shore	10.7 ± 1.1	11.9 ± 1.6	-1.2	0.00315857	1
cg04736625	KLRB1	Body		74.5 ± 5.2	77.5 ± 3.0	-2.9	0.00315857	1
cg05377733	ITGA11	Body		73.5 ± 6.1	77.0 ± 4.8	-3.4	0.00315857	1
cg05835018	B3GNT7	Body	Island	18.7 ± 4.0	21.3 ± 4.5	-2.7	0.00315857	1
cg07464674	PITPNM3;PITPNM3	3'UTR;3'UTR	N_Shore	36.2 ± 2.9	38.3 ± 4.0	-2.1	0.00315857	1
cg07791987	GULP1	5'UTR		82.5 ± 2.6	85.2 ± 2.6	-2.7	0.00315857	1
cg08121984	APOC1P1;APOC1P1;APOC1P1	TSS200;TSS200;TSS200		59.7 ± 3.6	62.0 ± 4.0	-2.3	0.00315857	1
cg08474164			S_Shore	30.2 ± 7.9	36.9 ± 6.2	-6.8	0.00315857	1
cg08746496	RLBP1	TSS200		66.0 ± 3.7	68.2 ± 3.5	-2.2	0.00315857	1
cg09328228	PABPC1L	TSS200	N_Shore	16.5 ± 3.0	18.4 ± 3.0	-1.9	0.00315857	1
cg10315922	TMBIM4	TSS200	Island	9.2 ± 0.9	9.9 ± 1.2	-0.7	0.00315857	1
cg11083848	TTLL5	Body		54.1 ± 6.7	59.5 ± 7.3	-5.4	0.00315857	1
cg11997733	NEUROD2	3'UTR	N_Shore	12.4 ± 2.0	14.0 ± 2.5	-1.6	0.00315857	1
cg13161621	IQSEC2	Body	N_Shore	58.7 ± 5.2	62.2 ± 3.6	-3.5	0.00315857	1
cg13541153	SFRS8	Body	N_Shelf	78.8 ± 2.6	80.2 ± 2.0	-1.4	0.00315857	1
cg13835688	SLC25A25;SLC25A25;SLC25A25;SLC25A25	Body;TSS1500;TSS1500;Body		83.7 ± 2.4	85.5 ± 1.7	-1.9	0.00315857	1
cg14518596			S_Shore	41.5 ± 3.5	44.0 ± 2.9	-2.5	0.00315857	1
cg15847565	C4orf36;C4orf36	1stExon;5'UTR	Island	5.1 ± 0.6	5.5 ± 0.5	-0.4	0.00315857	1
cg15894808			Island	95.0 ± 0.8	95.5 ± 0.6	-0.6	0.00315857	1
cg16248400	CCDC74B	TSS1500	S_Shore	75.8 ± 2.6	77.9 ± 3.1	-2.0	0.00315857	1
cg16823023				55.0 ± 5.4	58.6 ± 4.1	-3.6	0.00315857	1
cg17373442	CHST2	Body	Island	4.2 ± 0.5	5.6 ± 2.3	-1.4	0.00315857	1
cg23090195	MAGED2;SNORA11;MAGED2;MAGED2	Body;TSS1500;Body;Body	S_Shelf	71.7 ± 3.3	74.4 ± 2.9	-2.8	0.00315857	1
cg24509815	IL2RB	3'UTR		49.8 ± 5.0	51.7 ± 4.6	-1.9	0.00315857	1
cg26963029			Island	16.1 ± 4.7	19.0 ± 4.4	-2.8	0.00315857	1
cg27493345	ZNF205;ZNF205	Body;Body	N_Shore	86.8 ± 2.4	89.0 ± 1.6	-2.2	0.00315857	1
cg02093833			N_Shelf	74.2 ± 2.9	75.8 ± 2.9	-1.7	0.00315857	1	*
cg02291439	PPIC	Body	N_Shore	72.4 ± 3.5	74.5 ± 3.3	-2.1	0.00315857	1	*
cg03294218	TUSC2	TSS200	Island	2.8 ± 0.5	3.2 ± 0.6	-0.5	0.00315857	1	*
cg03651583	PHC2;PHC2	TSS200;Body	Island	2.9 ± 0.3	3.2 ± 0.4	-0.4	0.00315857	1	*
cg03672021	FLNA;FLNA	5'UTR;5'UTR	N_Shore	19.7 ± 12.2	21.0 ± 12.9	-1.3	0.00315857	1	*
cg03947651	FAM131B;FAM131B	5'UTR;Body	N_Shore	77.6 ± 2.6	80.2 ± 2.8	-2.6	0.00315857	1	*
cg03951121	MRAP;MRAP	Body;Body	Island	79.3 ± 4.4	81.5 ± 3.0	-2.2	0.00315857	1	*
cg04226804			S_Shelf	75.2 ± 2.6	76.8 ± 2.9	-1.7	0.00315857	1	*
cg04660829			Island	83.4 ± 2.9	84.8 ± 2.1	-1.5	0.00315857	1	*
cg04916091	JAK3	5'UTR	Island	9.8 ± 2.7	11.1 ± 1.7	-1.3	0.00315857	1	*
cg05501285	P4HA2;P4HA2;P4HA2;P4HA2;P4HA2	TSS1500;TSS1500;TSS1500;TSS1500;TSS1500	Island	5.1 ± 0.9	6.1 ± 1.7	-1.0	0.00315857	1	*
cg05998153	CAMLG	Body	S_Shore	25.6 ± 4.1	28.6 ± 4.8	-3.0	0.00315857	1	*
cg06485447	TIAL1;TIAL1	TSS1500;TSS1500	S_Shore	85.8 ± 1.6	87.5 ± 1.5	-1.7	0.00315857	1	*
cg07714300				86.2 ± 2.0	87.8 ± 1.6	-1.6	0.00315857	1	*
cg08043242	LPPR3	5'UTR	Island	7.8 ± 1.1	9.1 ± 1.1	-1.3	0.00315857	1	*
cg08601899	HS3ST5	Body		89.1 ± 1.8	90.6 ± 1.4	-1.4	0.00315857	1	*
cg09015880			N_Shelf	71.3 ± 16.2	73.7 ± 15.4	-2.5	0.00315857	1	*
cg11904429	CD70	TSS1500	S_Shore	79.3 ± 3.4	82.0 ± 2.7	-2.6	0.00315857	1	*
cg14281591	KLF5	Body	S_Shore	60.1 ± 6.8	64.1 ± 6.1	-4.0	0.00315857	1	*
cg14626785	GLT1D1	Body		82.6 ± 2.7	84.8 ± 3.6	-2.2	0.00315857	1	*
cg14856606	C4BPA	TSS200		76.9 ± 5.1	80.6 ± 3.2	-3.7	0.00315857	1	*
cg15745817				69.4 ± 3.8	72.1 ± 3.7	-2.7	0.00315857	1	*
cg16567763			N_Shelf	76.3 ± 2.3	77.9 ± 2.0	-1.6	0.00315857	1	*
cg16627086	COL11A2;COL11A2;COL11A2	Body;Body;Body		69.1 ± 2.6	71.1 ± 3.4	-1.9	0.00315857	1	*
cg17321298	COL11A2;COL11A2;COL11A2	Body;Body;Body		85.3 ± 2.5	87.4 ± 2.0	-2.2	0.00315857	1	*
cg17323972	DPCR1	Body	N_Shelf	92.0 ± 1.7	93.0 ± 1.1	-1.0	0.00315857	1	*
cg17493253	KLHL29	5'UTR		89.7 ± 1.1	90.9 ± 1.7	-1.2	0.00315857	1	*
cg17741192	THOP1	Body	Island	91.7 ± 1.4	92.5 ± 1.6	-0.7	0.00315857	1	*
cg18515527				82.1 ± 2.2	84.1 ± 2.1	-2.0	0.00315857	1	*
cg18885125	ARHGEF16	Body	S_Shore	61.9 ± 3.1	65.1 ± 4.0	-3.2	0.00315857	1	*
cg19188207	C2orf48	Body		64.1 ± 17.1	66.3 ± 16.4	-2.2	0.00315857	1	*
cg19384540	ZNF536	Body	N_Shore	84.6 ± 2.3	87.0 ± 2.0	-2.4	0.00315857	1	*
cg19668010	C12orf48	5'UTR	S_Shelf	82.3 ± 4.0	84.3 ± 2.6	-2.1	0.00315857	1	*
cg21899777	CELSR1	Body	S_Shore	83.2 ± 2.0	84.9 ± 2.6	-1.7	0.00315857	1	*
cg22109708	ANKRD43	TSS1500	N_Shore	62.7 ± 6.2	66.6 ± 4.3	-3.9	0.00315857	1	*
cg23298596	FAM188B	Body	Island	6.4 ± 0.9	6.9 ± 1.0	-0.5	0.00315857	1	*
cg23411529			S_Shore	66.0 ± 3.4	68.3 ± 3.7	-2.2	0.00315857	1	*
cg25149927	SSH1;SSH1	Body;Body	N_Shore	12.6 ± 1.4	13.9 ± 1.1	-1.3	0.00315857	1	*
cg25955816	HIST3H3	1stExon	Island	67.1 ± 3.6	68.8 ± 3.4	-1.7	0.00315857	1	*
cg26364903	ETAA1	Body	Island	14.0 ± 1.9	16.0 ± 2.2	-2.1	0.00315857	1	*
cg27256066	IRF8	TSS1500	N_Shore	30.9 ± 4.8	32.6 ± 4.5	-1.7	0.00315857	1	*
cg00300303				69.5 ± 6.1	72.3 ± 5.7	-2.7	0.00315857	1	*
cg00389463	ICAM4;ICAM4;ICAM4	TSS200;TSS200;TSS200	Island	13.8 ± 3.1	16.5 ± 3.8	-2.8	0.00315857	1	*
cg00427454	SEMA6C	TSS200	Island	4.4 ± 0.9	5.0 ± 1.5	-0.6	0.00315857	1	*
cg01154775	PACRGL;PACRGL;PACRGL;PACRGL	1stExon;1stExon;5'UTR;5'UTR	Island	6.7 ± 0.7	7.7 ± 0.9	-1.0	0.00315857	1	*
cg01193293	SIGLEC7;SIGLEC7	TSS1500;TSS1500		66.5 ± 3.3	69.5 ± 2.4	-2.9	0.00315857	1	*
cg01246390			Island	71.4 ± 7.9	75.5 ± 6.3	-4.1	0.00315857	1	*
cg02243630	KIAA0922;KIAA0922	TSS1500;TSS1500	N_Shore	53.3 ± 5.7	57.8 ± 6.1	-4.5	0.00315857	1	*
cg02302730			N_Shore	85.3 ± 1.9	87.4 ± 1.5	-2.1	0.00315857	1	*
cg02804240	NRCAM;NRCAM	Body;Body		67.2 ± 3.5	69.8 ± 2.0	-2.6	0.00315857	1	*
cg02839123	FAM83F	TSS1500	N_Shore	60.5 ± 13.0	66.6 ± 7.2	-6.2	0.00315857	1	*
cg03027682				88.7 ± 1.6	90.1 ± 1.3	-1.3	0.00315857	1	*
cg03824884	UBE3C	Body		87.2 ± 2.3	88.8 ± 2.3	-1.5	0.00315857	1	*
cg04320476	SLC43A2	Body	Island	82.3 ± 4.1	84.4 ± 3.4	-2.1	0.00315857	1	*
cg04822405	SLC12A4;SLC12A4;SLC12A4	TSS1500;TSS1500;TSS1500	Island	10.6 ± 3.5	12.9 ± 3.8	-2.4	0.00315857	1	*
cg05313918			Island	27.2 ± 4.7	30.3 ± 3.8	-3.1	0.00315857	1	*
cg05508592	HRAS;HRAS;HRAS	5'UTR;5'UTR;5'UTR	Island	3.1 ± 0.4	3.4 ± 0.4	-0.3	0.00315857	1	*
cg06253385				87.4 ± 2.6	89.0 ± 1.3	-1.7	0.00315857	1	*
cg06365270	TNXB	Body		78.5 ± 5.9	81.6 ± 4.1	-3.2	0.00315857	1	*
cg06625576				59.7 ± 2.8	61.6 ± 3.0	-1.9	0.00315857	1	*
cg07434284	CPLX1	3'UTR	Island	11.0 ± 1.8	12.4 ± 1.7	-1.4	0.00315857	1	*
cg08216943			N_Shelf	87.8 ± 2.2	89.1 ± 2.0	-1.4	0.00315857	1	*
cg09845000	FGR	TSS1500	S_Shore	58.6 ± 4.3	61.2 ± 4.5	-2.7	0.00315857	1	*
cg11579421	PWWP2B;PWWP2B	Body;Body	S_Shore	48.6 ± 5.6	51.8 ± 5.7	-3.2	0.00315857	1	*
cg12106976				36.8 ± 6.3	40.3 ± 6.2	-3.5	0.00315857	1	*
cg12721695	RING1	3'UTR	N_Shore	72.7 ± 3.6	74.6 ± 3.9	-1.9	0.00315857	1	*
cg13375108	SERGEF	TSS1500	Island	10.5 ± 1.3	11.2 ± 1.4	-0.7	0.00315857	1	*
cg13514324	MGC70857;KIAA1688	TSS1500;3'UTR	Island	76.8 ± 6.2	80.5 ± 5.2	-3.8	0.00315857	1	*
cg13844463	SLC1A2	Body	N_Shelf	46.0 ± 5.0	48.7 ± 4.0	-2.7	0.00315857	1	*
cg15130928	HECW1	Body	S_Shelf	80.4 ± 2.4	81.9 ± 1.8	-1.6	0.00315857	1	*
cg16646662	ADARB2	Body	N_Shore	14.0 ± 2.4	15.7 ± 2.4	-1.7	0.00315857	1	*
cg18313110	COPB2;COPB2;COPB2	1stExon;Body;5'UTR	Island	4.1 ± 0.5	4.6 ± 0.7	-0.5	0.00315857	1	*
cg19678111	C1orf226;C1orf226	Body;TSS200		85.6 ± 1.4	87.1 ± 1.2	-1.5	0.00315857	1	*
cg20962215			S_Shelf	45.5 ± 3.8	47.0 ± 4.7	-1.5	0.00315857	1	*
cg21566780	CAPRIN2;CAPRIN2;CAPRIN2	TSS1500;TSS1500;TSS1500	Island	3.8 ± 0.7	4.5 ± 1.1	-0.7	0.00315857	1	*
cg21857843	LRRC61;LRRC61	5'UTR;5'UTR	S_Shelf	90.3 ± 1.3	91.1 ± 1.4	-0.8	0.00315857	1	*
cg22707455	FRMD1	TSS1500	S_Shore	88.8 ± 1.6	90.0 ± 1.0	-1.2	0.00315857	1	*
cg23227837	ZNF561	Body	N_Shelf	83.0 ± 2.5	84.2 ± 2.6	-1.2	0.00315857	1	*
cg23345004	KATNAL2	TSS1500	N_Shore	37.8 ± 5.3	40.7 ± 4.2	-3.0	0.00315857	1	*
cg23441090	C1orf86;C1orf86;LOC100128003	Body;TSS1500;TSS1500	Island	3.1 ± 0.5	3.6 ± 0.4	-0.5	0.00315857	1	*
cg24258347	SPON1	TSS200	N_Shore	83.2 ± 4.0	85.8 ± 2.0	-2.6	0.00315857	1	*
cg24499839	TSNAX-DISC1;DISC1;DISC1;DISC1;DISC1;TSNAX-DISC1;DISC1;DISC1;TSNAX-DISC1;DISC1;TSNAX-DISC1;DISC1;DISC1;TSNAX-DISC1;DISC1;DISC1;DISC1;DISC1;DISC1;DISC1;DISC1;DISC1;DISC1;TSNAX-DISC1;TSNAX-DISC1;DISC1;DISC1;DISC1;TSNAX-DISC1;DISC1;DISC1	Body;TSS1500;TSS1500;TSS1500;TSS1500;Body;TSS1500;TSS1500;Body;TSS1500;Body;TSS1500;TSS1500;Body;TSS1500;TSS1500;TSS1500;TSS1500;TSS1500;TSS1500;TSS1500;TSS1500;TSS1500;Body;Body;TSS1500;TSS1500;TSS1500;Body;TSS1500;TSS1500	N_Shore	10.9 ± 2.2	11.9 ± 1.6	-1.0	0.00315857	1	*
cg24795867	WNT5B;WNT5B	Body;Body	N_Shelf	84.1 ± 2.1	85.6 ± 1.4	-1.5	0.00315857	1	*
cg27093871				43.4 ± 2.5	45.1 ± 2.1	-1.7	0.00315857	1	*
cg00957580	NDRG2;NDRG2;NDRG2;NDRG2;NDRG2;NDRG2;NDRG2;NDRG2	3'UTR;3'UTR;3'UTR;3'UTR;3'UTR;3'UTR;3'UTR;3'UTR		67.5 ± 3.7	69.9 ± 4.2	-2.3	0.00315857	1	*
cg03486976				83.0 ± 1.9	84.1 ± 1.8	-1.1	0.00315857	1	*
cg05032913	GDPD5	TSS1500	Island	3.8 ± 0.6	4.4 ± 0.5	-0.5	0.00315857	1	*
cg05524458	ANKRD33B	Body	S_Shore	74.4 ± 3.8	77.3 ± 3.3	-2.9	0.00315857	1	*
cg12044213	CCHCR1;TCF19;CCHCR1;TCF19;CCHCR1	Body;TSS1500;Body;TSS1500;5'UTR	N_Shore	64.4 ± 3.1	67.0 ± 3.4	-2.6	0.00315857	1	*
cg19323289	NAV2	Body		73.3 ± 5.7	76.8 ± 3.9	-3.5	0.00315857	1	*
cg20267005	TYROBP;TYROBP	TSS1500;TSS1500		76.4 ± 5.8	79.3 ± 4.1	-2.9	0.00315857	1	*
cg25217313	NUSAP1;OIP5;OIP5;NUSAP1;NUSAP1	TSS200;5'UTR;1stExon;TSS200;TSS200	Island	7.9 ± 0.7	8.7 ± 1.2	-0.8	0.00315857	1	*
cg00070242			Island	14.7 ± 2.1	13.1 ± 2.3	1.6	0.00384521	1	*
cg06131939	C20orf135	1stExon	Island	79.0 ± 2.2	76.2 ± 3.5	2.7	0.00384521	1	*
cg06520450	TP63;TP63;TP63;TP63;TP63;TP63	TSS200;Body;TSS200;TSS200;Body;Body		84.9 ± 2.9	82.7 ± 2.2	2.2	0.00384521	1	*
cg07672479	DYNC1H1	1stExon	Island	2.5 ± 0.3	2.3 ± 0.3	0.2	0.00384521	1	*
cg10778862	PICK1;PICK1;PICK1	TSS200;TSS200;TSS200	N_Shore	11.8 ± 2.8	10.5 ± 2.2	1.4	0.00384521	1	*
cg16522250	CNTN6	Body		60.7 ± 5.5	56.1 ± 5.5	4.7	0.00384521	1	*
cg16555896	MORN1	Body	Island	81.0 ± 2.0	79.4 ± 2.6	1.6	0.00384521	1	*
cg22448601	DNPEP	TSS1500	S_Shore	6.0 ± 1.2	5.2 ± 1.2	0.9	0.00384521	1	*
cg00152411	INTS2;INTS2	TSS1500;TSS1500	S_Shore	89.2 ± 2.3	87.8 ± 2.5	1.3	0.00384521	1	*
cg02246063	JPH3	Body	N_Shore	73.9 ± 3.4	71.4 ± 2.5	2.4	0.00384521	1	*
cg02705762				79.1 ± 3.1	76.0 ± 2.9	3.1	0.00384521	1	*
cg03273025	LIG1	TSS1500	Island	16.6 ± 1.7	15.3 ± 1.6	1.3	0.00384521	1	*
cg07059783	CACNA1H;CACNA1H	Body;Body	N_Shelf	83.8 ± 2.3	82.0 ± 2.2	1.8	0.00384521	1	*
cg10437806	C12orf39	Body	Island	4.3 ± 0.6	3.9 ± 0.4	0.4	0.00384521	1	*
cg10667201	COG6;COG6;COG6	Body;Body;Body	Island	6.0 ± 1.2	5.4 ± 1.1	0.5	0.00384521	1	*
cg11461302	BAIAP2L2	TSS1500		74.1 ± 3.0	70.3 ± 3.8	3.8	0.00384521	1	*
cg12470218	FAF1	Body		82.9 ± 3.4	80.8 ± 2.3	2.1	0.00384521	1	*
cg12912737	REM1	TSS200	Island	7.6 ± 1.4	6.5 ± 0.9	1.1	0.00384521	1	*
cg15951557	GFRA3	TSS200	S_Shore	12.1 ± 1.5	11.0 ± 1.3	1.0	0.00384521	1	*
cg18778608	MRPL54;APBA3	TSS1500;TSS200	Island	4.2 ± 0.5	3.8 ± 0.5	0.3	0.00384521	1	*
cg22409775	IWS1;IWS1	1stExon;5'UTR	Island	4.0 ± 0.6	3.7 ± 0.5	0.3	0.00384521	1	*
cg24704635	ZNF787	Body	N_Shelf	87.9 ± 1.3	86.6 ± 1.8	1.3	0.00384521	1	*
cg26197836	PLP1;PLP1;PLP1	3'UTR;3'UTR;3'UTR		84.1 ± 2.1	83.0 ± 2.1	1.2	0.00384521	1	*
cg26433722			Island	2.9 ± 0.3	2.7 ± 0.3	0.2	0.00384521	1	*
cg26557744				84.8 ± 1.5	83.4 ± 2.4	1.4	0.00384521	1	*
cg00239685	TTC21A;TTC21A;GORASP1	TSS1500;TSS1500;Body	N_Shore	12.5 ± 3.6	11.5 ± 3.2	1.0	0.00384521	1
cg00314923			Island	12.1 ± 1.0	11.0 ± 1.1	1.1	0.00384521	1
cg01490663				85.3 ± 2.3	83.1 ± 2.1	2.2	0.00384521	1
cg07152177	C1orf198;C1orf198	5'UTR;TSS1500	Island	3.2 ± 0.4	2.7 ± 0.5	0.5	0.00384521	1
cg07916022	GPR39;LYPD1;LYPD1	Body;3'UTR;3'UTR	Island	71.2 ± 7.5	65.8 ± 7.1	5.4	0.00384521	1
cg09163412			Island	87.5 ± 1.7	86.2 ± 2.6	1.3	0.00384521	1
cg09188016	XPOT;XPOT	1stExon;5'UTR	Island	5.4 ± 0.7	4.9 ± 0.6	0.5	0.00384521	1
cg09265529	ZNF470	TSS200	Island	3.7 ± 0.5	3.3 ± 0.4	0.4	0.00384521	1
cg11759378	DPPA2	TSS200		84.1 ± 2.4	82.2 ± 2.6	1.9	0.00384521	1
cg12094129	PELI1	5'UTR		62.9 ± 5.2	58.3 ± 5.9	4.6	0.00384521	1
cg13497696	RRP7A	TSS200	Island	4.9 ± 5.9	3.8 ± 3.7	1.0	0.00384521	1
cg14238625	KIR2DL4;KIR2DL4;KIR2DL4	Body;Body;3'UTR		48.6 ± 4.6	44.4 ± 4.3	4.2	0.00384521	1
cg24805411	CCDC106	TSS200	N_Shore	18.5 ± 4.0	16.0 ± 3.8	2.5	0.00384521	1
cg26172504	KLK7;KLK7	TSS1500;TSS1500		25.9 ± 4.2	22.2 ± 2.8	3.7	0.00384521	1
cg26843783			N_Shore	54.7 ± 5.7	51.2 ± 6.9	3.5	0.00384521	1
cg04926347	ZNF7	TSS200	Island	6.2 ± 0.7	5.7 ± 0.7	0.5	0.00384521	1
cg07129852	MSRA;MSRA;MSRA	Body;Body;Body	Island	9.6 ± 2.1	7.9 ± 1.3	1.7	0.00384521	1
cg15545468				83.3 ± 2.7	81.1 ± 3.1	2.2	0.00384521	1
cg00755546	NBL1;NBL1	Body;5'UTR	Island	11.2 ± 4.4	12.7 ± 3.5	-1.5	0.00384521	1
cg03711802	ANKRD44	Body	S_Shore	81.9 ± 1.9	83.2 ± 1.7	-1.3	0.00384521	1
cg05018821	SULT2B1	Body	Island	13.9 ± 2.9	15.3 ± 2.9	-1.4	0.00384521	1
cg06583921				78.3 ± 5.1	81.4 ± 2.8	-3.1	0.00384521	1
cg07111719	CD81	TSS1500	N_Shore	84.5 ± 2.1	86.3 ± 2.1	-1.9	0.00384521	1
cg07228905			S_Shelf	84.8 ± 1.7	86.6 ± 2.6	-1.8	0.00384521	1
cg22683041			S_Shelf	75.5 ± 3.8	77.1 ± 3.6	-1.7	0.00384521	1
cg23473374	FUT8;FUT8;FUT8;FUT8	Body;Body;5'UTR;Body		70.9 ± 6.2	74.7 ± 5.4	-3.8	0.00384521	1
cg25317746	NOTCH4	TSS200		59.6 ± 3.3	62.0 ± 3.0	-2.5	0.00384521	1
cg01287600	CCT4	TSS200	Island	3.5 ± 0.5	3.8 ± 0.4	-0.3	0.00384521	1
cg01719529	RNF5P1;RNF5;AGPAT1;AGPAT1	TSS1500;TSS1500;TSS1500;5'UTR		9.5 ± 1.3	10.5 ± 1.4	-1.0	0.00384521	1
cg01923999	FAM84B	3'UTR	Island	22.2 ± 6.6	25.1 ± 5.4	-3.0	0.00384521	1
cg01958928	TPD52;TPD52	Body;Body	N_Shore	86.3 ± 1.7	87.5 ± 1.3	-1.2	0.00384521	1
cg02382221	ARHGAP24	Body		89.0 ± 2.6	90.7 ± 1.7	-1.6	0.00384521	1
cg02611183	SEMA5A	Body		79.9 ± 3.2	81.9 ± 2.2	-2.0	0.00384521	1
cg02755131	CDH13	Body		84.5 ± 2.3	86.4 ± 1.2	-1.9	0.00384521	1
cg02829845				85.2 ± 4.3	88.0 ± 2.3	-2.8	0.00384521	1
cg04208928	LIN9	TSS1500	S_Shore	69.6 ± 3.7	72.2 ± 4.2	-2.6	0.00384521	1
cg05393828			N_Shelf	65.9 ± 3.5	69.7 ± 4.2	-3.8	0.00384521	1
cg06008378	PDLIM7;PDLIM7;PDLIM7	TSS1500;TSS1500;TSS1500	S_Shore	41.4 ± 3.9	43.7 ± 2.9	-2.2	0.00384521	1
cg06419562	PRKCB;PRKCB	Body;Body		76.2 ± 2.9	77.9 ± 2.3	-1.7	0.00384521	1
cg08517826	CLASP2	TSS200	S_Shore	14.6 ± 2.0	16.4 ± 2.0	-1.7	0.00384521	1
cg09807746	SKI	Body	N_Shelf	78.1 ± 2.0	79.7 ± 2.5	-1.6	0.00384521	1
cg09958559	CBFB;CBFB	Body;Body	Island	7.8 ± 1.4	10.0 ± 2.8	-2.2	0.00384521	1
cg10209886	BRUNOL4;BRUNOL4;BRUNOL4;BRUNOL4	3'UTR;3'UTR;3'UTR;3'UTR	Island	35.0 ± 3.5	36.8 ± 3.3	-1.8	0.00384521	1
cg10468373	FKBP2;FKBP2;FKBP2	Body;Body;Body	Island	16.6 ± 5.1	18.7 ± 5.1	-2.1	0.00384521	1
cg13932450	LOC100132354	Body		88.6 ± 1.4	89.7 ± 1.4	-1.1	0.00384521	1
cg15017226			N_Shelf	85.4 ± 3.0	87.1 ± 2.3	-1.7	0.00384521	1
cg16299747	C10orf82	TSS1500	S_Shore	42.8 ± 5.9	45.7 ± 5.0	-3.0	0.00384521	1
cg16564271	MCF2	5'UTR		78.0 ± 5.4	80.4 ± 4.8	-2.3	0.00384521	1
cg17261040	AIG1	TSS200	S_Shore	5.9 ± 0.8	6.6 ± 0.6	-0.7	0.00384521	1
cg17813225				76.0 ± 2.4	78.0 ± 2.9	-2.0	0.00384521	1
cg18575809	FLJ10357	Body	S_Shore	45.2 ± 7.4	50.0 ± 6.4	-4.8	0.00384521	1
cg19343014				77.2 ± 4.7	79.0 ± 3.6	-1.9	0.00384521	1
cg20604957	UHRF1;UHRF1	Body;Body	N_Shore	81.3 ± 3.5	83.4 ± 3.2	-2.0	0.00384521	1
cg20851325	AVPR2;AVPR2;AVPR2	TSS1500;TSS1500;Body		49.9 ± 4.5	51.7 ± 3.7	-1.7	0.00384521	1
cg21319693	PRDX1;PRDX1;PRDX1;PRDX1;PRDX1	1stExon;5'UTR;5'UTR;1stExon;5'UTR	Island	5.9 ± 0.9	6.9 ± 0.6	-1.0	0.00384521	1
cg22508615	KIF11	TSS1500	N_Shore	15.8 ± 3.6	18.6 ± 4.9	-2.7	0.00384521	1
cg24176566	ATP2A2;ATP2A2;ATP2A2	TSS1500;TSS1500;TSS1500	Island	5.5 ± 0.5	6.2 ± 1.1	-0.7	0.00384521	1
cg24837256	IFFO2	TSS1500	S_Shore	69.0 ± 4.3	70.9 ± 4.3	-1.8	0.00384521	1
cg25028542	ANLN;KIAA0895	TSS1500;Body	N_Shore	27.2 ± 4.4	29.8 ± 5.1	-2.5	0.00384521	1
cg25882682			N_Shelf	72.1 ± 3.2	75.0 ± 2.1	-2.9	0.00384521	1
cg26241893				85.3 ± 3.1	87.4 ± 2.2	-2.1	0.00384521	1
cg27224881	FMN1	Body		83.0 ± 2.4	85.4 ± 1.9	-2.5	0.00384521	1
cg00083937	MAPK8IP2	Body	S_Shore	54.4 ± 4.3	56.7 ± 4.4	-2.3	0.00384521	1	*
cg00783006	FLJ41350	Body	N_Shore	75.9 ± 5.4	79.5 ± 3.8	-3.6	0.00384521	1	*
cg00864075				87.6 ± 1.7	88.8 ± 1.2	-1.3	0.00384521	1	*
cg01220923			N_Shore	66.6 ± 5.5	69.5 ± 4.2	-2.9	0.00384521	1	*
cg01254739	BAT5	TSS200	Island	3.8 ± 0.5	4.2 ± 0.4	-0.4	0.00384521	1	*
cg02255107	OXNAD1	3'UTR		90.7 ± 1.0	91.6 ± 1.1	-1.0	0.00384521	1	*
cg03947384				63.2 ± 5.0	67.7 ± 4.0	-4.5	0.00384521	1	*
cg04755561	PKMYT1;PKMYT1	Body;Body	N_Shore	68.2 ± 3.8	70.2 ± 3.5	-2.0	0.00384521	1	*
cg04813876	PDGFD;PDGFD	Body;Body		87.8 ± 1.7	89.4 ± 1.3	-1.5	0.00384521	1	*
cg05907939	PVT1	Body		77.5 ± 2.9	80.5 ± 2.9	-3.0	0.00384521	1	*
cg06040872	CCL18	Body		85.0 ± 1.9	86.5 ± 1.2	-1.6	0.00384521	1	*
cg06895005				80.2 ± 3.7	82.4 ± 2.8	-2.2	0.00384521	1	*
cg07238747	DUSP18;DUSP18	1stExon;5'UTR	Island	3.5 ± 0.5	3.9 ± 0.6	-0.5	0.00384521	1	*
cg07381391			S_Shore	78.2 ± 6.0	80.8 ± 1.8	-2.6	0.00384521	1	*
cg07718349				73.3 ± 2.8	75.9 ± 3.9	-2.6	0.00384521	1	*
cg07766916			S_Shore	84.0 ± 1.5	85.6 ± 1.9	-1.6	0.00384521	1	*
cg08199021	CCDC77;CCDC77;CCDC77;CCDC77	Body;Body;Body;Body		85.1 ± 4.3	88.5 ± 2.7	-3.3	0.00384521	1	*
cg08574632				77.8 ± 3.2	79.8 ± 2.3	-2.0	0.00384521	1	*
cg08798307				75.9 ± 3.5	77.6 ± 3.7	-1.8	0.00384521	1	*
cg09121269	PNMA1	TSS1500	S_Shore	13.7 ± 3.4	15.5 ± 3.1	-1.8	0.00384521	1	*
cg09166990	ZNF25	TSS1500	Island	2.9 ± 0.3	3.2 ± 0.3	-0.3	0.00384521	1	*
cg09571466	APLP2;APLP2;APLP2;APLP2;APLP2;APLP2	TSS200;TSS200;TSS200;TSS200;TSS200;TSS200	Island	5.3 ± 0.6	6.0 ± 0.9	-0.8	0.00384521	1	*
cg10175334			Island	24.2 ± 3.1	27.0 ± 3.7	-2.7	0.00384521	1	*
cg10266648				85.1 ± 2.4	87.0 ± 1.6	-1.9	0.00384521	1	*
cg11520509	MRC2	TSS200	Island	23.5 ± 3.3	26.0 ± 2.7	-2.5	0.00384521	1	*
cg11720950				4.9 ± 0.8	5.5 ± 0.7	-0.6	0.00384521	1	*
cg11816360	C1GALT1C1;C1GALT1C1	5'UTR;5'UTR	N_Shore	29.0 ± 12.0	32.1 ± 14.2	-3.1	0.00384521	1	*
cg12571005	STRADB;TRAK2	TSS200;TSS200	Island	3.1 ± 0.4	3.4 ± 0.3	-0.3	0.00384521	1	*
cg12950231			S_Shelf	76.6 ± 5.3	80.4 ± 2.9	-3.8	0.00384521	1	*
cg13140770	PLSCR4;PLSCR4;PLSCR4;PLSCR4	TSS200;5'UTR;5'UTR;5'UTR	Island	10.1 ± 1.0	11.0 ± 1.4	-0.9	0.00384521	1	*
cg13319014	FBXO9;FBXO9;FBXO9	TSS1500;1stExon;5'UTR	N_Shore	7.3 ± 0.6	7.9 ± 0.8	-0.6	0.00384521	1	*
cg13566088			N_Shelf	86.8 ± 2.2	88.5 ± 1.3	-1.6	0.00384521	1	*
cg13773898			N_Shore	8.6 ± 1.3	10.0 ± 2.2	-1.4	0.00384521	1	*
cg13950558	BLOC1S3	3'UTR	S_Shore	71.6 ± 3.6	73.3 ± 3.6	-1.7	0.00384521	1	*
cg13955603			N_Shore	61.0 ± 3.9	64.3 ± 4.5	-3.3	0.00384521	1	*
cg14460768	RBMS1;RBMS1	Body;Body		81.8 ± 4.5	84.1 ± 3.3	-2.3	0.00384521	1	*
cg14476358	GPR144	Body	N_Shelf	43.0 ± 3.3	44.9 ± 3.0	-1.9	0.00384521	1	*
cg16729631				88.5 ± 2.0	90.3 ± 1.8	-1.8	0.00384521	1	*
cg17476910			N_Shore	48.7 ± 4.7	52.0 ± 5.6	-3.3	0.00384521	1	*
cg17831900	PHIP	TSS200	Island	3.6 ± 0.5	4.0 ± 0.5	-0.4	0.00384521	1	*
cg18651026	COL11A2;COL11A2;COL11A2	Body;Body;Body		71.7 ± 5.2	75.3 ± 3.7	-3.6	0.00384521	1	*
cg18827893	DCAF8L2;DCAF8L2	5'UTR;1stExon		64.0 ± 9.0	67.8 ± 8.4	-3.8	0.00384521	1	*
cg18919323	FAM109A	5'UTR	S_Shore	89.7 ± 1.7	90.9 ± 1.9	-1.1	0.00384521	1	*
cg19098785	CDK18;CDK18;CDK18	5'UTR;5'UTR;5'UTR		84.6 ± 2.6	86.4 ± 2.3	-1.9	0.00384521	1	*
cg19237600	AZGP1	3'UTR		80.5 ± 3.4	82.1 ± 3.0	-1.6	0.00384521	1	*
cg19253643			Island	35.9 ± 11.7	38.2 ± 10.6	-2.3	0.00384521	1	*
cg19268720	PTPRJ;PTPRJ	Body;Body		62.2 ± 4.0	65.5 ± 4.5	-3.2	0.00384521	1	*
cg20258090	C7orf55	TSS200	Island	13.8 ± 1.8	15.2 ± 1.5	-1.4	0.00384521	1	*
cg20363347	MYEOV	TSS200		39.5 ± 5.8	42.7 ± 4.9	-3.2	0.00384521	1	*
cg20643871	ISL2	Body	N_Shore	17.6 ± 2.3	19.5 ± 2.5	-1.9	0.00384521	1	*
cg20762586	KRT16;KRT16	1stExon;5'UTR		74.7 ± 2.8	76.8 ± 2.3	-2.1	0.00384521	1	*
cg21619325	OSR1	TSS1500	N_Shore	51.3 ± 5.3	54.5 ± 5.2	-3.2	0.00384521	1	*
cg22664152			N_Shelf	88.3 ± 1.9	90.0 ± 1.5	-1.7	0.00384521	1	*
cg23068989	UBE2U	Body		83.7 ± 2.3	85.8 ± 1.8	-2.0	0.00384521	1	*
cg23147362	RASSF1;RASSF1;RASSF1;RASSF1	TSS1500;Body;Body;5'UTR	Island	10.3 ± 1.4	11.6 ± 1.5	-1.3	0.00384521	1	*
cg23158699	UROC1;UROC1	Body;Body		95.0 ± 1.1	95.7 ± 1.3	-0.8	0.00384521	1	*
cg23699879	ALDH1A2;ALDH1A2	TSS1500;TSS1500	S_Shore	21.5 ± 4.2	24.6 ± 4.2	-3.1	0.00384521	1	*
cg23902076	ASAP2;ASAP2	Body;Body		87.8 ± 1.5	89.4 ± 1.4	-1.6	0.00384521	1	*
cg24864831	ZNF774	Body		87.3 ± 1.9	89.1 ± 1.7	-1.8	0.00384521	1	*
cg24892433				83.1 ± 3.0	85.4 ± 1.5	-2.2	0.00384521	1	*
cg24923226			S_Shore	21.2 ± 18.6	22.8 ± 18.1	-1.5	0.00384521	1	*
cg25002318	TRPV1;TRPV1;TRPV1;TRPV1	Body;Body;Body;Body	N_Shelf	85.4 ± 2.5	87.9 ± 2.3	-2.5	0.00384521	1	*
cg25819026	SPTBN4;SPTBN4	Body;Body	Island	57.1 ± 7.6	61.3 ± 4.5	-4.2	0.00384521	1	*
cg26874542	FGF18	Body	S_Shelf	68.1 ± 3.4	70.6 ± 3.7	-2.5	0.00384521	1	*
cg27034568				76.6 ± 4.4	78.9 ± 3.3	-2.3	0.00384521	1	*
cg27197504	KLHL24	TSS1500	N_Shore	11.6 ± 1.4	12.6 ± 1.2	-1.1	0.00384521	1	*
cg00419604			N_Shore	53.3 ± 7.5	58.1 ± 5.9	-4.8	0.00384521	1	*
cg00754836	MRPS11;MRPS11	Body;Body	S_Shelf	74.9 ± 3.5	77.6 ± 3.3	-2.7	0.00384521	1	*
cg00820131	STARD8;STARD8;STARD8	TSS1500;5'UTR;Body	N_Shore	81.7 ± 3.3	83.4 ± 2.2	-1.8	0.00384521	1	*
cg03287469	RAD18	TSS1500	S_Shore	88.2 ± 2.3	90.3 ± 1.4	-2.0	0.00384521	1	*
cg03576636	SCAMP4	Body	Island	94.9 ± 1.3	95.8 ± 0.7	-0.8	0.00384521	1	*
cg04309849			Island	41.9 ± 2.8	43.3 ± 3.0	-1.3	0.00384521	1	*
cg05571619				82.1 ± 1.8	83.7 ± 1.9	-1.7	0.00384521	1	*
cg05614072				62.9 ± 14.2	68.5 ± 11.6	-5.7	0.00384521	1	*
cg05856036	SYNGAP1	Body	S_Shore	66.4 ± 2.8	68.5 ± 2.2	-2.1	0.00384521	1	*
cg07705639	MRPS14	TSS1500	S_Shore	30.0 ± 3.4	34.4 ± 6.8	-4.5	0.00384521	1	*
cg07880715	RB1	Body	S_Shore	69.1 ± 3.9	73.1 ± 4.3	-4.0	0.00384521	1	*
cg09419005	C17orf62;C17orf62;C17orf62	5'UTR;5'UTR;5'UTR	N_Shore	51.8 ± 7.7	55.4 ± 3.7	-3.7	0.00384521	1	*
cg09906680	DSCAML1	Body	N_Shore	83.5 ± 2.9	84.9 ± 2.5	-1.4	0.00384521	1	*
cg12194929	NKAIN3	Body		74.6 ± 5.9	77.2 ± 5.5	-2.6	0.00384521	1	*
cg12254648	MYL9;MYL9	TSS1500;TSS1500	N_Shore	82.7 ± 3.1	84.5 ± 2.2	-1.8	0.00384521	1	*
cg13487284				52.6 ± 1.6	53.7 ± 2.3	-1.1	0.00384521	1	*
cg13616215	EXOC4	Body		84.0 ± 3.2	86.1 ± 1.6	-2.1	0.00384521	1	*
cg13619891				89.5 ± 2.8	91.2 ± 2.3	-1.8	0.00384521	1	*
cg13653195			Island	1.9 ± 0.2	2.1 ± 0.3	-0.2	0.00384521	1	*
cg13892474	B3GALTL	Body	Island	5.0 ± 0.8	5.9 ± 1.2	-0.8	0.00384521	1	*
cg14012112	PCDH9;PCDH9	TSS200;TSS200	Island	5.8 ± 0.9	6.4 ± 1.0	-0.5	0.00384521	1	*
cg17143462	C22orf33;C22orf33	Body;5'UTR		80.8 ± 2.8	83.2 ± 2.3	-2.4	0.00384521	1	*
cg17248495	LMNB1	Body	S_Shore	20.8 ± 4.0	23.2 ± 3.3	-2.4	0.00384521	1	*
cg18056600	ZMYND15;CXCL16;CXCL16;ZMYND15	TSS1500;Body;Body;TSS1500	Island	37.2 ± 9.5	42.7 ± 7.4	-5.5	0.00384521	1	*
cg18111223	CLIC1	Body	S_Shelf	80.4 ± 1.9	81.8 ± 1.5	-1.4	0.00384521	1	*
cg18190417				80.2 ± 3.4	82.7 ± 2.7	-2.5	0.00384521	1	*
cg24907011			N_Shore	72.1 ± 2.0	74.5 ± 2.3	-2.4	0.00384521	1	*
cg26682955	ITPR3	Body	S_Shelf	93.9 ± 0.9	94.6 ± 1.2	-0.7	0.00384521	1	*
cg02631462	LYPD5	TSS200	Island	11.7 ± 4.3	9.7 ± 2.5	2.0	0.00463867	1	*
cg03370106	VGLL4;VGLL4;VGLL4;VGLL4	Body;Body;1stExon;5'UTR		9.8 ± 1.9	8.7 ± 1.0	1.1	0.00463867	1	*
cg04140932			N_Shore	78.7 ± 3.7	76.5 ± 3.1	2.2	0.00463867	1	*
cg07139928	P4HB	TSS1500	S_Shore	4.5 ± 0.6	3.9 ± 0.4	0.6	0.00463867	1	*
cg07512790	C14orf45	Body	S_Shelf	59.8 ± 2.6	58.6 ± 2.8	1.2	0.00463867	1	*
cg07576517	SDCCAG8;CEP170;CEP170;CEP170	TSS200;TSS1500;TSS1500;TSS1500	S_Shore	8.1 ± 1.9	7.0 ± 1.4	1.1	0.00463867	1	*
cg11304315	RPL34;LOC285456;RPL34	TSS200;Body;TSS200		7.8 ± 1.6	6.8 ± 1.6	1.0	0.00463867	1	*
cg15128470	LIAS;RPL9;LIAS;RPL9	TSS1500;5'UTR;TSS1500;TSS200	Island	3.2 ± 0.4	2.9 ± 0.3	0.3	0.00463867	1	*
cg22956956	TFRC;TFRC	TSS1500;TSS1500	S_Shore	8.6 ± 1.4	7.9 ± 1.2	0.7	0.00463867	1	*
cg25731807	TMEM171;TMEM171	TSS1500;TSS1500	Island	15.5 ± 2.1	14.0 ± 1.6	1.5	0.00463867	1	*
cg27394900			Island	6.3 ± 0.7	5.6 ± 0.5	0.7	0.00463867	1	*
cg03473294	TASP1	TSS200	Island	9.0 ± 1.4	8.1 ± 0.8	0.9	0.00463867	1	*
cg04092033	C21orf59	TSS1500	S_Shore	31.8 ± 4.6	29.7 ± 4.5	2.1	0.00463867	1	*
cg05295015			Island	3.3 ± 0.4	3.1 ± 0.4	0.2	0.00463867	1	*
cg06406893				89.0 ± 2.0	87.0 ± 2.1	2.1	0.00463867	1	*
cg08027110	PTGES3	TSS200	Island	2.9 ± 0.5	2.6 ± 0.4	0.3	0.00463867	1	*
cg08478709			Island	4.4 ± 0.9	3.6 ± 0.6	0.8	0.00463867	1	*
cg08857144	ADD2;ADD2;ADD2;ADD2;ADD2	TSS200;TSS200;TSS200;TSS200;TSS200	Island	4.2 ± 0.5	3.7 ± 0.4	0.5	0.00463867	1	*
cg09654796			N_Shelf	39.3 ± 5.4	35.4 ± 6.4	3.9	0.00463867	1	*
cg11060393	ATP9A	Body	N_Shelf	89.0 ± 1.2	87.4 ± 1.4	1.6	0.00463867	1	*
cg11654148	YDJC	TSS200	Island	9.2 ± 4.5	7.5 ± 1.3	1.7	0.00463867	1	*
cg11962947	SLC12A7	TSS200	Island	6.3 ± 1.3	5.6 ± 0.6	0.8	0.00463867	1	*
cg12071888			S_Shelf	15.9 ± 2.0	14.3 ± 2.3	1.6	0.00463867	1	*
cg12272488	C3P1	TSS200		54.2 ± 6.9	49.1 ± 6.3	5.1	0.00463867	1	*
cg13611173	NAA30;NAA30	5'UTR;1stExon	Island	3.9 ± 0.9	3.4 ± 0.8	0.5	0.00463867	1	*
cg14929116	RPSA;RPSA;SNORA62	Body;Body;TSS1500	S_Shelf	80.1 ± 3.6	77.1 ± 3.9	3.0	0.00463867	1	*
cg14952089	MARCH3	TSS200	Island	3.7 ± 0.6	3.3 ± 0.5	0.5	0.00463867	1	*
cg16426537	PTPN5;PTPN5;PTPN5	TSS200;TSS200;TSS200	Island	4.5 ± 1.1	3.8 ± 0.5	0.7	0.00463867	1	*
cg18770076	C6orf176;C6orf176	Body;Body	Island	90.8 ± 1.1	89.0 ± 2.1	1.9	0.00463867	1	*
cg20567227	ATP8A1;ATP8A1	Body;Body		83.6 ± 2.2	81.5 ± 2.5	2.1	0.00463867	1	*
cg21180513	BCOR;BCOR;BCOR;BCOR	5'UTR;5'UTR;5'UTR;5'UTR	N_Shelf	52.4 ± 9.7	49.2 ± 7.8	3.1	0.00463867	1	*
cg21585045			Island	83.2 ± 1.7	81.8 ± 2.2	1.4	0.00463867	1	*
cg22431861			Island	4.8 ± 0.4	4.5 ± 0.4	0.3	0.00463867	1	*
cg25227755			N_Shelf	86.1 ± 2.2	84.2 ± 2.8	1.9	0.00463867	1	*
cg00471142	LRFN1	TSS1500	S_Shore	88.1 ± 1.5	86.3 ± 2.7	1.8	0.00463867	1
cg02325679	SCAND1;SCAND1;SCAND1	5'UTR;1stExon;5'UTR	Island	4.0 ± 0.5	3.5 ± 0.5	0.5	0.00463867	1
cg03347722	NFIX	Body	N_Shore	32.9 ± 5.7	28.7 ± 4.1	4.1	0.00463867	1
cg07750706	PLAGL1;PLAGL1	5'UTR;5'UTR	Island	3.7 ± 0.4	3.4 ± 0.3	0.3	0.00463867	1
cg10230711	PCCA;PCCA	Body;Body	S_Shore	13.3 ± 1.7	11.9 ± 1.5	1.4	0.00463867	1
cg10538030	PHF12;PHF12	Body;Body	Island	3.3 ± 0.3	3.0 ± 0.3	0.2	0.00463867	1
cg12663656	CCDC64;CCDC64	1stExon;5'UTR	Island	11.1 ± 3.4	8.8 ± 2.6	2.3	0.00463867	1
cg15991471	HRK;HRK	1stExon;5'UTR	Island	6.7 ± 1.3	5.7 ± 0.7	1.0	0.00463867	1
cg16666964	C20orf95	Body	Island	9.6 ± 1.3	8.8 ± 1.1	0.8	0.00463867	1
cg17164520	CGB1;SNAR-G1	TSS200;TSS200		58.8 ± 3.5	57.2 ± 3.8	1.6	0.00463867	1
cg18304704	MAST3	Body	S_Shore	15.2 ± 2.1	14.0 ± 1.8	1.2	0.00463867	1
cg20327444	COL4A1;COL4A2;COL4A2	TSS200;5'UTR;1stExon	Island	4.1 ± 1.3	3.5 ± 0.8	0.6	0.00463867	1
cg22565623				72.1 ± 6.7	68.0 ± 5.7	4.2	0.00463867	1
cg23793040			Island	12.1 ± 2.1	11.2 ± 1.9	0.8	0.00463867	1
cg25105066	AUTS2;AUTS2	Body;Body	Island	3.9 ± 1.3	3.0 ± 0.4	0.9	0.00463867	1
cg25651984	MAGEC1	TSS200		78.4 ± 5.4	75.5 ± 5.6	2.9	0.00463867	1
cg26030610	MAGI3;MAGI3	1stExon;1stExon	Island	3.4 ± 0.6	3.0 ± 0.6	0.4	0.00463867	1
cg27544375	MRPL32;PSMA2	TSS200;TSS200	Island	5.5 ± 0.9	5.2 ± 0.9	0.3	0.00463867	1
cg01085224	ADAMTS16	TSS1500	Island	16.8 ± 3.0	15.3 ± 3.3	1.6	0.00463867	1
cg01292793				22.7 ± 5.4	18.8 ± 3.4	3.9	0.00463867	1
cg14694234	TCEAL4;TCEAL4;TCEAL4;TCEAL4	TSS1500;TSS1500;TSS1500;TSS1500	N_Shore	76.6 ± 5.1	72.4 ± 6.6	4.2	0.00463867	1
cg19240319			Island	40.4 ± 11.2	38.2 ± 11.7	2.3	0.00463867	1
cg19747876	LOC100130581;LOC100130581	TSS1500;TSS1500		7.4 ± 1.0	6.7 ± 0.9	0.6	0.00463867	1
cg20547031	NEUROD6	TSS1500		43.4 ± 4.6	39.6 ± 4.8	3.8	0.00463867	1
cg23448139	ZFP112;ZFP112	TSS1500;TSS1500	S_Shore	13.9 ± 1.8	12.5 ± 1.6	1.4	0.00463867	1
cg26038190	GALR1	Body	Island	11.3 ± 1.6	10.2 ± 1.7	1.1	0.00463867	1
cg26811602	SLC9A7	TSS1500	Island	19.6 ± 18.1	18.0 ± 16.6	1.6	0.00463867	1
cg03033688	HS3ST2	TSS1500	N_Shore	31.2 ± 4.5	34.3 ± 4.3	-3.1	0.00463867	1
cg04256394	ITK	TSS1500		71.4 ± 4.5	74.1 ± 4.2	-2.6	0.00463867	1
cg04304450	BIK	3'UTR		51.5 ± 5.0	53.7 ± 5.7	-2.2	0.00463867	1
cg04565201	MIR759	TSS1500		64.6 ± 5.6	68.0 ± 5.6	-3.5	0.00463867	1
cg04643524	SULT1A2;SULT1A2	TSS1500;TSS1500	N_Shelf	63.2 ± 4.1	64.8 ± 4.1	-1.7	0.00463867	1
cg05934945	ACAD10;ACAD10;BRAP	5'UTR;5'UTR;TSS1500	S_Shore	9.3 ± 1.5	10.5 ± 2.0	-1.1	0.00463867	1
cg09435090	QDPR	TSS200	Island	13.5 ± 1.4	14.9 ± 1.9	-1.4	0.00463867	1
cg11617843	RASGEF1C	5'UTR		84.3 ± 2.6	86.3 ± 2.2	-2.0	0.00463867	1
cg14183927			N_Shore	57.4 ± 15.8	60.9 ± 14.2	-3.5	0.00463867	1
cg18576013	AGPAT3;AGPAT3	3'UTR;3'UTR	S_Shore	89.6 ± 3.0	91.2 ± 1.4	-1.6	0.00463867	1
cg18680335	CLYBL	3'UTR	Island	20.7 ± 2.2	22.5 ± 3.2	-1.9	0.00463867	1
cg19617948	HM13;HM13;HM13;PSIMCT-1	Body;Body;Body;TSS200	Island	43.1 ± 2.6	45.3 ± 2.8	-2.1	0.00463867	1
cg20017769	CCDC93;CCDC93	1stExon;5'UTR	Island	3.8 ± 0.6	4.2 ± 0.5	-0.5	0.00463867	1
cg25409185	ZNF331;ZNF331	5'UTR;5'UTR	S_Shore	47.5 ± 3.3	49.3 ± 3.5	-1.8	0.00463867	1
cg25577497	RIMBP2	Body	S_Shore	77.1 ± 4.4	80.2 ± 3.4	-3.0	0.00463867	1
cg00018896	PABPC3	1stExon	S_Shore	81.2 ± 3.1	83.1 ± 3.2	-2.0	0.00463867	1
cg00800780			S_Shore	75.9 ± 2.7	77.9 ± 3.0	-2.0	0.00463867	1
cg01551177	SLC25A29	Body	S_Shelf	83.9 ± 1.9	85.4 ± 2.5	-1.5	0.00463867	1
cg03108827	C4orf44;C4orf44	TSS1500;TSS1500	N_Shore	72.6 ± 4.7	74.6 ± 3.6	-2.0	0.00463867	1
cg03707974			S_Shelf	44.6 ± 5.5	47.7 ± 3.1	-3.1	0.00463867	1
cg04563671	SCN2B	3'UTR		85.9 ± 1.5	87.5 ± 1.4	-1.7	0.00463867	1
cg04824673	AGTPBP1	5'UTR	Island	11.2 ± 2.0	12.3 ± 1.6	-1.1	0.00463867	1
cg05694764				85.3 ± 2.5	87.1 ± 1.9	-1.8	0.00463867	1
cg05810886	ADARB2	Body		70.2 ± 3.4	72.1 ± 3.2	-1.9	0.00463867	1
cg06223806	GPR101	TSS200	Island	17.7 ± 12.6	19.4 ± 12.9	-1.7	0.00463867	1
cg06292864	C2orf81;C2orf81	1stExon;5'UTR	N_Shore	68.7 ± 2.5	70.4 ± 1.6	-1.6	0.00463867	1
cg06835404	LMF1	Body		87.0 ± 1.6	88.5 ± 1.2	-1.5	0.00463867	1
cg07747791				69.5 ± 2.4	71.8 ± 2.7	-2.3	0.00463867	1
cg08085917	FBRSL1	Body	Island	97.7 ± 0.2	98.0 ± 0.3	-0.2	0.00463867	1
cg08345189			N_Shelf	78.8 ± 3.2	80.4 ± 3.3	-1.6	0.00463867	1
cg08751265			Island	8.9 ± 1.5	9.8 ± 1.5	-0.9	0.00463867	1
cg09225230	EDARADD;EDARADD	TSS1500;Body	Island	2.8 ± 0.4	3.2 ± 0.4	-0.4	0.00463867	1
cg09895009	LCE3A	TSS1500		34.8 ± 3.9	37.4 ± 5.0	-2.6	0.00463867	1
cg10010533	FAM181B	TSS1500	S_Shore	45.6 ± 3.4	47.7 ± 3.5	-2.0	0.00463867	1
cg10269127	KIAA1549;KIAA1549	Body;Body	Island	95.6 ± 0.6	96.1 ± 0.6	-0.5	0.00463867	1
cg10553028	CMTM8	1stExon	Island	5.2 ± 0.6	5.7 ± 0.6	-0.5	0.00463867	1
cg10796141			Island	15.6 ± 2.1	17.7 ± 3.0	-2.1	0.00463867	1
cg11854871	RBM15	TSS200	Island	11.4 ± 1.0	12.3 ± 1.0	-0.8	0.00463867	1
cg12379307	SMPDL3A	TSS200	N_Shore	74.6 ± 4.5	77.2 ± 3.8	-2.6	0.00463867	1
cg12706964	DST;DST;DST;DST	Body;Body;Body;Body		70.2 ± 7.5	74.5 ± 5.2	-4.3	0.00463867	1
cg13043454	LHCGR	Body	N_Shelf	81.7 ± 2.8	83.7 ± 1.4	-1.9	0.00463867	1
cg13445218	HNRNPA1;HNRPA1L-2;HNRNPA1;CBX5	Body;Body;Body;TSS1500	Island	7.2 ± 0.9	7.8 ± 1.0	-0.5	0.00463867	1
cg14307693				30.0 ± 3.2	33.0 ± 3.3	-3.0	0.00463867	1
cg14938593	MCPH1	Body		86.7 ± 2.2	88.3 ± 1.8	-1.6	0.00463867	1
cg14986395	IP6K1;IP6K1	TSS1500;TSS1500	Island	4.4 ± 0.7	4.9 ± 0.8	-0.5	0.00463867	1
cg15741935				78.1 ± 2.6	80.1 ± 2.1	-2.0	0.00463867	1
cg16479401	COPS4	TSS200		7.4 ± 1.0	8.2 ± 1.2	-0.8	0.00463867	1
cg16520737	C19orf6;C19orf6	TSS1500;TSS1500	Island	7.9 ± 1.4	8.7 ± 1.2	-0.8	0.00463867	1
cg16925970	CENPJ	5'UTR	Island	10.6 ± 1.1	11.4 ± 1.1	-0.9	0.00463867	1
cg17627559	TSPAN32;C11orf21;C11orf21	Body;TSS1500;TSS1500		50.6 ± 5.5	54.0 ± 4.4	-3.4	0.00463867	1
cg19187521			Island	3.1 ± 0.3	3.5 ± 0.3	-0.3	0.00463867	1
cg19377363			Island	48.1 ± 3.4	50.3 ± 2.7	-2.2	0.00463867	1
cg20031717	CYP2C19	Body		58.9 ± 4.5	62.3 ± 4.6	-3.4	0.00463867	1
cg22314699				70.8 ± 2.1	73.2 ± 3.0	-2.4	0.00463867	1
cg23261715			N_Shore	54.1 ± 2.8	55.8 ± 3.2	-1.6	0.00463867	1
cg23353000	LSM12	Body		40.3 ± 4.4	43.5 ± 4.7	-3.2	0.00463867	1
cg24872815	SPRED2	Body		59.9 ± 4.4	62.9 ± 4.9	-3.0	0.00463867	1
cg25958450	ZNF681	TSS200	S_Shore	22.0 ± 20.3	23.7 ± 20.0	-1.6	0.00463867	1
cg26142661	ZMAT1	5'UTR	Island	35.3 ± 19.1	38.8 ± 20.0	-3.5	0.00463867	1
cg26323077	MAML2	Body		70.6 ± 3.1	73.3 ± 2.5	-2.7	0.00463867	1
cg27622017	SOX2OT	Body	S_Shelf	27.0 ± 4.3	30.8 ± 6.0	-3.7	0.00463867	1
cg00119241	KIAA1026;KIAA1026	Body;Body		79.3 ± 5.5	81.3 ± 4.2	-2.0	0.00463867	1	*
cg00291478	RGS10	Body	N_Shore	76.9 ± 5.0	81.1 ± 3.3	-4.2	0.00463867	1	*
cg00416689	NGFRAP1;NGFRAP1;NGFRAP1	TSS1500;5'UTR;5'UTR	Island	12.2 ± 8.7	14.1 ± 10.6	-1.8	0.00463867	1	*
cg00932063	LHPP;LHPP	Body;Body		74.1 ± 3.6	76.5 ± 3.1	-2.3	0.00463867	1	*
cg01114249	ANG;RNASE4	TSS1500;TSS1500	N_Shore	8.8 ± 1.2	9.8 ± 1.6	-1.0	0.00463867	1	*
cg01781417	PARD6G	Body	Island	50.6 ± 4.5	53.5 ± 5.5	-2.9	0.00463867	1	*
cg01805493			S_Shelf	73.7 ± 4.3	77.3 ± 2.5	-3.6	0.00463867	1	*
cg02063165				40.8 ± 4.8	43.1 ± 3.9	-2.3	0.00463867	1	*
cg02976366	OR4K1	TSS1500		77.9 ± 3.5	79.8 ± 3.1	-2.0	0.00463867	1	*
cg03005062				86.5 ± 3.3	88.4 ± 2.7	-1.9	0.00463867	1	*
cg03550233	KRT19	TSS1500	S_Shore	47.9 ± 2.9	49.8 ± 3.0	-1.9	0.00463867	1	*
cg03691958	DRD2;DRD2	5'UTR;5'UTR	Island	5.4 ± 0.7	6.2 ± 0.6	-0.8	0.00463867	1	*
cg04101015	CADM3;CADM3	Body;Body		82.0 ± 4.2	84.6 ± 3.6	-2.6	0.00463867	1	*
cg04222463	RRP7A	TSS1500	S_Shore	88.6 ± 1.8	90.4 ± 1.2	-1.8	0.00463867	1	*
cg05119206	MORN1;LOC100129534	Body;TSS200		87.2 ± 2.0	88.4 ± 1.1	-1.2	0.00463867	1	*
cg06285439	NRP2;NRP2;NRP2;NRP2;NRP2	Body;Body;Body;Body;Body		86.6 ± 1.3	87.7 ± 1.6	-1.1	0.00463867	1	*
cg06323521	CD164L2	TSS1500	S_Shore	82.0 ± 2.8	84.3 ± 2.0	-2.2	0.00463867	1	*
cg06546193				80.1 ± 2.5	82.0 ± 2.5	-1.8	0.00463867	1	*
cg06649165	MAP1S	Body	S_Shore	66.3 ± 4.0	68.2 ± 4.5	-1.8	0.00463867	1	*
cg07572909	SLC16A1;SLC16A1	Body;Body		62.0 ± 3.8	65.7 ± 3.4	-3.7	0.00463867	1	*
cg08168844	C16orf53;MVP;MVP	Body;TSS1500;TSS1500	S_Shelf	78.4 ± 3.8	80.0 ± 2.7	-1.6	0.00463867	1	*
cg08269986	ZMYM4	Body	S_Shore	9.8 ± 1.6	11.4 ± 2.2	-1.6	0.00463867	1	*
cg08460801	RPS24;RPS24;RPS24;RPS24;RPS24;RPS24	TSS200;TSS200;TSS200;TSS200;TSS200;TSS200	N_Shore	16.2 ± 2.7	17.9 ± 2.6	-1.7	0.00463867	1	*
cg09012264	SEPT6;SEPT6;SEPT6;SEPT6	TSS1500;TSS1500;TSS1500;TSS1500	Island	66.5 ± 7.2	70.4 ± 4.7	-3.9	0.00463867	1	*
cg09760081	TCF7L2;TCF7L2;TCF7L2;TCF7L2;TCF7L2;TCF7L2	Body;Body;Body;Body;Body;Body		86.8 ± 1.7	88.1 ± 1.5	-1.2	0.00463867	1	*
cg11497169	ZNF124	Body	N_Shore	76.9 ± 3.5	78.8 ± 2.8	-1.8	0.00463867	1	*
cg12313310	LUZP4	TSS200		80.9 ± 9.9	83.1 ± 8.7	-2.2	0.00463867	1	*
cg12315011				43.9 ± 6.7	47.1 ± 4.8	-3.2	0.00463867	1	*
cg13877930			N_Shore	66.9 ± 2.8	69.3 ± 2.6	-2.3	0.00463867	1	*
cg14069635	ISCA1	TSS1500	S_Shore	6.4 ± 0.6	7.0 ± 1.0	-0.7	0.00463867	1	*
cg14866827	EZH1	3'UTR		83.6 ± 1.6	85.2 ± 1.7	-1.6	0.00463867	1	*
cg15263875	LOC100101938	Body		74.7 ± 1.9	76.2 ± 2.4	-1.6	0.00463867	1	*
cg15345741			Island	16.0 ± 4.1	18.2 ± 4.3	-2.1	0.00463867	1	*
cg16356552			N_Shelf	73.1 ± 2.4	74.8 ± 2.3	-1.8	0.00463867	1	*
cg16484473				65.2 ± 7.2	68.8 ± 5.0	-3.6	0.00463867	1	*
cg16861241	FOXJ1	TSS1500	S_Shore	67.8 ± 4.7	69.8 ± 4.8	-2.0	0.00463867	1	*
cg18118262	PCDHGA4;PCDHGA9;PCDHGA1;PCDHGA11;PCDHGB1;PCDHGB6;PCDHGA11;PCDHGB3;PCDHGB7;PCDHGA6;PCDHGA8;PCDHGA11;PCDHGA10;PCDHGA5;PCDHGB4;PCDHGA3;PCDHGA2;PCDHGA7;PCDHGB2;PCDHGB5	Body;Body;Body;TSS200;Body;Body;TSS200;Body;Body;Body;Body;TSS200;Body;Body;Body;Body;Body;Body;Body;Body	N_Shore	42.6 ± 5.8	47.8 ± 7.0	-5.2	0.00463867	1	*
cg18892132	VAMP8	TSS1500		81.8 ± 2.6	83.4 ± 2.3	-1.6	0.00463867	1	*
cg20570464	HIVEP3;HIVEP3	5'UTR;5'UTR		75.7 ± 4.3	78.5 ± 3.7	-2.7	0.00463867	1	*
cg21413947			S_Shelf	83.9 ± 1.6	85.5 ± 1.9	-1.6	0.00463867	1	*
cg22305574				78.3 ± 2.9	81.5 ± 1.8	-3.2	0.00463867	1	*
cg22380178				62.3 ± 8.2	66.2 ± 6.6	-4.0	0.00463867	1	*
cg22590775	CCDC155	TSS200	Island	45.4 ± 9.9	50.5 ± 11.8	-5.1	0.00463867	1	*
cg22606681	TRIM24;TRIM24	Body;Body	S_Shore	78.3 ± 4.8	82.0 ± 3.5	-3.7	0.00463867	1	*
cg22732603	KCNMA1;KCNMA1;KCNMA1;KCNMA1	Body;Body;Body;Body		84.9 ± 2.4	86.2 ± 1.8	-1.3	0.00463867	1	*
cg23201549	ZFP36L2;LOC100129726	TSS1500;Body	Island	3.2 ± 0.6	3.8 ± 0.7	-0.6	0.00463867	1	*
cg23547759	ILVBL	TSS1500	S_Shore	71.4 ± 3.3	74.4 ± 2.4	-3.1	0.00463867	1	*
cg23741520	BNC1	TSS1500	S_Shore	74.3 ± 5.0	78.0 ± 4.6	-3.7	0.00463867	1	*
cg24055398	NT5C	TSS200	Island	17.2 ± 1.5	18.5 ± 1.6	-1.3	0.00463867	1	*
cg24358047				59.2 ± 2.6	61.1 ± 2.3	-1.9	0.00463867	1	*
cg25073813	SLC22A18AS;SLC22A18;SLC22A18	5'UTR;5'UTR;TSS1500	N_Shore	85.5 ± 2.5	86.9 ± 2.9	-1.4	0.00463867	1	*
cg25782293	PTPRN2;PTPRN2;PTPRN2	Body;Body;Body	S_Shore	78.6 ± 3.2	80.9 ± 2.9	-2.3	0.00463867	1	*
cg27252325	DNAJC22	3'UTR		83.6 ± 3.2	85.8 ± 2.0	-2.2	0.00463867	1	*
[truncated: 13,649 more rows]

## Sheet: Supp Table 9B
Supplemental Table 9B. Average DNA methylation levels in different gene and CpG island regions using Illuminas’ annotations [18] in muscle from twins with T2D compared with non-diabetic co-twins. No differences in the average DNA methylation levels in different gene and CpG island regions based on 450k array data of skeletal muscle from MZ twins with type 2 diabetes and non-diabetic co-twins (the…
ucscRefgeneGroupLevels	number of sites included in the regions	T2D - average level of methylation (M-values)	Non-diabetic - average methylation levels (M-values)	T2D - SD	Non-diabetic - SD	p-values	q-values
Intergenic region	38918	-2.60920187281996	-2.56221151308436	0.101981114704303	0.159123808298641	0.293498992919922	0.513623237609863
1stExon	18317	1.18250400802783	1.15224850153398	0.155826537039129	0.195036368631193	0.650749206542969	0.911048889160156
3'UTR	63285	-1.80633038659642	-1.77330440998474	0.096798884913736	0.112100811016289	0.133621215820312	0.467674255371094
5'UTR	167091	0.510772787677671	0.500922748448335	0.129677286595874	0.135037174266515	1	1
Body	81719	-1.40300097101907	-1.37378052156031	0.0982469564011348	0.100685193928261	0.123188018798828	0.467674255371094
TSS1500	61778	-2.7940882894877	-2.74570059385016	0.0983981529454299	0.15661532026258	0.275341033935547	0.513623237609863
TSS200	113419	0.347952556101513	0.343975028595559	0.113209052303234	0.12120536053561	0.828784942626953	0.966915766398112
regions related to CpG islands	number of sites included in the regions	T2D - average level of methylation (M-values)	Non-diabetic - average methylation levels (M-values)	T2D - SD	Non-diabetic - SD	p-values	q-values
Open Sea	162831	1.04943223055597	1.02580530620475	0.144752942294218	0.171569548412275	0.798252105712891	0.798252105712891
Island	149577	-2.47180219178025	-2.42631025802444	0.0919097911871389	0.141924174397917	0.225322723388672	0.450645446777344
N_Shelf	23197	1.35189187616823	1.32572083382716	0.153096545397923	0.185877612606351	0.76800537109375	0.798252105712891
N_Shore	61058	-0.40165807937867	-0.385532468181693	0.10363348876068	0.0940995829603803	0.123188018798828	0.369564056396484
S_Shelf	20676	1.39358048446688	1.36603232192742	0.152609943254248	0.188509664550106	0.76800537109375	0.798252105712891
S_Shore	47764	-0.487567523550941	-0.470711502212818	0.105137871648033	0.0948611270356367	0.0798759460449219	0.369564056396484
All analyzed DNA methylation sites on the Infinium HumanMethylation450 BeadChip are mapped to gene regions based on their functional genome distribution and CpG island regions based on CpG content and neighbourhood context.
TSS: proximal promoter, defined as 200 bp or 1500 bp upstream of the transcription start site. UTR: untranslated region.
CpG island: 200 bp (or more) stretch of DNA with a C+G content of >50% and an observed CpG/expected CpG in excess of 0.6. Shore: the flanking region of CpG islands, 0–2000 bp. Shelf: regions flanking island shores, i.e., covering 2000–4000 bp distant from the CpG island.
